# Supplementary material for: Non-Mendelian inheritance of DNA methylation patterns in mice
Source: Nat Genet. 2026 May 20;58(6):1409–22. doi: 10.1038/s41588-026-02604-z (PMC13263155; doi:10.1038/s41588-026-02604-z)
Supplement: Supplementary file 3 — Supplementary Table 1: ONT sequencing information. Supplementary Table 2: Liver autosomal DMRs. Supplementary Table 3: Muscle autosomal DMRs; Supplementary Table 4: Liver gene expression summary. Supplementary Table 6: Liver chrX male DMR information. Supplementary Table 7: Muscle chrX male DMR information. Supplementary Table 8: Liver chrX female DMR information. Supplementary Table 9: Muscle chrX female DMR information. Supplementary Table 10: F2 target regions. [file 41588_2026_2604_MOESM3_ESM.xlsx]

## Sheet: TOC
Table of Contents
Supplementary Table 1. ONT sequencing inform
ONT sample information and sequencing statistics of all samples included in the final methylation analysis. Coverage for the F2 targeted ONT sequencing samples is provided only over the targeted regions, indicating the combined coverage across the alleles which are present for each sample over each target region.
Supplementary Table 2. Liver autosomal DMRs.
Coordinates (represented in the CC019, CC037,and intermediate genome coordinate systems as well as the mm10 coordinate system mapped from the CC019 and CC037 coordinate systems), DMR statistics (number of CpGs, areaStat, maxStat, number of null permutations, and FWER value), categorical assignment, and associated genes by promoter and enhancer overlaps and genomic proximity of all statistically s…
Supplementary Table 3. Muscle autosomal DMRs.
Coordinates (represented in the CC019, CC037, and intermediate genome coordinate systems as well as the mm10 coordinate system mapped from the CC019 and CC037 coordinate systems), DMR statistics (number of CpGs, areaStat, maxStat, number of null permutations, and FWER value), categorical assignment, and associated genes by promoter and enhancer overlaps and genomic proximity of all statistically …
the muscle.
Supplementary Table 4. Liver gene expression summary.
Summary statistics of genes associated with DMRs identified in the liver by promoter and enhancer overlaps and genomic proximity for each category tested. Differentially expressed genes (DEGs) denote those genes for which the expression pattern matches the nearby methylation pattern and analyzable genes denote those for which the expression comparison of the respective category can be performed, …
Supplementary Table 6. Liver chrX Male DMR information.
Coordinates (represented in the CC019, CC037, and intermediate genome coordinate systems as well as the mm10 coordinate system mapped from the CC019 and CC037 coordinate systems), DMR statistics (number of CpGs, areaStat, maxStat, number of null permutations, and FWER value), categorical assignment, and associated genes by promoter and enhancer overlaps and genomic proximity of all statistically …
Supplementary Table 7. Muscle chrX Male DMR information.
Coordinates (represented in the CC019, CC037, and intermediate genome coordinate systems as well as the mm10 coordinate
system mapped from the CC019 and CC037 coordinate systems), DMR statistics (number of CpGs areaStat, maxStat, number of null permutations, and FWER value), categorical assignment, and associated genes by promoter and enhancer overlaps and genomic proximity of all statistically significant (number of null permutations ≤ 100; FWER < 0.101) DMRs identified by the male maternal X chromosome bsseq com…
Supplementary Table 8. Liver chrX Female DMR information.
Coordinates (represented in the CC019, CC037, and intermediate genome coordinate systems as well as the mm10 coordinate system mapped from the CC019 and CC037 coordinate systems), DMR statistics (number of CpGs, areaStat, maxStat, number of null permutations, and FWER value), categorical assignment, and associated genes by promoter and enhancer overlaps and genomic proximity of all statistically …
Supplementary Table 9. Muscle chrX Female DMR information.
Coordinates (represented in the CC019, CC037, and intermediate genome coordinate systems as well as the mm10 coordinate system mapped from the CC019 and CC037 coordinate systems), DMR statistics (number of CpGs, areaStat, maxStat, number of null permutations, and FWER value), categorical assignment, and associated genes by promoter and enhancer overlaps and genomic proximity of all statistically …
Supplementary Table 10. F2 target regions.
Coordinates (represented in the CC019, CC037, and intermediate genome coordinate systems as well as the mm10 coordinate system mapped from the CC019 and CC037 coordinate systems) of adaptive sampling target regions for sequencing of the F2 generation.

## Sheet: ST1
Sample name	Sequencing type	Tissue	Generation	Allele/strain	Cross	Sex	# FCs	Flow cell	Library prep kit	N50	# CpGs	median Cov	SD Cov	q1 Cov	q3 Cov
19-1804	Whole Genome	Liver	Inbred	CC019	NA	M	1	R9.4.1	SQK-LSK109	9261	13170744	22	10.4714	14	29
19-1812	Whole Genome	Liver	Inbred	CC019	NA	M	1	R9.4.1	SQK-LSK109	9980	12764608	10	5.06723	6	13
19-1817	Whole Genome	Liver	Inbred	CC019	NA	M	1	R9.4.1	SQK-LSK109	9135	12521577	8	4.32696	5	11
19-2004	Whole Genome	Liver	Inbred	CC019	NA	F	1	R9.4.1	SQK-LSK110	24083	14063306	19	8.76506	13	25
19-2008	Whole Genome	Liver	Inbred	CC019	NA	F	1	R9.4.1	SQK-LSK110	20096	13815576	19	8.50626	13	24
19-2009	Whole Genome	Liver	Inbred	CC019	NA	F	1	R9.4.1	SQK-LSK110	19421	13764347	15	7.0035	11	20
37-609	Whole Genome	Liver	Inbred	CC037	NA	F	1	R9.4.1	SQK-LSK109	7931	13228887	21	11.2147	14	27
37-621	Whole Genome	Liver	Inbred	CC037	NA	F	1	R9.4.1	SQK-LSK109	9234	13503053	20	11.9015	14	26
37-631	Whole Genome	Liver	Inbred	CC037	NA	F	1	R9.4.1	SQK-LSK109	8660	13372091	22	11.7539	15	28
37-755	Whole Genome	Liver	Inbred	CC037	NA	M	1	R9.4.1	SQK-LSK110	24578	14408120	17	8.7811	12	23
37-756	Whole Genome	Liver	Inbred	CC037	NA	M	1	R9.4.1	SQK-LSK110	18949	14070146	13	6.88127	9	17
37-757	Whole Genome	Liver	Inbred	CC037	NA	M	1	R9.4.1	SQK-LSK110	27713	14405469	14	7.35061	10	19
37-890	Whole Genome	Liver	Inbred	CC037	NA	F	2	R9.4.1	SQK-LSK110	25757	14493912	17	8.39296	12	22
37-891	Whole Genome	Liver	Inbred	CC037	NA	M	1	R9.4.1	SQK-LSK110	23130	14345799	16	8.9391	11	20
37-892	Whole Genome	Liver	Inbred	CC037	NA	F	1	R9.4.1	SQK-LSK110	26746	14417256	13	6.74357	9	18
1937-2001	Whole Genome	Liver	F1	CC019	19x37	M	2	R9.4.1	SQK-LSK110	23903	14410967	20	9.9723	14	26
1937-2001	Whole Genome	Liver	F1	CC037	19x37	M	2	R9.4.1	SQK-LSK110	23903	14426506	21	12.8873	14	27
1937-2002	Whole Genome	Liver	F1	CC019	19x37	M	3	R9.4.1	SQK-LSK110	25233	14107766	16	7.51596	11	21
1937-2002	Whole Genome	Liver	F1	CC037	19x37	M	3	R9.4.1	SQK-LSK110	25233	14124685	17	8.73564	11	22
1937-2003	Whole Genome	Liver	F1	CC019	19x37	M	1	R9.4.1	SQK-LSK110	25674	13925555	11	5.28387	7	14
1937-2003	Whole Genome	Liver	F1	CC037	19x37	M	1	R9.4.1	SQK-LSK110	25674	13964593	11	6.13607	8	15
1937-2004	Whole Genome	Liver	F1	CC019	19x37	M	2	R9.4.1	SQK-LSK110	22927	14043081	15	7.07537	10	20
1937-2004	Whole Genome	Liver	F1	CC037	19x37	M	2	R9.4.1	SQK-LSK110	22927	14054597	15	8.21463	10	20
1937-2005	Whole Genome	Liver	F1	CC019	19x37	F	2	R9.4.1	SQK-LSK110	28263	14248824	16	7.6499	11	21
1937-2005	Whole Genome	Liver	F1	CC037	19x37	F	2	R9.4.1	SQK-LSK110	28263	14644776	16	9.34885	11	22
1937-2006	Whole Genome	Liver	F1	CC019	19x37	F	2	R9.4.1	SQK-LSK110	26825	14055467	13	6.05358	9	17
1937-2006	Whole Genome	Liver	F1	CC037	19x37	F	2	R9.4.1	SQK-LSK110	26825	14447314	13	6.94015	9	17
1937-2007	Whole Genome	Liver	F1	CC019	19x37	F	1	R9.4.1	SQK-LSK110	22656	13803064	10	5.14241	7	14
1937-2007	Whole Genome	Liver	F1	CC037	19x37	F	1	R9.4.1	SQK-LSK110	22656	14207737	11	6.12031	7	14
1937-2008	Whole Genome	Liver	F1	CC019	19x37	F	1	R9.4.1	SQK-LSK110	27740	13976436	10	5.08117	7	14
1937-2008	Whole Genome	Liver	F1	CC037	19x37	F	1	R9.4.1	SQK-LSK110	27740	14477172	13	7.06062	9	17
3719-1001	Whole Genome	Liver	F1	CC019	37x19	M	2	R9.4.1	SQK-LSK110	24254	13651058	14	6.7	9	18
3719-1001	Whole Genome	Liver	F1	CC037	37x19	M	2	R9.4.1	SQK-LSK110	24254	14418394	14	8.05837	10	19
3719-1002	Whole Genome	Liver	F1	CC019	37x19	M	2	R9.4.1	SQK-LSK110	26769	13860239	19	8.86959	13	25
3719-1002	Whole Genome	Liver	F1	CC037	37x19	M	2	R9.4.1	SQK-LSK110	26769	14622330	20	10.3568	14	25
3719-1003	Whole Genome	Liver	F1	CC019	37x19	M	2	R9.4.1	SQK-LSK110	24742	13969620	16	7.92898	11	21
3719-1003	Whole Genome	Liver	F1	CC037	37x19	M	2	R9.4.1	SQK-LSK110	24742	14740360	17	9.24509	11	22
3719-1004	Whole Genome	Liver	F1	CC019	37x19	M	2	R9.4.1	SQK-LSK110	25089	13723474	14	6.87657	10	19
3719-1004	Whole Genome	Liver	F1	CC037	37x19	M	2	R9.4.1	SQK-LSK110	25089	14490011	15	8.08719	10	19
3719-1005	Whole Genome	Liver	F1	CC019	37x19	F	2	R9.4.1	SQK-LSK110	24284	14054618	15	7.20693	10	20
3719-1005	Whole Genome	Liver	F1	CC037	37x19	F	2	R9.4.1	SQK-LSK110	24284	14429201	15	8.85145	11	20
3719-1006	Whole Genome	Liver	F1	CC019	37x19	F	2	R9.4.1	SQK-LSK110	19984	13966183	18	8.44905	13	24
3719-1006	Whole Genome	Liver	F1	CC037	37x19	F	2	R9.4.1	SQK-LSK110	19984	14332117	19	10.0861	13	24
3719-1007	Whole Genome	Liver	F1	CC019	37x19	F	2	R9.4.1	SQK-LSK110	24958	14074506	15	7.12705	10	20
3719-1007	Whole Genome	Liver	F1	CC037	37x19	F	2	R9.4.1	SQK-LSK110	24958	14459441	16	8.42281	11	20
3719-1008	Whole Genome	Liver	F1	CC019	37x19	F	2	R9.4.1	SQK-LSK110	23940	14006150	13	6.40118	9	18
3719-1008	Whole Genome	Liver	F1	CC037	37x19	F	2	R9.4.1	SQK-LSK110	23940	14387246	14	7.87177	9	18
3719-1009	Whole Genome	Liver	F1	CC019	37x19	F	1	R9.4.1	SQK-LSK110	24028	13803563	9	4.69239	6	12
3719-1009	Whole Genome	Liver	F1	CC037	37x19	F	1	R9.4.1	SQK-LSK110	24028	14212799	9	5.57359	6	13
3719-110	Whole Genome	Liver	F1	CC019	37x19	M	1	R9.4.1	SQK-LSK109	8202	12192426	9	4.70678	6	12
3719-110	Whole Genome	Liver	F1	CC037	37x19	M	1	R9.4.1	SQK-LSK109	8202	12867639	9	5.8021	6	12
3719-116	Whole Genome	Liver	F1	CC019	37x19	F	1	R9.4.1	SQK-LSK109	8066	12512314	9	4.62691	6	12
3719-116	Whole Genome	Liver	F1	CC037	37x19	F	1	R9.4.1	SQK-LSK109	8066	12845860	9	5.66382	6	12
3719-121	Whole Genome	Liver	F1	CC019	37x19	M	1	R9.4.1	SQK-LSK109	7782	11721880	5	3.0531	3	7
3719-121	Whole Genome	Liver	F1	CC037	37x19	M	1	R9.4.1	SQK-LSK109	7782	12387740	5	3.81265	3	8
3719-128	Whole Genome	Liver	F1	CC019	37x19	F	1	R9.4.1	SQK-LSK109	8973	12518689	8	4.15265	5	11
3719-128	Whole Genome	Liver	F1	CC037	37x19	F	1	R9.4.1	SQK-LSK109	8973	12873146	8	5.1677	5	11
19-101	Whole Genome	Muscle	Inbred	CC019	NA	F	1	R10.4.1	SQK-LSK114	30949	14018953	21	8.58593	15	26
19-102	Whole Genome	Muscle	Inbred	CC019	NA	F	1	R10.4.1	SQK-LSK114	23155	13826763	30	11.613	22	37
19-103	Whole Genome	Muscle	Inbred	CC019	NA	F	1	R10.4.1	SQK-LSK114	30115	14012828	24	9.68551	17	30
19-104	Whole Genome	Muscle	Inbred	CC019	NA	M	1	R10.4.1	SQK-LSK114	28419	13947429	21	8.73438	14	26
19-105	Whole Genome	Muscle	Inbred	CC019	NA	M	1	R10.4.1	SQK-LSK114	30261	14095247	28	11.237	19	34
37-101	Whole Genome	Muscle	Inbred	CC037	NA	M	1	R10.4.1	SQK-LSK114	27814	14386115	22	9.55987	15	27
37-103	Whole Genome	Muscle	Inbred	CC037	NA	F	1	R10.4.1	SQK-LSK114	11394	13997200	30	13.4668	20	36
37-104	Whole Genome	Muscle	Inbred	CC037	NA	F	1	R10.4.1	SQK-LSK114	29595	14464114	23	9.94873	16	28
37-105	Whole Genome	Muscle	Inbred	CC037	NA	F	1	R10.4.1	SQK-LSK114	21248	14157522	27	11.6959	20	33
37-107	Whole Genome	Muscle	Inbred	CC037	NA	M	1	R10.4.1	SQK-LSK114	21806	14214441	33	13.9364	23	40
37-110	Whole Genome	Muscle	Inbred	CC037	NA	M	1	R10.4.1	SQK-LSK114	27007	14292655	20	8.82529	14	24
1937-101	Whole Genome	Muscle	F1	CC019	19x37	M	1	R10.4.1	SQK-LSK114	25599	13827725	14	6.14425	10	18
1937-101	Whole Genome	Muscle	F1	CC037	19x37	M	1	R10.4.1	SQK-LSK114	25599	13886258	14	7.05505	10	18
1937-102	Whole Genome	Muscle	F1	CC019	19x37	F	2	R10.4.1	SQK-LSK114	22833	13684361	15	6.58085	11	19
1937-102	Whole Genome	Muscle	F1	CC037	19x37	F	2	R10.4.1	SQK-LSK114	22833	14111390	16	7.61824	11	20
1937-104	Whole Genome	Muscle	F1	CC019	19x37	F	1	R10.4.1	SQK-LSK114	28540	13877519	13	5.86392	9	17
1937-104	Whole Genome	Muscle	F1	CC037	19x37	F	1	R10.4.1	SQK-LSK114	28540	14308689	13	6.66097	9	17
1937-106	Whole Genome	Muscle	F1	CC019	19x37	F	1	R10.4.1	SQK-LSK114	31109	13888970	12	5.52249	8	16
1937-106	Whole Genome	Muscle	F1	CC037	19x37	F	1	R10.4.1	SQK-LSK114	31109	14339218	12	6.22943	9	16
1937-110	Whole Genome	Muscle	F1	CC019	19x37	M	1	R10.4.1	SQK-LSK114	19990	13512264	13	5.68004	9	16
1937-110	Whole Genome	Muscle	F1	CC037	19x37	M	1	R10.4.1	SQK-LSK114	19990	13566033	13	6.59803	9	17
1937-111	Whole Genome	Muscle	F1	CC019	19x37	M	2	R10.4.1	SQK-LSK114	27792	13876460	14	6.23437	10	18
1937-111	Whole Genome	Muscle	F1	CC037	19x37	M	2	R10.4.1	SQK-LSK114	27792	13931542	14	7.1286	10	19
3719-102	Whole Genome	Muscle	F1	CC019	37x19	M	1	R10.4.1	SQK-LSK114	15095	12953630	14	6.20961	10	18
3719-102	Whole Genome	Muscle	F1	CC037	37x19	M	1	R10.4.1	SQK-LSK114	15095	13739529	14	7.18475	10	18
3719-103	Whole Genome	Muscle	F1	CC019	37x19	M	1	R10.4.1	SQK-LSK114	26662	13483668	15	6.56873	10	19
3719-103	Whole Genome	Muscle	F1	CC037	37x19	M	1	R10.4.1	SQK-LSK114	26662	14301898	15	7.51572	11	20
3719-106	Whole Genome	Muscle	F1	CC019	37x19	M	1	R10.4.1	SQK-LSK114	23344	13419411	13	5.91587	9	17
3719-106	Whole Genome	Muscle	F1	CC037	37x19	M	1	R10.4.1	SQK-LSK114	23344	14229012	13	6.6986	9	17
3719-112	Whole Genome	Muscle	F1	CC019	37x19	F	1	R10.4.1	SQK-LSK114	27519	13744703	11	5.00804	7	14
3719-112	Whole Genome	Muscle	F1	CC037	37x19	F	1	R10.4.1	SQK-LSK114	27519	14179288	11	5.42384	8	14
3719-115	Whole Genome	Muscle	F1	CC019	37x19	F	2	R10.4.1	SQK-LSK114	21135	13635834	17	7.09889	12	21
3719-115	Whole Genome	Muscle	F1	CC037	37x19	F	2	R10.4.1	SQK-LSK114	21135	14052417	17	8.26389	12	22
3719-116	Whole Genome	Muscle	F1	CC019	37x19	F	2	R10.4.1	SQK-LSK114	29072	13886687	13	6.01684	9	17
3719-116	Whole Genome	Muscle	F1	CC037	37x19	F	2	R10.4.1	SQK-LSK114	29072	14328628	14	6.55242	10	18
104	Targeted	Liver	F2	NA	NA	M	1	R9.4.1	SQK-LSK110	19460	263136	66	24.8255	48	83
105	Targeted	Liver	F2	NA	NA	M	1	R9.4.1	SQK-LSK110	22055	262307	65	25.5208	46	83
107	Targeted	Liver	F2	NA	NA	F	1	R9.4.1	SQK-LSK110	13682	266091	58	23.2893	42	74
109	Targeted	Liver	F2	NA	NA	M	1	R9.4.1	SQK-LSK110	21726	264388	76	28.5056	54	95
114	Targeted	Liver	F2	NA	NA	M	1	R9.4.1	SQK-LSK110	20768	262719	75	28.7666	55	95
115	Targeted	Liver	F2	NA	NA	M	1	R9.4.1	SQK-LSK110	19884	262009	67	26.4941	46	84
118	Targeted	Liver	F2	NA	NA	M	1	R9.4.1	SQK-LSK110	20386	263046	74	28.2424	53	93
121	Targeted	Liver	F2	NA	NA	M	1	R9.4.1	SQK-LSK110	22070	263919	70	26.4191	50	88
122	Targeted	Liver	F2	NA	NA	F	1	R9.4.1	SQK-LSK110	17038	264007	94	34.2037	70	116
125	Targeted	Liver	F2	NA	NA	F	1	R9.4.1	SQK-LSK110	18841	264608	86	31.549	63	107
133	Targeted	Liver	F2	NA	NA	M	1	R9.4.1	SQK-LSK110	16757	263646	92	35.1835	66	116
134	Targeted	Liver	F2	NA	NA	M	1	R9.4.1	SQK-LSK110	22390	264298	57	22.0957	42	72
136	Targeted	Liver	F2	NA	NA	M	1	R9.4.1	SQK-LSK110	20446	258511	63	23.5771	46	79
151	Targeted	Liver	F2	NA	NA	F	1	R9.4.1	SQK-LSK110	19206	259732	85	30.288	64	105
152	Targeted	Liver	F2	NA	NA	F	1	R9.4.1	SQK-LSK110	19844	261826	59	22.3348	43	74
154	Targeted	Liver	F2	NA	NA	F	1	R9.4.1	SQK-LSK110	20137	263630	62	23.2386	46	78
155	Targeted	Liver	F2	NA	NA	F	1	R9.4.1	SQK-LSK110	20629	260090	97	35.2898	73	120
156	Targeted	Liver	F2	NA	NA	M	1	R9.4.1	SQK-LSK110	18291	259491	69	26.8614	50	87
158	Targeted	Liver	F2	NA	NA	M	1	R9.4.1	SQK-LSK110	16688	263932	91	35.8534	65	116

## Sheet: ST2
Chr	Start (Intermediate)	End (Intermediate)	Start (CC019)	End (CC019)	Start (CC037)	End (CC037)	Start (mm10_CC019)	End (mm10_CC019)	Start (mm10_CC037)	End (mm10_CC037)	# CpGs	areaStat	maxStat	Null Perms	FWER	Category	Genes (Promoters)	Genes (Enhancers)	Genes (Proximity - 100kb)	Coordinate notes	Potential batch specificity
chr1	74326344	74344595	62553350	62571275	68058404	68076630	63254758	63272679	63254758	63272679	274	135195	750.105	0	0.000999001	Imprinted	Gm11608, Zdbf2, Gm24513		Gpr1, Gm27512, Platr12, 1700039I01Rik, Gm11608, Zdbf2, Gm24513, Gm23448
chr6	1835959	1838512	1477483	1480036	1708710	1711263	4746437	4748991	4746437	4748991	152	71503.7	572.596	0	0.000999001	Imprinted	Sgce, Peg10	Sgce, Casd1, Col1a2, Peg10	Sgce, Peg10, Gm44121, Gm20714
chr15	111776515	111780043	97823913	97827441	105741926	105745380	97053051	97056505	97053051	97056505	123	67523.4	832.936	0	0.000999001	Imprinted	Slc38a4		Slc38a4
chr7	4549522	4556060	3900517	3907031	4167288	4173826	6726416	6732954	6726416	6732954	166	42688.6	391.676	0	0.000999001	Imprinted	Peg3, Usp29, Gm27675		Gm44015, Zim1, Peg3, Usp29, Gm27675, RP23-429C4.3, RP23-429C4.2, Mir3099, RP24-213J23.8, RP24-213J23.7
chr7	66836454	66839719	59918656	59921917	61697874	61701139	60003210	60006475	60003210	60006475	66	41217.3	818.19	0	0.000999001	Imprinted	Snurf, Gm38393, Snrpn		Snhg14, Gm22373, Gm38393, Snord64, Snord107, Snrpn, Snurf
chr10	14163108	14166186	13089785	13092863	10483507	10486583	13089785	13092863	13089785	13092863	130	25397.9	252.798	0	0.000999001	Imprinted	Plagl1, Gm27741		Sf3b5, Plagl1, Gm27741, Zc2hc1b, Ltv1
chr7	42940013	42942850	38386457	38389262	40517692	40520461	39486466	39489255	39486466	39489255	36	18356.1	659.842	0	0.000999001	Cis	Gm28455	Zfp619	RP23-89C10.5, Gm5590, Zfp939, Gm28455, Zfp619, Gm33989, Gm37494, Gm17983
chr7	20136145	20137880	17001776	17003475	18628157	18629892	19254791	19256490	19254791	19256490	38	16718.8	660.63	0	0.000999001	Cis	Vasp, 1700058P15Rik		Eml2, Mir330, Gpr4, Opa3, Gm25134, Vasp, 1700058P15Rik, Ppm1n, Rtn2, Gm26802, Fosb, RP23-85B15.7, RP23-85B15.8
chr7	71055557	71056813	63949958	63951214	65496835	65498091	63802171	63803427	63802171	63803427	34	15660.8	686.467	0	0.000999001	Cis			Otud7a, RP23-212H18.4, RP23-212H18.3, Klf13, Gm27252
chr2	176404659	176405960	158139923	158141224	163972608	163973909	157561064	157562365	157561064	157562365	48	15576.9	484.039	0	0.000999001	Imprinted	Nnat, Gm23134		Gm14279, Gm14287, Gm14286, Blcap, Nnat, Gm23134, Platr27
chr18	83259849	83261855	75421741	75423738	77940398	77942403	77365103	77367108	77365103	77367108	42	14155.9	511.704	0	0.000999001	Cis			Loxhd1
chr2	176400362	176401760	158138438	158139836	163968311	163969709	157559483	157560881	157559483	157560881	82	13883.2	304.479	0	0.000999001	Imprinted	Blcap, Nnat		Gm14279, Gm14287, Gm14286, Blcap, Nnat, Gm23134, Platr27
chr13	69986416	69987747	65093516	65094846	63680628	63681945	65242282	65243612	65242282	65243612	36	13453.8	581.744	0	0.000999001	Cis	Gm36445, Gm47250		Nlrp4f, Gm10775
chr1	74318460	74323700	62546431	62551671	68051818	68057029	63248915	63254137	63248915	63254137	73	11612.2	214.982	0	0.000999001	Imprinted	1700039I01Rik		Gpr1, Gm27512, Platr12, 1700039I01Rik, Gm11608, Zdbf2, Gm24513, Gm23448
chr8	83578911	83580266	73178060	73179415	74708022	74709376	71601989	71603343	71601989	71603343	97	11491	237.985	0	0.000999001	Cis	Fam129c		RP23-457J22.1, Bst2, Mvb12a, Tmem221, Nxnl1, Slc27a1, Pgls, Fam129c, Colgalt1, Unc13a, Mir6769b, Jak3, Insl3, B3gnt3
chr1	201238719	201240926	168155866	168157850	184670737	184672936	166154479	166156463	166154479	166156463	41	11167.5	662.215	0	0.000999001	Cis			Gm37923, Dusp27, Gpa33, Mael
chr17	93568191	93574965	86676936	86683652	85777511	85783960	83832524	83838973	83832524	83838973	93	10534.6	202.089	0	0.000999001	Cis	Haao		Mta3, Haao, C430042M11Rik
chr6	1830925	1832610	1475697	1477382	1703676	1705361	4744689	4746374	4744689	4746374	28	9995.8	584.05	0	0.000999001	Imprinted			Sgce, Peg10, Gm44121, Gm20714
chr1	74361293	74363079	62575700	62577486	68093328	68095114	63277109	63278895	63277109	63278895	18	8892.1	520.479	0	0.000999001	Imprinted			Gpr1, Platr12, 1700039I01Rik, Gm11608, Zdbf2, Gm24513, Gm23448
chr8	90723180	90725162	79109349	79111232	81246646	81248553	77422293	77424090	77422293	77424090	25	8590.27	454.022	0	0.000999001	Cis			Arhgap10
chr2	143661485	143662752	127896035	127897071	134117450	134118717	128965786	128966822	128965786	128966822	16	8465.51	808.158	0	0.000999001	Cis	Zc3h6, Gm10762		Fbln7, Gm22859, Zc3h8, Gm14028, 4933427J07Rik, Gm10762, Zc3h6, Gm14027, Gm14025
chr6	2621471	2623979	2148173	2150265	2423898	2426402	5382316	5384408	5382316	5384408	56	8004.6	342.956	0	0.000999001	Cis	Asb4		Asb4
chr17	93005916	93010411	86129831	86134203	85285719	85290181	83340732	83345194	83340732	83345194	70	7934.08	224.872	0	0.000999001	Cis			Gm24240, Rpl21-ps7, Eml4
chr10	8484134	8485179	7867000	7868045	5098316	5099361	7867000	7868045	7867000	7868045	67	7760.97	149.556	0	0.000999001	Cis			Ginm1, B430219N15Rik, Ppil4, Gm15560, Zc3h12d, Mir5104, Gm24726, Tab2
chr2	184029957	184032654	165351969	165354666	170922080	170924557	164359650	164362127	164359650	164362127	40	7580.75	296.137	0	0.000999001	Cis			Svs4, Svs3a, Svs6, Svs5, Slpi, Mir7678, Matn4, Rbpjl, Sdc4
chr6	1839864	1840822	1481388	1482346	1711374	1712332	4749102	4750060	4749102	4750060	23	7570.78	356.85	0	0.000999001	Imprinted	Peg10	Sgce, Casd1, Col1a2, Peg10	Sgce, Peg10, Gm44121, Gm20714
chr2	170678643	170679641	152822028	152823026	158776299	158777297	152686495	152687465	152686495	152687465	63	7276.41	153.406	0	0.000999001	Imprinted	Mcts2	Bcl2l1, H13, Id1, Sox12, Zcchc3	Defb36, Gm14163, Defb25, Rem1, 1700030C14Rik, H13, Mcts2, Gm26841, Id1, Gm14162, Cox4i2, Gm23802
chr5	74595370	74597216	66655426	66657262	63577828	63579664	64958873	64960709	64958873	64960709	37	7146.29	269.786	0	0.000999001	Cis	Tlr6		Tlr1, Tlr6, Fam114a1, Mir574, Gm43627
chr6	114757214	114759681	99909855	99912286	106095212	106097676	99643019	99645450	99643019	99645450	29	7008.24	373.738	0	0.000999001	Cis			Gm20696, Gm24936, Eif4e3, Gm44104, Gpr27, Prok2, Gm26748
chr18	81972754	81975262	74235782	74238266	76797304	76799804	76222009	76224509	76222009	76224509	39	6836.31	385.918	0	0.000999001	Cis	Gm9028		Zbtb7c, Mir6358, Smad2
chr7	69523192	69525471	62496401	62498590	64070375	64072654	62375711	62377990	62375711	62377990	64	6788.31	145.359	0	0.000999001	Imprinted	Magel2		RP23-59P20.3, Ndn, Magel2, Mkrn3, Peg12, Atp5l-ps1
chr4	165607943	165609428	140929218	140930703	147530030	147531515	137557991	137559476	137557991	137559476	35	6758.05	257.254	0	0.000999001	Cis			Hspg2, Mir7018, Ldlrad2, Usp48
chr4	70091363	70096949	58122104	58127445	61901131	61906637	57111485	57116801	57111485	57116801	59	6750.88	268.038	0	0.000999001	Cis			Epb41l4b, Gm12530, Ptpn3
chr4	54934140	54938649	44568052	44572479	48279979	48284481	44102923	44107352	44102923	44107352	57	6721.32	175.092	0	0.000999001	Cis			Clta, Gne, Gm22706, Gm12503, Gm12504, Rnf38
chr3	149406465	149408203	130566634	130568364	138254000	138255707	130690310	130692028	130690310	130692028	42	6714.33	270.458	0	0.000999001	Cis			Col25a1, Gm42837, Etnppl, Ostc, Gm42998, Rpl34, Gm42997, Gm43524, Gm43522
chr17	13855245	13857286	10423997	10425797	12741024	12743065	12741024	12743065	12741024	12743065	83	6395.37	100.688	0	0.000999001	Imprinted	Airn		Slc22a1, Igf2r, Airn, Gm23833, Gm16574, Gm7162
chr5	140272086	140273081	129344356	129345351	122974393	122975388	123572224	123573219	123572224	123573219	60	6200.5	291.757	0	0.000999001	Cis	Vps33a	Diablo, Mlxip, Clip1	Il31, Lrrc43, Gm15751, Diablo, B3gnt4, Gm24682, Mir7647, Vps33a, Gm43133, Clip1, Gm24840
chr5	136765455	136767217	125916465	125918225	119960453	119962000	120558284	120559831	120558284	120559831	30	5832.38	272.13	0	0.000999001	Cis			Sdsl, Sds, Gm15690, Plbd2, Slc8b1, Tpcn1, 2510016D11Rik, Iqcd, Rita1, Ddx54, Gm43579, Cfap73, Gm42657, Gm15749, Rasal1
chr8	146205998	146207733	127320713	127322447	132365637	132367372	122864257	122865992	122864257	122865992	61	5751.92	122.229	0	0.000999001	Imprinted			Gm20388, Acsf3, Gm16378, Cdh15, Ankrd11
chr9	98975766	98981423	90003059	90008713	92028999	92034624	89874288	89880341	89874288	89879924	95	5618.45	86.6342	0	0.000999001	Imprinted			Mir184, 1700017I07Rik, 4930524O08Rik, Rasgrf1
chr4	60088083	60093632	49265181	49270608	53030833	53036153	48586180	48591622	48586180	48591622	67	5548.97	160.598	0	0.000999001	Cis	Tmeff1		Msantd3, Tmeff1, Murc, Gm12439
chr7	138003391	138006485	128352339	128355407	128487387	128490462	126745431	126748506	126745431	126748506	39	5337.68	187.685	0	0.000999001	Cis	Gm44824, Gm44855	Ino80e, Aldoa, Ppp4c, Tbx6, Gdpd3, Coro1a, Sult1a1, Ccdc101, Nupr1, Cln3, Eif3c, Atxn2l, Hirip3, Ypel3, Apobr, Bola2, Doc2a, Fam57b, Slx1b, Taok2, Tmem219, Mapk3, Tufm	Sgf29, Gm6939, Slx1b, Bola2, Coro1a, RP23-421P23.2, RP23-421P23.4, RP23-421P23.3, RP23-421P23.5, Mapk3, Gdpd3, Gm9967, Ypel3, Tbx6, Ppp4c, Aldoa, Fam57b, RP23-421P23.9, 4930451I11Rik, RP23-421P23.12, Doc2a
chr7	20998326	20999991	17757014	17758617	19410104	19411769	19949798	19951520	19949798	19951520	37	5328.74	191.035	0	0.000999001	Cis	Gm44651, Igsf23, Rpl7a-ps8		Ceacam19, Pvr, RP23-191I16.5, Gm16184, Gm16251, Igsf23, RP23-191I16.7, Ceacam20, Nlrp9b
chr2	193104928	193107718	174039642	174042420	179261792	179264548	172465175	172467953	172465175	172467953	41	5305.29	215.538	0	0.000999001	Cis			Cstf1, Cass4, Gm14455, Rtfdc1, Gcnt7, Fam209, Gm14303, Tfap2c
chr1	74399932	74401003	62610457	62611527	68127811	68128882	63309567	63310637	63309567	63310637	41	5294.83	464.24	0	0.000999001	Imprinted			1700039I01Rik, Gm11608, Zdbf2, Gm24513, Gm23448
chr5	38953433	38957962	34860195	34864723	32008604	32013098	34526470	34530998	34526470	34530998	41	5265.76	492.703	0	0.000999001	Cis	Sh3bp2, Gm22847		Fam193a, Gm42559, Gm26931, Gm43457, Tnip2, Sh3bp2, Gm22847, Add1, Mir7036b, Gm42867
chr5	61031174	61033367	54843644	54845563	51794596	51796789	53678168	53680123	53678168	53680123	29	5183.12	264.171	0	0.000999001	Cis			Rbpj, Cckar
chr7	29691643	29693552	25593090	25594999	27567001	27568909	27301495	27303464	27301495	27303464	30	5064.92	260.827	0	0.000999001	Cis			Itpkc, Adck4, Gm15567, RP23-356A20.1, Numbl, Gm15570, Ltbp4, Shkbp1, Gm20479, Sptbn4
chr1	69638825	69643459	58473602	58478107	63699072	63703679	59360258	59364746	59360258	59364746	42	4931.62	208.257	0	0.000999001	Cis			Cdk15, Gm29016
chr14	128609983	128611394	115626827	115628237	117253781	117255178	119123618	119125015	119123618	119125015	20	4914.67	429.315	0	0.000999001	Cis			Uggt2, Gm16835, Hs6st3
chr18	45182544	45184807	39225688	39227869	42591046	42593309	42015751	42018014	42015751	42018014	35	4905.2	194.319	0	0.000999001	Cis			Prelid2, Grxcr2, Sh3rf2
chr14	76034854	76037552	70733424	70736121	70193528	70196226	76713350	76716047	76713350	76716047	30	4816.11	214.577	0	0.000999001	Cis			1700108F19Rik
chr7	11870274	11871698	10226583	10228007	11180290	11181714	12948903	12950327	12948903	12950327	50	4814.85	121.414	0	0.000999001	Cis / Dom_Trans|Transvection|Paramutation - 37	1810019N24Rik	Zfp324, Trim28, Ube2m, Rps5, Slc27a5, Chmp2a, Zfp446, Zbtb45, Zscan22, Zfp329, Zfp110, Zfp128	Zfp128, Zscan22, Rps5, Rnf225, Gm26325, 1810019N24Rik, Gm29638, Zfp324, Slc27a5, Zbtb45
chr5	31453077	31457395	28052503	28056600	25247843	25252148	28052503	28056600	28052503	28056600	32	4777.04	200.95	0	0.000999001	Cis	Gm26608	Insig1	Gm4865, Gm26608, Gm43611, Insig1
chr3	141212152	141217100	122863112	122867948	130910415	130915319	123313956	123318758	123313956	123318758	54	4756.14	134.854	0	0.000999001	Cis			Synpo2, Sec24d, Mettl14, Gm22713
chr17	97804774	97806351	90794349	90795926	89553853	89555423	87608866	87610436	87608866	87610436	39	4734.98	146.828	0	0.000999001	Cis			Epcam, Msh2
chr18	80186163	80188691	72508535	72511061	75199752	75202263	74624457	74626968	74624457	74626968	29	4683.13	262.482	0	0.000999001	Cis		Acaa2, Lipg	Myo5b
chr7	50089694	50091752	44739581	44741639	46840828	46842863	45146831	45148889	45146831	45148889	41	4674.72	144.055	0	0.000999001	Cis	Aldh16a1	Pnkp, Med25, Irf3, Bcl2l12, Fcgrt, Nosip, Pih1d1, Rps11, Cpt1c, Aldh16a1, Prrg2, Dhdh, Fuz, Rcn3, Tead2, Cd37, Fgf21, Rras, Scaf1, Ptov1, Atf5, Nup62, Prr12, Ftl1, Ap2a1, Snrnp70, Slc17a7, Rpl13a, Flt3l, Akt1s1, Tbc1d17, Il4i1	Nosip, Rcn3, Fcgrt, Mir150, Rps11, Snord35b, Rpl13a, Snord35a, Snord34, Snord32a, Flt3l, Aldh16a1, Pih1d1, Slc17a7, Mir7055, Gfy, Pth2, Ccdc155, Dkkl1, Tead2, Cd37
chr11	132815272	132817191	119608101	119610018	123357595	123359514	116993261	116995179	116993261	116995179	55	4617.15	140.542	0	0.000999001	Cis			Mgat5b, Gm11728, Gm11731
chr7	69554286	69556164	62527123	62528996	64100702	64102578	62406038	62407914	62406038	62407914	41	4596.91	139.746	0	0.000999001	Imprinted			RP23-59P20.3, Ndn, Magel2, Mkrn3, Peg12, Atp5l-ps1
chr18	83861967	83864345	76009590	76011858	78444207	78446550	77868912	77871255	77868912	77871255	25	4553.64	276.261	0	0.000999001	Cis		Atp5a1, Pstpip2, Haus1	F830208F22Rik, Pstpip2, Gm23954, Epg5
chr2	193087387	193090866	174022175	174025654	179244298	179247773	172447708	172451187	172447708	172451187	51	4543.15	169.056	0	0.000999001	Cis	Rtf2		Aurka, Cstf1, Cass4, Gm14455, Rtfdc1, Gcnt7, Fam209, Gm14303
chr14	130125069	130128721	116929083	116931794	118639591	118643242	120356270	120359291	120356270	120359291	56	4512.66	308.048	0	0.000999001	Cis		Mbnl2, Rap2a	Mbnl2, Gm26679
chr5	169172565	169174154	156599070	156600640	149131402	149132981	148984307	148985853	148984307	148985853	39	4469.96	165.04	0	0.000999001	Cis			Katnal1, Gm42791, Gm43600, Gm15410, Gm15406, 8430423G03Rik, 1810059H22Rik, Gm15409, 5930430L01Rik, Gm15411, Gm15408, Hmgb1
chr7	69567634	69568673	62540466	62541505	64113987	64115026	62419323	62420362	62419323	62420362	58	4457.61	95.0133	0	0.000999001	Imprinted	Mkrn3, Gm32061	Ndn, Magel2, Peg12	RP23-59P20.3, Ndn, Magel2, Mkrn3, Peg12, Atp5l-ps1
chr11	62590222	62591098	57112893	57113749	58102811	58103685	58102811	58103685	58102811	58103685	22	4406.5	269.94	0	0.000999001	Cis	Cnot8		Larp1, Gm12248, Gm12247, Cnot8, Gemin5, Gm12246, Mrpl22, Gm12250
chr4	142407437	142409706	120273112	120275312	125492118	125494222	117436284	117438465	117436284	117438465	35	4377.33	278.493	0	0.000999001	Cis			Rnf220, Gm12828, Gm12827, Gm12826
chr9	17452551	17461652	15887998	15897020	15749879	15758980	18841153	18850254	18841153	18850254	30	4352.42	164.712	0	0.000999001	Cis			Olfr24, Olfr828, Olfr829, Olfr831-ps1
chr5	106240648	106243564	96308079	96310989	91920126	91922722	93007142	93009738	93007142	93009738	29	4310.56	188.839	0	0.000999001	Cis			Shroom3, Gm6450, Gm25521, Sowahb, Gm22915, Gm43172, Gm43173, Sept11
chr17	96519683	96521991	89549710	89552008	88408293	88410601	86463306	86465614	86463306	86465614	32	4301.53	209.042	0	0.000999001	Cis			Prkce, Gm10309
chr5	91036953	91043294	81953366	81959701	78338139	78344473	79425155	79431489	79425155	79431489	27	4261.28	239.048	0	0.000999001	Cis			Gm43234, Gm18452
chr7	69610717	69612316	62582840	62584428	64157010	64158609	62462346	62463945	62462346	62463945	73	4244.02	116.806	0	0.000999001	Imprinted	Peg12		RP23-59P20.3, Magel2, Mkrn3, Peg12, Atp5l-ps1
chr4	181623812	181625073	156645641	156646807	162339138	162340399	152367099	152368360	152367099	152368360	39	4159.83	183.969	0	0.000999001	Cis			Gpr153, Hes3, Icmt, Rnf207, Rpl22, Chd5, Gm13645, Kcnab2, Gm16333, Gm16334
chr1	86336161	86336877	72418125	72418841	79131445	79132161	72640862	72641578	72640862	72641578	40	4107.26	219.798	0	0.000999001	Cis	Gm39662	Xrcc5, Pecr, Igfbp2, Smarcal1, Rpl37a	Smarcal1, Ankar, Rpl37a
chr3	139963405	139965745	121657938	121660232	129751774	129754114	122166011	122168351	122166011	122168351	19	4105.25	353.121	0	0.000999001	Cis	Abca4		Abca4, Gm43158, Gm43157, Gm9361, Gclm, Gm17494, Gm6061
chr3	66374847	66377887	57472792	57475832	60751823	60754862	59261124	59264164	59261124	59264164	31	4103.46	201.461	0	0.000999001	Cis	P2ry12		Med12l, Gpr87, P2ry13, P2ry12, Gm43589, Igsf10, Gm38186
chr11	130753162	130755564	117750970	117753367	121457655	121459935	115243592	115245989	115243592	115245989	54	4070.1	119.685	0	0.000999001	Cis			Rab37, Slc9a3r1, Nat9, Tmem104, Grin2c, Gm25837, Fdxr, Fads6, Otop2, Ush1g, Otop3
chr5	24392124	24394867	21712509	21715039	18767480	18770201	21712509	21715039	21712509	21715039	23	4043.38	413.158	0	0.000999001	Cis			Fbxl13, Armc10, Napepld, Gm15719, Pmpcb, Gm15715, Dnajc2, Psmc2
chr6	115532673	115534468	100635754	100637521	106809546	106811322	100314314	100316175	100314314	100316175	39	3980.85	149.648	0	0.000999001	Cis			Gm18422, Gm44045, Gm44044
chr17	35221331	35224326	31752649	31755541	33919181	33922176	32548471	32551466	32548471	32551466	30	3965.65	157.238	0	0.000999001	Cis			Cyp4f39, Cyp4f17, Cyp4f37
chr9	80908271	80909781	75103929	75105439	75358069	75359579	75444212	75445722	75444212	75445722	40	3950.54	197.471	0	0.000999001	Cis	Leo1	Bmp5, Gnb5, Leo1, Mapk6, Tmod3	Mapk6, 4933433G15Rik, A130057D12Rik, Leo1, RP24-365N15.2, Tmod3
chr3	11003311	11006410	7167669	7170436	10247060	10250147	10247060	10250147	10247060	10250147	29	3913.67	327.274	0	0.000999001	Cis			Pmp2, Gm37389, Fabp9, Fabp4, 4632432E15Rik, Gm37421, 1700029B24Rik, Fabp12, A930014E01Rik, Gm38364, Impa1, Gm38303, Slc10a5, Zfand1
chr2	76308070	76310256	67025559	67027745	72229878	72232062	69458383	69460567	69458383	69460567	35	3902.99	165.353	0	0.000999001	Cis		Spc25, Abcb11, Dhrs9, Phospho2, Nostrin, Ppig	Dhrs9, Lrp2
chr16	497619	498708	342776	343865	467057	468146	4016745	4017834	4016745	4017834	26	3881.81	167.172	0	0.000999001	Cis			Cluap1, Gm23493, Gm15539, Gm15537, Nlrc3, Slx4, Gm15879, Dnase1, Trap1, Gm23413, Crebbp
chr1	98413997	98414632	82862122	82862757	90247572	90248207	82724063	82724699	82724063	82724699	8	3822.5	828.603	0	0.000999001	Cis	Mff, C430014B12Rik		Col4a3, C430014B12Rik, Mff, Gm28941, Tm4sf20, Gm19257, Gm36999
chr2	190579603	190581550	171668327	171670273	176795652	176797582	170093860	170095806	170093860	170095806	52	3821.92	97.2309	0	0.000999001	Cis		Zfp217	Tshz2, A630075F10Rik, Zfp217
chr10	136747711	136749446	125634160	125635878	124101230	124102931	121663942	121665643	121663942	121665643	33	3766.04	145.271	0	0.000999001	Cis			Tbk1, Xpot, Gm24330, D930020B18Rik, BC048403
chr1	223783206	223785953	187603561	187606308	206228140	206230887	185602174	185604921	185602174	185604921	24	3731.22	224.662	0	0.000999001	Cis
chr10	132799842	132801374	121786212	121787740	120488862	120490393	118051574	118053105	118051574	118053105	37	3689.23	139.262	0	0.000999001	Cis			Gm37852, Mdm1
chr3	33945313	33947650	28449816	28452141	31163528	31165859	31037160	31039491	31037160	31039491	34	3687.26	151.233	0	0.000999001	Cis	Prkci, Mir7008		Phc3, 9530022L04Rik, Gm2979, Prkci, Mir7008, Skil
chr1	74346321	74348007	62573001	62574686	68078356	68080042	63274405	63276090	63274405	63276090	18	3651.46	383.479	0	0.000999001	Imprinted	Gm11608, Zdbf2, Gm24513		Gpr1, Gm27512, Platr12, 1700039I01Rik, Gm11608, Zdbf2, Gm24513, Gm23448
chr18	79225970	79227473	71597938	71599425	74337074	74338491	73761779	73763196	73761779	73763196	26	3626.74	265.79	0	0.000999001	Cis			Smad4, Elac1, Me2
chr5	146084793	146088330	134909986	134913508	128285040	128288575	128875774	128879309	128875774	128879309	49	3622.3	93.6156	0	0.000999001	Cis	Rimbp2		Rimbp2
chr1	112221659	112224083	94818946	94821369	102904834	102907173	94080146	94082485	94080146	94082485	53	3607.05	106.795	0	0.000999001	Cis			Stk25, Neu4, Pdcd1
chr17	98566534	98568726	91526961	91529153	90208968	90211155	88263981	88266168	88263981	88266168	31	3605.79	182.079	0	0.000999001	Cis			Gm22542
chr1	89706402	89709417	75478472	75481464	82290413	82293388	75635316	75638315	75635316	75638315	32	3569.64	154.484	0	0.000999001	Cis	Gm5257		Slc4a3, Gm15180, Gm15182, Gm5257
chr14	40947804	40951056	38622712	38625940	38674153	38677402	45987946	45991208	45987946	45991208	40	3516.43	131.016	0	0.000999001	Cis	Gm49192		Gm15218, Gm15220, Gm6580, Gm37257
chr4	76966596	76969052	64565191	64567646	66639815	66642269	63309513	63311968	63309513	63311968	39	3505.93	140.805	0	0.000999001	Cis			Col27a1, Mir455, Orm1, Gm11212, Orm2
chr2	117158388	117160818	103266413	103268842	109894845	109897261	105311145	105313578	105311145	105313578	45	3500.99	165.047	0	0.000999001	Cis			Them7, Rcn1
chr17	49365778	49367985	45167442	45169643	45720205	45722352	44349495	44351642	44349495	44351642	30	3487.79	158.094	0	0.000999001	Cis			Clic5
chr10	105608585	105610673	95682174	95684260	95691933	95694017	93254645	93256729	93254645	93256729	34	3475.66	173.909	0	0.000999001	Cis			Cdk17, Elk3
chr9	65189286	65192065	61068024	61070803	60661463	60664242	62041935	62044714	62041935	62044714	42	3457.4	125.582	0	0.000999001	Sex-specific			Paqr5, Gm23221, Glce, Mir5133
chr8	139293004	139295284	120943873	120945706	125929005	125931276	116894078	116896222	0	0	31	3432.08	357.906	0	0.000999001	Cis	Cmc2		Cmc2, Cenpn, Atmin, 1700030J22Rik, Gcsh	Not mapped to mm10 from CC037
chr17	98964176	98968487	91901480	91905777	90547713	90551961	88602726	88606974	88602726	88606974	46	3417.02	111.273	0	0.000999001	Cis	Gm9406	Ston1, Klraq1	Ppp1r21, Gm38109, Ston1, Gtf2a1l
chr2	93470142	93471870	82485325	82487053	88391862	88393590	84810537	84812265	84810537	84812265	38	3403.73	120.845	0	0.000999001	Cis			Clp1, Ypel4, Mir130a, Gm19426, Serping1, Ube2l6, Smtnl1, Timm10, Slc43a1, Rtn4rl2
chr7	108246455	108247652	99719115	99720312	100442602	100443796	98700646	98701840	98700646	98701840	10	3382.93	700.768	0	0.000999001	Cis	Gm15506		Emsy, RP23-331A21.5, Gm15506, Prkrir, RP23-331A21.6, RP23-264N6.3
chr12	126190524	126192526	118373835	118375827	116607126	116609114	117377908	117379896	117377908	117379896	42	3371.71	112.63	0	0.000999001	Cis			Gm5441
chr4	184891126	184893874	159846127	159848874	165338947	165341684	155366908	155369645	155366908	155369645	53	3371.13	100.572	0	0.000999001	Cis			Prkcz, Gm27200, Gabrd, 5830444B04Rik, Cfap74
chr12	54425149	54435018	51315426	51324872	49621375	49631202	52606934	52616539	52606934	52616539	59	3330.57	92.2915	0	0.000999001	Cis	Gm23296, Gm35239		1700031P21Rik, Gm24859, Gm23296, Akap6
chr5	138614990	138616557	127739705	127741247	121492454	121493864	122090285	122091695	122090285	122091695	20	3326.35	229.215	0	0.000999001	Cis			Cux2, Gm3970, Gm15637, Myl2, Ccdc63, Ppp1cc, Gm42748
chr9	115790609	115793085	104335137	104337609	107626200	107628673	103674689	103677162	103674689	103677162	35	3316	138.368	0	0.000999001	Cis			Tmem108, Gm38032
chr3	75613979	75617204	65720845	65724066	69463760	69466713	67509177	67512398	67509177	67512398	43	3281.28	100.663	0	0.000999001	Cis			Gfm1, Lxn, Gm42568, Rarres1, Gm35299, 4930402C01Rik, Gm25919, Mfsd1
chr4	138991108	138992688	117316919	117318414	122333905	122335485	114643378	114644873	114643378	114644873	31	3269.17	135.424	0	0.000999001	Cis			Trabd2b, Gm28864, Gm12829
chr4	52150630	52156995	41948367	41954732	45868870	45875230	41746983	41753334	41746983	41753334	46	3228.9	104.687	0	0.000999001	Cis	Sigmar1		Cntfr, Rpp25l, Dctn3, Arid3c, Sigmar1, Galt
chr2	183787716	183789219	165126612	165128115	170734315	170734877	164171651	164172213	164171651	164172213	15	3211.39	351.844	0	0.000999001	Cis	Kcns1		Stk4, Gm11455, n-R5s207, Kcns1, Wfdc5, A730032A03Rik, Wfdc12, Wfdc15a, Wfdc15b, Svs2, Svs3b
chr5	23733489	23736502	21140030	21143020	18155553	18158368	21140030	21143020	21140030	21143020	22	3208.85	253.685	0	0.000999001	Cis			Ptpn12, Gm22490, Rpl31-ps21, Gm18830, Gm42660, Gsap, Gm43215
chr17	101750721	101751596	94506311	94507186	93033052	93033927	91088065	91088940	91088065	91088940	90	3198.7	43.3338	0	0.000999001	Cis	Gm47307, Nrxn1, Gm10308		Nrxn1, Gm10308, AC151286.1, Gm27475
chr15	42303663	42305982	35149376	35151664	38868077	38870386	36954535	36956823	36954535	36956823	27	3153.77	139.71	0	0.000999001	Cis			Gm10384, Zfp706, Gm26766
chr2	186915384	186917292	168115116	168116892	173508071	173509978	166869487	166871394	166869487	166871394	35	3141.19	125.045	0	0.000999001	Cis		Cse1l, Ddx27, Prex1, Trp53rk, Arfgef2	Trp53rkb, Arfgef2, Cse1l, Gm17096, Stau1
chr18	80478004	80478972	72779596	72780563	75466726	75467641	74891431	74892346	74891431	74892346	15	3115.59	316.431	0	0.000999001	Cis			Gm24559, Gm25594, Lipg
chr2	136665567	136667828	121221443	121223647	127745356	127747366	122628364	122630374	122628364	122630374	23	3092.2	238.359	0	0.000999001	Cis	Spata5l1		Gatm, Spata5l1, AA467197, Mir147, Slc30a4, 4930417H01Rik
chr3	131173340	131182291	113645361	113654306	121674543	121682816	114422081	114430354	114422081	114430354	44	3070.79	105.39	0	0.000999001	Cis
chr1	190786281	190787185	159088206	159089106	174549954	174550858	157086819	157087719	157086819	157087719	20	3068.24	321.591	0	0.000999001	Cis			Gm28694, Gm10531, Tex35, Rasal2
chr17	97321529	97322499	90327322	90328290	89130475	89131438	87185488	87186451	87185488	87186451	14	3061.07	370.047	0	0.000999001	Cis	Gm22346		Socs5, Gm22346, Mcfd2, 4833418N02Rik
chr7	153845	159667	105212	110711	141022	146183	3226374	3231325	3226374	3231325	24	3059.61	200.656	0	0.000999001	Cis			AU018091, Gm3375, Mir290a, Nlrp12, Mir291a, Mir292, Mir291b, Mir293, Mir294, Mir295, Gm20553, Gm5340, Myadm, Prkcg
chr18	86385917	86386889	78280113	78281085	80720129	80721101	80082762	80083734	80082762	80083734	27	3059.12	172.586	0	0.000999001	Cis			Pard6g, Gm21886, Adnp2
chr6	156306152	156308612	139185018	139187282	143222135	143224584	136460388	136462837	136460388	136462837	39	3042.84	151.391	0	0.000999001	Cis			Gm15476, E330021D16Rik, Gm25882, Gm6728, Gm44131, Atf7ip, Gm44140
chr17	74512591	74514075	68504522	68505954	68398960	68400444	66478648	66480132	66478648	66480132	31	3040.97	173.773	0	0.000999001	Cis			Mtcl1, Gm4705, Rab12, Themis3
chr18	72060224	72061786	64903554	64905114	67981012	67982569	67405717	67407274	67405717	67407274	25	3007.11	231.282	0	0.000999001	Cis			Impa2, B430212C06Rik, Cidea, Tubb6, Afg3l2, Gm24900, Slmo1, Spire1
chr9	15838753	15843712	14394192	14399136	14341036	14345995	0	0	0	0	21	3004.53	169.386	0	0.000999001	Cis				Not mapped to mm10 from CC019 or CC037
chr19	59423551	59425548	56160322	56162264	54925579	54927569	57352178	57354119	57352178	57354119	30	2979.4	144.97	0	0.000999001	Cis			Ablim1, B230217O12Rik, Fam160b1
chr18	89252273	89254380	80844334	80846421	83340639	83342738	82557919	82560020	82557919	82560020	35	2977.01	132.965	0	0.000999001	Cis			Mbp, Rpl21-ps8, Zfp236
chr8	140136642	140138720	121687431	121689455	126722784	126724855	117593179	117595198	0	0	33	2974.39	132.482	0	0.000999001	Cis			Plcg2, Gm27361, Sdr42e1	Not mapped to mm10 from CC037
chr7	139318415	139319946	129631506	129633037	129745947	129747477	128003991	128005521	128003991	128005521	42	2957.16	86.6522	0	0.000999001	Cis	Trim72, Gm15533		Bckdk, Kat8, Prss8, Prss36, Fus, Gm26690, Pycard, RP24-144C5.1, Gm15533, Trim72, RP24-144C5.3, RP24-144C5.2, Gm22809, Itgam
chr7	93619899	93624691	85669946	85674637	86492775	86497397	84798111	84802733	84798111	84802733	28	2948.67	132.127	0	0.000999001	Cis	Gm18958		2610206C17Rik, Gm18958, Vmn2r-ps62, Gm8018
chr11	135226993	135229268	121856892	121859167	125621998	125624273	119118220	119120495	119118220	119120495	43	2943.28	99.3765	0	0.000999001	Cis			Cbx2, Cbx8, Cbx4, Gm26508, Gm11754, Gm11755, Tbc1d16, Gm26888, Mir6934, Gm11753
chr3	110558732	110560569	94943094	94944929	102084195	102086030	95860296	95862131	95860296	95862131	21	2935	213.05	0	0.000999001	Cis			Rprd2, Gm43436, Gm26361, Gm17815, Prpf3, Gm26594, Mrps21, C920021L13Rik, Ciart, BC028528, Aph1a, Car14, Anp32e, Gm43375
chr2	134995218	134995847	119587721	119588350	126258254	126258883	121141262	121141891	121141262	121141891	15	2904.61	301.041	0	0.000999001	Cis	Lcmt2, Adal	Ccndbp1, Tubgcp4, Cdan1, Ppip5k1, Mfap1b, Mfap1a, Serf2, Ttbk2	Tgm5, Gm14213, Tgm7, Lcmt2, Gm23858, Adal, Zscan29, Tubgcp4, Trp53bp1
chr6	114953250	114955982	100090958	100093620	106278357	106281076	99810440	99813112	99810440	99813112	24	2897.13	170.439	0	0.000999001	Cis			Gm26748, Gm5314, Gm6681, Tpt1-ps3, Gm43067, Gm24248
chr6	133912840	133914725	117638778	117640662	123408785	123410670	116647038	116648923	116647038	116648923	37	2878.2	106.606	0	0.000999001	Cis	Mir7043, Rassf4		Olfr214, Olfr215, Gm18485, Zfp422, Gm44154, Rassf4, Mir7043, 8430408G22Rik, Tmem72
chr11	128749857	128751740	116036718	116038588	119535200	119537082	113566291	113568173	113566291	113568173	20	2866.92	285.914	0	0.000999001	Cis	Slc39a11		Slc39a11, Sstr2, Cog1
chr2	80944132	80946219	71281671	71283753	76661511	76663592	73616156	73618238	73616156	73618238	28	2860.77	140.636	0	0.000999001	Cis		Scrn3, Cir1, Wipf1	Wipf1, Chrna1, Chrna1os, Chn1os3, Chn1, Chn1os1
chr6	143949036	143950464	127273685	127275113	132352031	132353459	125590284	125591712	125590284	125591712	32	2847.69	120.861	0	0.000999001	Cis			Gm26728, Vwf
chr5	38976309	38977567	34883018	34884110	32031386	32032642	34549293	34550409	34549293	34550409	58	2831.18	63.3422	0	0.000999001	Cis	Sh3bp2		Fam193a, Gm42559, Gm26931, Gm43457, Tnip2, Sh3bp2, Gm22847, Add1, Mir7036b, Gm42867, Mfsd10, Nop14
chr4	177353655	177355380	152445266	152446988	158440692	158442406	148468653	148470367	148468653	148470367	34	2819.4	149.509	0	0.000999001	Cis			Ubiad1, Gm23303, Mtor, Angptl7, Gm24002, Gm23318, Exosc10
chr18	80148489	80151407	72471193	72474106	75166874	75169717	74591579	74594422	74591579	74594422	34	2806.27	125.933	0	0.000999001	Cis			Myo5b, 1700120E14Rik
chr6	167217415	167219314	148782642	148784492	153141489	153143387	145476809	145478708	145476809	145478708	29	2784.35	175.234	0	0.000999001	Cis		Lrmp	Lmntd1, 1700073E17Rik, Gm15499, Gm25373
chr18	69865965	69866856	62842393	62843264	66065977	66066868	65490682	65491573	65490682	65491573	26	2784.06	312.086	0	0.000999001	Cis			Gm22567, Malt1
chr9	65628424	65629972	61472377	61473924	61071890	61073328	62420717	62422199	62420717	62422199	29	2774.01	151.522	0	0.000999001	Cis			Anp32a, Coro2b, n-R5s84
chr1	106370237	106373481	89429433	89432670	97435749	97438977	88957713	88960939	88957713	88960939	32	2769.03	130.01	0	0.000999001	Cis			Gm4753, 1700067G17Rik
chr11	77886772	77887817	70950172	70951217	72180863	72181908	71032663	71033708	71032663	71033708	49	2755.33	83.1687	0	0.000999001	Cis	6330403K07Rik		Nup88, Rpain, C1qbp, Dhx33, Gm22297, Derl2, Mis12, 6330403K07Rik, Gm12321, Nlrp1a
chr7	69491364	69492513	62464581	62465730	64042877	64044026	62348213	62349362	62348213	62349362	64	2747.48	60.6089	0	0.000999001	Imprinted	Ndn		RP23-59P20.3, Ndn, Magel2, Mkrn3
chr11	115256003	115256634	104094562	104095193	106621133	106621763	101879076	101879708	101879076	101879708	17	2737.72	274.331	0	0.000999001	Cis			Meox1, Gm11551, Rpl27-ps2, 4930417O22Rik, Sost, Dusp3, Gm20659
chr4	60100946	60104857	49277800	49281699	53042685	53046589	48598086	48601985	48598086	48601985	51	2731.78	95.6419	0	0.000999001	Cis			Msantd3, Tmeff1, Murc, Gm12439
chr3	118053051	118058734	101741349	101747018	109219705	109225388	102544805	102550474	102544805	102550474	50	2731.47	65.6672	0	0.000999001	Cis			Ngf, Gm42679, Gm42678
chr9	122010473	122011834	109915142	109916501	113398336	113399683	109006595	109007944	109006595	109007944	24	2727.38	186.954	0	0.000999001	Cis			Uqcrc1, Gm37284, Col7a1, Mir711, Ucn2, Gm38004, Pfkfb4, Shisa5, Trex1, Gm42641, Atrip, Tma7, Ccdc51
chr2	78303383	78304368	68858996	68859948	74152147	74153119	71273921	71274844	71273921	71274844	25	2718.35	148.616	0	0.000999001	Cis		Slc25a12, Dync1i2, Hat1, Metap1d	Dync1i2, Slc25a12, Gm13641
chr5	144284541	144286479	133176953	133178832	126630175	126632048	127228006	127229879	127228006	127229879	24	2716.98	134.622	0	0.000999001	Cis			4930572K03Rik, Gm43476, Tmem132c, Tmem132cos, 9430087B13Rik
chr4	125623787	125630820	105737224	105744199	110775181	110782089	103380637	103387700	103380637	103387700	66	2700.35	52.932	0	0.000999001	Cis	Gm12718	Oma1	4930456L15Rik, Oma1, Gm12718
chr9	66021216	66023103	61827039	61828915	61433166	61435053	62762915	62764791	62762915	62764791	36	2690.78	90.471	0	0.000999001	Cis			Itga11, Fem1b, Gm26609, Cln6
chr4	181469314	181471697	156492644	156495021	162198551	162200934	152226512	152228895	152226512	152228895	37	2685.3	119.674	0	0.000999001	Cis			Espn, Gm13077, Hes2, Acot7, Gm27500, Gm13096, Gpr153, Hes3, Icmt, Rnf207
chr5	88796635	88799541	79853904	79856805	76376616	76378932	77463632	77465948	77463632	77465948	40	2680.46	86.5236	0	0.000999001	Cis	1700017L05Rik		Gm43261, Gm34728, 1700017L05Rik, Gm42761, Pea15b
chr5	114404956	114405901	104239412	104240357	99556580	99557519	100643596	100644535	100643596	100644535	17	2679	178.253	0	0.000999001	Cis		Mrps18c, Agpat9, Coq2, Plac8, Fam175a, Helq, Hpse, Cops4, Lin54, Sec31a	Plac8, Gm43510, Coq2, Gm15777, Hpse
chr11	117549083	117551091	106186502	106188508	108792843	108794765	103914741	103916574	103914741	103916574	31	2672.48	128.204	0	0.000999001	Cis		Mapt, Nsf, Arf2	Nsf, Gm8738, Arf2
chr15	41654868	41658892	34550725	34554709	38265748	38269714	36392923	36396902	36392923	36396902	27	2665.11	141.002	0	0.000999001	Cis	Gm34093	Rnf19a, Pabpc1, Spag1, Polr2k, Ankrd46	Ankrd46
chr12	32752430	32757341	31051895	31056796	30229610	30234272	33103135	33108205	33103135	33108205	39	2652.83	127.317	0	0.000999001	Cis			Cdhr3, Gm22904, F730043M19Rik, Gm16267, Atxn7l1, Atxn7l1os1
chr3	139967123	139969260	121661610	121663747	129754516	129756653	122168964	122171101	122168964	122171101	28	2645.84	158.438	0	0.000999001	Cis	Abca4		Abca4, Gm43158, Gm43157, Gm9361, Gclm, Gm17494, Gm6061
chr9	16356746	16366711	14864467	14874399	14809106	14819045	17870658	17880608	17870658	17880608	38	2637.58	105.892	0	0.000999001	Cis
chr5	18624809	18628896	16674922	16678680	13525047	13529104	16674922	16678680	16674922	16678680	34	2623.9	82.5788	0	0.000999001	Cis			Hgf, Gm42975, Gm8991
chr5	43417615	43419613	38981475	38983473	36146177	36148166	38476144	38478139	38476144	38478139	43	2616.61	68.6172	0	0.000999001	Cis			Slc2a9, Gm15796, Wdr1, Gm22249
chr3	35433987	35436448	29754892	29757342	32516913	32519373	32316952	32319394	32316952	32319394	42	2592.82	75.1063	0	0.000999001	Cis			Gm37770, Zmat3, Pik3ca
chr4	123257770	123261768	103655992	103659952	108583009	108586986	101369961	101373939	101369961	101373939	37	2591.7	100.325	0	0.000999001	Cis		Ak4, Jak1, Leprot	Gm12801, Gm12796, Gm12793, E130102H24Rik, Mir101a, 0610043K17Rik, Gm12795, Gm12798, Ak4
chr4	143430343	143434150	121213341	121216786	126456474	126460274	118336986	118340440	118336986	118340440	41	2565.33	112.366	0	0.000999001	Cis			Ptprf, Hyi, Szt2, Med8, Elovl1
chr5	141641158	141643193	130627648	130629683	124210833	124212868	124808664	124810699	124808664	124810699	28	2559.74	163.61	0	0.000999001	Cis			Atp6v0a2, 4930404A12Rik, Dnah10, Gm43777, Ccdc92, Zfp664
chr2	164409175	164410784	147006725	147008305	153027179	153028788	147180972	147182552	147180972	147182552	42	2556.76	101.063	0	0.000999001	Biallelic_Emergent	Nkx2-2os		Gm14116, Nkx2-2, Nkx2-2os, 6430503K07Rik, Gm22261
chr5	143985832	143988001	132899536	132901702	126350586	126352751	126948417	126950582	126948417	126950582	34	2554.01	93.5234	0	0.000999001	Cis			Gm42954, Gm42955, 4933438B17Rik
chr2	32843301	32844811	30031103	30032609	30871073	30872578	32601516	32603021	32601516	32603021	25	2551.13	131.375	0	0.000999001	Cis	St6galnac6		Gm13412, Fam102a, Dpm2, 9430097D07Rik, Pip5kl1, St6galnac4, Gm23369, St6galnac6, Ak1, Eng, Mir1954, Gm26236, AL772271.1, Fpgs, Mir8093
chr6	156922754	156925729	139779971	139782938	143717143	143720085	136955396	136958338	136955396	136958338	34	2542	91.3545	0	0.000999001	Cis	Pde6h		Mgp, Erp27, Arhgdib, Pde6h, Gm44406
chr10	79204441	79205974	70147216	70148743	71702114	71703619	69264826	69266331	69264826	69266331	44	2538.05	91.3273	0	0.000999001	Cis	Rhobtb1		Rhobtb1, A930033H14Rik, Cdk1
chr12	24805878	24808051	23455281	23457454	22964003	22966176	25870453	25872624	25870453	25872624	33	2535.02	114.007	0	0.000999001	Cis	Gm47733
chr8	65161341	65163126	58578023	58579805	57920170	57921955	57498202	57499984	57498202	57499984	46	2531.11	73.2449	0	0.000999001	Cis			Scrg1, Sap30, 2500002B13Rik, Hmgb2, Galnt7, Gm25379, Gm10284
chr9	129687161	129688500	116802025	116803326	120248907	120250227	115314046	115315366	115314046	115315366	20	2529.54	173.145	0	0.000999001	Cis			Osbpl10, Stt3b, Mir467h
chr17	98734794	98736839	91686934	91688694	90349430	90351455	88404443	88406468	88404443	88406468	36	2528	98.1581	0	0.000999001	Cis			Gm22542, Gm23947, Foxn2
chr4	56727898	56730469	46203366	46205932	49942207	49944777	45653530	45656096	45653530	45656096	38	2513.42	94.9188	0	0.000999001	Cis			Gm12408, Gm829, Gm12410
chr4	55938437	55939503	45473493	45474556	49217704	49218769	44970422	44971485	44970422	44971485	25	2504.66	114.192	0	0.000999001	Cis	Gm12493		Zcchc7, Gm12678, Gm12493, Gm12679, Grhpr, Zbtb5, 1700055D18Rik, Polr1e, Fbxo10
chr10	66240368	66243956	57827426	57831010	59873494	59877039	57436206	57439751	57436206	57439751	17	2501.94	183.564	0	0.000999001	Cis			4930467K11Rik, Hsf2, Serinc1
chr1	74364570	74366831	62578935	62581137	68095621	68097379	63279350	63281550	63279777	63281550	12	2498.37	323.363	0	0.000999001	Imprinted			Gpr1, 1700039I01Rik, Gm11608, Zdbf2, Gm24513, Gm23448
chr13	48695767	48696053	45636372	45636654	44347910	44348196	47010809	47011095	47010809	47011095	25	2494.86	202.982	0	0.000999001	Imprinted	2010001K21Rik, Gm5790		Kif13a, Gm24769, 2010001K21Rik, Nhlrc1, Tpmt, Kdm1b, Dek
chr18	37302752	37305558	31624801	31627602	35085824	35088571	34510529	34513276	34510529	34513276	30	2494.38	125.945	0	0.000999001	Cis	n-R5s24		Pkd2l2, Fam13b, n-R5s24, Wnt8a, Nme5, 4933408B17Rik, Brd8
chr1	206867556	206868805	173090070	173091313	190012834	190014076	171088683	171089926	171088683	171089926	17	2482.2	156.393	0	0.000999001	Cis			Cfap126, Sdhc, Mpz
chr5	85758542	85761927	76891178	76894554	73613515	73616891	74700531	74703907	74700531	74703907	45	2478	95.3033	0	0.000999001	Cis	Gm15984, Lnx1		Lnx1, Gm15984, Gm15985, Gm42575
chr13	114093266	114097348	105494490	105498531	103489148	103493194	103590009	103594250	103590009	103594250	55	2467.76	60.5463	0	0.000999001	Sex-specific			Gm24870
chr5	60306668	60309879	54180392	54183577	51144178	51147349	53076275	53079518	53076275	53079518	29	2467.55	131.573	0	0.000999001	Cis			5033403H07Rik, Gm42746, Slc34a2, Gm17182, Sel1l3, n-R5s171
chr5	20759154	20762432	18501253	18504514	15453190	15456465	18501253	18504514	18501253	18504514	27	2458.15	110.253	0	0.000999001	Cis			Gm43030
chr14	127763500	127764468	114881005	114881973	116470722	116471690	118422112	118423080	118422112	118423080	20	2446.22	146.878	0	0.000999001	Cis			Gm26791, 1700044C05Rik, Abcc4
chr11	77636500	77639314	70723760	70726351	71947815	71950628	70820953	70823548	70820953	70823548	30	2445.13	110.505	0	0.000999001	Cis		Slc25a11, Psmb6, Spag7, Pfn1, Derl2, C1qbp, Rabep1, Kif1c, Pld2, Mis12, Rnf167, Zfp3, Gltpd2, Gp1ba, A430084P05Rik, Eno3	Gm12320, Gm22760, Gm12318, Zfp3, Scimp, Rabep1, Gm19967, Rpl23a-ps2
chr15	41450534	41451357	34367169	34367992	38071052	38071875	36210322	36211145	36210322	36211145	58	2439.22	125.883	0	0.000999001	Cis	Spag1, Gm41293		Rgs22, Fbxo43, Gm22979, Polr2k, Spag1, Gm23754, Rnf19a, Mir8097
chr12	116180099	116180953	108679148	108680001	107534118	107534972	108352562	108353405	108352562	108353405	42	2438.4	81.7785	0	0.000999001	Cis	Cyp46a1		Ccdc85c, Hhipl1, 4930478K11Rik, Cyp46a1, Eml1, Gm15636
chr18	83535158	83537359	75691893	75694086	78180254	78182450	77604959	77607155	77604959	77607155	41	2432.45	135.201	0	0.000999001	Cis			Rnf165, 8030462N17Rik, Gm26014
chr1	103021770	103026365	86753951	86758423	94505746	94510328	86596890	86601470	86596890	86601470	34	2432.06	152.85	0	0.000999001	Cis	Cops7b		Ptma, Pde6d, Gm37152, Cops7b, Gm22955, Gm37022, Nppc
chr1	14178905	14181321	10280687	10283057	13102775	13105028	13102775	13105028	13102775	13105028	45	2431.04	77.2274	0	0.000999001	Cis			Gm37162, Gm5250, Gm29283, Prdm14, Ncoa2, Gm38376
chr5	73822528	73824849	65973025	65975284	62864989	62867218	64298174	64300401	64298174	64300401	27	2428.94	138.728	0	0.000999001	Cis	Tbc1d1		Tbc1d1, Gm43721, Gm15823, Gm6044, Gm43838, Gm43837
chr5	168970517	168971307	156406211	156406981	148949786	148950576	148808885	148809655	148808885	148809655	19	2423.94	171.225	0	0.000999001	Cis			2210417A02Rik, n-R5s179, 4930505K14Rik, Gm15407, Katnal1, Gm42791
chr12	54418009	54420630	51308307	51310913	49614246	49616861	52599815	52602421	52599815	52602421	23	2409.16	157.76	0	0.000999001	Cis	1700031P21Rik, Gm24859, Gm23296	Arhgap5	1700031P21Rik, Gm24859, Gm23296
chr18	72944646	72948798	65762630	65766769	68769004	68773130	68193709	68197835	68193709	68197835	49	2405.62	83.9187	0	0.000999001	Cis			Ldlrad4, Fam210a, Mir7219
chr6	99731530	99733456	86084337	86086262	92128725	92130637	86387017	86388942	86387017	86388942	40	2394.32	112.608	0	0.000999001	Cis			Gm10443, Gm18862, Fam136a, Snrpg, Gm19273, Pcyox1, Tia1, RP23-281H4.10, C87436, A430078I02Rik
chr5	133220319	133222986	122417702	122420354	116694442	116697096	117292273	117294927	117292273	117294927	39	2393.3	85.3867	0	0.000999001	Cis	Gm3786		Taok3, Pebp1, Gm3786, BC051077, Gm10399, Vsig10, Gm15727, Wsb2, Rfc5
chr4	105265069	105266077	88843620	88844621	92068401	92069409	86930634	86931642	86930634	86931642	39	2391.1	101.715	0	0.000999001	Cis	Acer2		Dennd4c, Rps6, Acer2, Slc24a2
chr18	81910059	81911393	74180904	74182237	76739676	76741010	76164381	76165715	76164381	76165715	16	2386.11	237.701	0	0.000999001	Cis			Zbtb7c, Mir6358, Smad2
chr14	130088096	130091012	116895257	116898173	118603150	118606064	120322852	120325766	120322852	120325766	42	2379.08	79.2844	0	0.000999001	Cis			Mbnl2, Gm26679
chr18	69591065	69595616	62579214	62583677	65827256	65831785	65251961	65256490	65251961	65256490	38	2363.47	93.7342	0	0.000999001	Cis		Malt1, Zfp532	Nedd4l, Mir122, Alpk2
chr8	112655052	112656307	98740167	98741406	101545287	101546540	96150691	96151930	96150691	96151930	33	2363.33	89.9288	0	0.000999001	Cis
chr5	39564205	39565611	35429658	35431059	32589492	32590896	35078633	35080034	35078633	35080034	37	2360.92	74.0297	0	0.000999001	Cis			Rgs12, Mir3097, Gm43791, Hgfac, Dok7, Lrpap1
chr5	23037505	23038767	20513062	20514324	17497230	17498484	20513062	20514324	20513062	20514324	14	2323.83	378.436	0	0.000999001	Cis			Magi2, Gm3544
chr15	13669070	13670866	10018856	10020650	12816831	12818626	12816831	12818626	12816831	12818626	37	2322.81	103.653	0	0.000999001	Cis	6030458C11Rik		Pdzd2, 6030458C11Rik, Drosha, AC133189.1
chr9	95320504	95321538	86856468	86857502	88581307	88582340	86743158	86744191	86743158	86744191	23	2318.88	159.28	0	0.000999001	Cis	Prss35		Me1, Gm38230, A330041J22Rik, Gm25949, Gm22138, Gm37484, Prss35, Snap91, Gm37941
chr4	143631688	143633514	121397387	121399212	126647512	126649338	118521752	118523577	118521752	118523577	34	2317.9	93.7514	0	0.000999001	Cis	Gm12857		Elovl1, Cdc20, Gm12858, Mpl, Tie1, Gm12859, Gm12857, 2610528J11Rik, Tmem125, Cfap57
chr8	82405006	82406392	72156890	72158270	73647224	73648593	70626162	70627547	70626162	70627751	24	2310.32	138.42	0	0.000999001	Cis			Fkbp8, Ell, Isyna1, Ssbp4, Lrrc25, Gdf15, Pgpep1, Lsm4
chr1	206702409	206705429	172977965	172980957	189851609	189854599	170976578	170979570	170976578	170979570	29	2302.25	102.915	0	0.000999001	Cis	Fcgr2b, Gm10522	Tomm40l, Nr1i3, Apoa2, Pfdn2, Ndufs2, Nit1, 1700009P17Rik, Dusp12, Atf6, Pcp4l1, Fcrla, B4galt3, Usp21, Mpz, Sdhc, Fcer1g, Fcgr4, Fcgr3, Ppox, Ufc1	Gm26620, Fcrlb, Fcrla, Gm2962, Gm37030, Fcgr2b, Gm38204, Gm10522, Fcgr4, Gm26110
chr8	25382949	25386143	24299079	24301968	21504298	21507482	24299079	24301968	24299079	24301968	35	2291.99	94.2312	0	0.000999001	Cis			RP23-183J18.1, RP23-183J18.2
chr17	35701320	35704194	32217613	32219678	34322344	34325149	32951634	32954439	32951634	32954439	26	2282.5	312.471	0	0.000999001	Cis	Cyp4f41-ps, Gm25667		Zfp870, Cyp4f14, Cyp4f13, Cyp4f41-ps, Gm25667, Zfp472, Zfp952, Zfp763
chr6	157488797	157492079	140317168	140320436	144232302	144234954	137470555	137473207	137470555	137473207	27	2279.65	103.056	0	0.000999001	Cis			Ptpro, Gm44258, Eps8
chr5	27728821	27732099	24672482	24675331	21826010	21829287	24672482	24675331	24672482	24675331	12	2278.93	337.011	0	0.000999001	Cis			Chpf2, Smarcd3, Mir671, 1700022A21Rik, Nub1, Gm26648, Wdr86, Crygn
chr6	163723600	163725532	145588529	145590451	149916856	149918774	142491688	142493610	142491688	142493610	29	2261.82	110.472	0	0.000999001	Cis	Ldhb		Golt1b, Spx, Gys2, Ldhb
chr8	147753004	147755959	128660392	128663344	133811339	133814280	124150356	124153297	124150356	124153297	43	2257.08	157.03	0	0.000999001	Cis		Abcb10, Urb2, Cog2, Taf5l, Nup133, Galnt2	Gm20388, Galnt2
chr14	68291481	68293611	63411211	63413340	63141948	63144078	69690944	69693074	69690944	69693074	23	2256.67	150.987	0	0.000999001	Cis	Mir6950		Slc25a37, Mir6950, R3hcc1, Chmp7, 4930480K23Rik, Tnfrsf10b
chr6	154897720	154899319	137823408	137825005	141942270	141943865	135180523	135182118	135180523	135182118	15	2255.4	323.449	0	0.000999001	Cis			Gprc5d, Hebp1, Gm29803, Gm22881, Gm34391, Gm19434, Fam234b, Gsg1
chr18	81883029	81884097	74154201	74155260	76712775	76713843	76137480	76138548	76137480	76138548	28	2255.2	104.573	0	0.000999001	Cis			Zbtb7c, Mir6358
chr1	145945186	145947520	122427029	122429350	132581113	132583442	121395764	121398095	121395764	121398095	28	2252.52	119.369	0	0.000999001	Cis			Insig2, Gm37174, 2210011K15Rik, Ccdc93
chr3	157687230	157690311	138327949	138331030	145752412	145755447	138211503	138214539	138211503	138214539	26	2248.92	125.282	0	0.000999001	Cis			Mttp, Trmt10a, 4930579F01Rik, 0610031O16Rik, Adh7, Adh1, Gm16559
chr1	204092844	204095440	170709770	170711407	187365931	187368525	168708383	168710020	168708383	168710020	38	2247.42	95.6461	0	0.000999001	Cis			1700063I16Rik
chr3	97278739	97281054	82638808	82641102	89943385	89945539	84334104	84336258	84334104	84336258	42	2237.35	67.0784	0	0.000999001	Cis			Trim2, 4930565D16Rik
chr5	34207325	34208491	30497652	30498752	27711552	27712718	30467462	30468623	30467462	30468623	23	2230.07	158.927	0	0.000999001	Cis	Fam166c		Otof, 1700001C02Rik, Cib4, Gm25666, Gm42765
chr17	96235469	96237279	89268988	89270798	88147925	88149735	86202938	86204748	86202938	86204748	32	2217.99	93.0846	0	0.000999001	Cis			Srbd1, Prkce, 2010106C02Rik
chr13	108362969	108364284	100189094	100190403	98288214	98289529	98636023	98637332	98636023	98637332	46	2215.6	64.0606	0	0.000999001	Cis	Tmem174		Gm22698, Tmem174, Tmem171, Fcho2
chr3	169012724	169014780	149026850	149028888	156056070	156058126	148424068	148426124	148424068	148426124	46	2214.8	64.3983	0	0.000999001	Cis			Gm23131, Gm43576
chr18	69370157	69371737	62360360	62361936	65625482	65627062	65050187	65051767	65050187	65051767	23	2214.41	257.211	0	0.000999001	Cis	Nedd4l		Nedd4l
chr7	26152466	26153084	22657473	22658091	24319761	24320379	24585501	24586119	24585501	24586119	58	2211.79	47.5107	0	0.000999001	Cis / Dom_Trans|Transvection|Paramutation - 19	Ethe1, Zfp575		Zfp428, Irgq, Pinlyp, Xrcc1, Zfp575, Ethe1, Phldb3, Gm26550, Lypd3, RP23-26A14.14
chr1	223497095	223500994	187346742	187350525	205951298	205955119	185345355	185349138	185345355	185349138	39	2207.12	89.0715	0	0.000999001	Cis			Rab3gap2, Iars2, 2010103J01Rik, Mir194-1, Mir215, Gm37785, Bpnt1, 4930532G15Rik, Eprs, 9630028B13Rik
chr9	21226003	21227250	19340557	19341804	19090113	19091340	22187673	22188900	22187673	22188900	61	2190.46	70.5732	0	0.000999001	Cis	Rpl15-ps3, Zfp872		Cnn1, Elof1, Mir7084, Acp5, Pigyl, Rpl15-ps3, 1810064F22Rik, Zfp809, Zfp599
chr4	70885394	70887169	58849012	58850787	62642137	62643910	57797339	57799114	57797339	57799114	23	2188.67	127.615	0	0.000999001	Cis			Pakap, Akap2, Gm12526, Gm24277, Gm26138
chr11	107005050	107006816	96648332	96650097	99065312	99067075	95122628	95124393	95122628	95124393	40	2179.8	71.6013	0	0.000999001	NonDom_Trans	Dlx3		Pdk2, Gm11513, Itga3, Dlx3, Dlx4, Dlx4os, Gm11514
chr7	55327482	55329463	49480039	49482020	51171322	51173295	49476658	49478631	49476658	49478631	27	2175.38	116.888	0	0.000999001	Cis			Nav2, Gm38059
chr2	92399703	92402042	81546766	81549040	87385999	87388328	83831418	83833671	83831418	83833671	19	2168.9	152.88	0	0.000999001	Cis			Itgav, Gm13684, Fam171b, Zswim2
chr17	94441201	94445404	87527373	87531535	86544848	86548985	84599861	84603998	84599861	84603998	44	2168.64	123.525	0	0.000999001	Cis			Plekhh2, Gm26066, Dync2li1, Abcg5, Abcg8
chr10	4685715	4689945	4488899	4493118	1498712	1502073	4488899	4493118	4488899	4493118	19	2168.56	179.591	0	0.000999001	Cis			Rmnd1, Gm16153, Armt1, Ccdc170, Gm22739
chr2	160559668	160562063	143453457	143455834	149595168	149597096	143851788	143853716	143851788	143853716	24	2167.12	149.992	0	0.000999001	Cis	Rps13-ps6		Pcsk2, Pcsk2os2, Bfsp1, Rps13-ps6, Gm11673, Gm11686, Dstn
chr8	84343613	84346342	73848463	73851187	75413205	75415884	72221172	72223852	72221172	72223852	22	2162.62	125.72	0	0.000999001	Cis	Fam32a		Tpm4, Gm26586, Gm16091, Rab8a, Hsh2d, Cib3, Gm11034, Fam32a, Ap1m1, Gm10282
chr19	22236775	22237516	20883733	20884470	20931908	20932642	23956163	23956896	23956163	23956896	19	2160.44	174.269	0	0.000999001	Cis			Apba1, Fam189a2
chr17	36804016	36805853	33264628	33266424	35318160	35319997	33947450	33949287	33947450	33949287	45	2156.99	63.7164	0	0.000999001	Cis		Angptl4, Daxx, Cd320, Rps18, Tapbp, H2, Wdr46, Vps52, Ring1, Slc39a7, Col11a2, Brd2, Psmb8, Tap2, Tap1, Rxrb, Rgl2, Ndufa7, Kank3, Zbtb22, Hnrnpm, Rps28, B3galt4, Rab11b, March2, Psmb9	Platr17, BC051226, Daxx, Tapbp, Zbtb22, Gm19412, Rgl2, Pfdn6, Wdr46, B3galt4, Rps18, Vps52, Gm23111, H2-K2, Gm4152, H2-K1, Mir219a-1, Mir219c
chr4	145750448	145756230	123206377	123212146	128656007	128661789	120338185	120343954	120338185	120343954	58	2154.94	58.4433	0	0.000999001	Cis			Foxo6, Foxo6os, Scmh1
chr1	152469721	152473966	127864375	127868620	138580821	138585042	126594533	126598765	126594533	126598765	41	2154.33	72.6879	0	0.000999001	Cis			Nckap5
chr7	78662436	78666451	71282920	71286887	72563683	72567696	70869019	70873032	70869019	70873032	33	2153.19	88.6649	0	0.000999001	Cis	Gm42397		RP24-362L9.2, RP24-362L9.1
chr1	98844805	98847240	83246987	83249421	90629192	90631625	83074977	83077410	83074977	83077410	37	2135.13	74.9204	0	0.000999001	Cis			Gm7553, Slc19a3, Gm7539, Krtap28-10, A030005K14Rik, Krtap28-13, Gm29518, Ccl20
chr7	89195130	89196983	81391511	81393362	82255979	82257759	80561315	80563095	80561315	80563095	23	2125.43	151.911	0	0.000999001	Cis			Blm, Gm17257, Crtc3, RP23-44G8.1, Gm15880
chr2	33125970	33127922	30291698	30293648	31146799	31148746	32853534	32855484	32853534	32855484	21	2125.13	144.433	0	0.000999001	Cis			Ttc16, Tor2a, Ptrh1, Cfap157, Stxbp1, Gm24165, Gm13524, Gm13523, Fam129b, Lrsam1
chr3	119112628	119115827	102698732	102701924	110241697	110244894	103502188	103505380	103502188	103505380	33	2123.83	129.34	0	0.000999001	Cis			Gm25869, Gm25199, Syt6, Gm43066
chr11	115808682	115813283	104603412	104607864	107147380	107151877	102370243	102374726	102370243	102374726	43	2122.78	75.2005	0	0.000999001	Cis			Ubtf, Slc4a1, Bloodlinc, Rundc3a, Slc25a39, Mir6930, Grn, Fam171a2, Itga2b
chr2	79047836	79050053	69524832	69527029	74859166	74861341	71906852	71909153	71906852	71909153	33	2120.32	91.826	0	0.000999001	Cis			Itga6, Pdk1, Gm13746, Rapgef4
chr4	166156525	166158405	141454817	141456668	148022240	148024091	138050201	138052052	138050201	138052052	27	2118.71	101.592	0	0.000999001	Cis			Ece1, Eif4g3, 1700095J12Rik
chr8	91574202	91577062	79833417	79836220	82012127	82014984	78112823	78115675	78112823	78115675	34	2116.03	82.1665	0	0.000999001	Cis			Ttc29
chr4	181140104	181143027	156166497	156169402	161912912	161914700	151940873	151942661	151940873	151942661	18	2114.83	127.627	0	0.000999001	Cis			Camta1, Gm37141, Dnajc11, Thap3, Phf13, RP23-445E20.7, Klhl21, Zbtb48, Tas1r1
chr17	50747273	50748335	46513154	46514216	47000771	47001833	45630061	45631123	45630061	45631123	38	2104.34	76.9396	0	0.000999001	Dom_Trans|Transvection|Paramutation - 37			Tmem151b, Nfkbie, Slc35b2, Hsp90ab1, Slc29a1, Gm17080, Gm7325, Gm25008, Capn11, Tmem63b, Gm16172, Mrpl14
chr16	41447593	41449743	40473111	40475259	41014660	41016808	44102905	44105053	44102905	44105053	31	2100.37	90.1058	0	0.000999001	Cis			Gramd1c, Mir3470b, Atp6v1a, Naa50, Usf3
chr5	146621344	146622997	135420344	135421995	128753342	128754702	129315224	129316742	129315224	129316742	27	2098.14	127.938	0	0.000999001	Cis			Gm43001
chr1	22664654	22668375	18090864	18094294	20742449	20746140	20742449	20746140	20742449	20746140	21	2086.14	165.331	0	0.000999001	Cis			Mir206, Gm28653, Mir133b, Il17a, Il17f, Mcm3, Gm20587, Gm28065
chr9	83921101	83924158	77549258	77552315	78139992	78143049	77768501	77771557	77768501	77771557	40	2084.12	73.9403	0	0.000999001	Cis	Gclc		Gclc
chr4	160203177	160204900	136111463	136113186	142423227	142424950	132949302	132951025	132949302	132951025	42	2079.51	60.0435	0	0.000999001	Cis			Stx12, Gm13033, Fam76a, Gm24913, Fgr, Ahdc1
chr8	83665480	83667312	73261111	73262943	74788944	74790772	71680494	71682327	71680494	71682327	66	2078.16	35.3624	0	0.000999001	AS_Emergent - 37		B3gnt3, Jak3, Fcho1, Dda1, Insl3	Pgls, Fam129c, Colgalt1, Unc13a, Mir6769b, Jak3, Insl3, B3gnt3, Fcho1
chr10	22658067	22660562	21046813	21049130	18863795	18866286	21046813	21049130	21046813	21049130	24	2076.52	144.834	0	0.000999001	Cis	Gm20149	Ahi1, Pde7b	Ahi1, Myb
chr2	162773888	162776538	145504853	145507479	151575550	151578184	145785637	145788270	145785637	145788270	40	2076.34	73.0702	0	0.000999001	Cis	Rin2		BC039771, Rin2
chr16	96511228	96512510	88736660	88737925	93056091	93057347	90376453	90377709	90376453	90377709	27	2071.96	113.815	0	0.000999001	Cis			Scaf4, Hunk
chr11	46773399	46777355	41755073	41759025	43634091	43637992	43634091	43637992	43634091	43637992	48	2070.68	56.0542	0	0.000999001	Cis			Ccnjl, Gm12150, 4933415A04Rik, Fabp6, Gm12149, Gm12152, Pwwp2a, Ttc1
chr5	145866957	145868771	134704460	134706272	128087531	128089343	128683453	128685259	128683453	128685259	33	2070.23	75.079	0	0.000999001	Cis			5930412G12Rik, Gm42498, Fzd10, Piwil1, 4930553I04Rik, Rimbp2, Gm42875, Gm42871
chr6	11210517	11212804	8923690	8925967	10286270	10288550	12107391	12109671	12107391	12109671	26	2068.65	88.8519	0	0.000999001	Cis	Gm6578		Phf14, Gm6578, Gm32222
chr4	165932456	165934032	141247957	141249509	147807168	147808649	137835129	137836610	137835129	137836610	25	2061.73	117.706	0	0.000999001	Cis			Alpl, Ece1, Gm13012
chr18	64887990	64890240	58002077	58004321	61343883	61346115	60768588	60770820	60768588	60770820	26	2059.67	120.982	0	0.000999001	Sex-specific			Ndst1, Rps14, Gm8731, Cd74, Mir5107, Tcof1
chr14	56801131	56803528	52556904	52559275	52441704	52444094	59074179	59076569	59074179	59076569	29	2058.35	139.134	0	0.000999001	Cis			1700129C05Rik, Gm5142
chr9	19177055	19178479	17405233	17406657	17240227	17241651	20385686	20387110	20385686	20387110	15	2057.72	346.681	0	0.000999001	Cis	Zfp560, 4921534A09Rik		Olfr873, Olfr18, Zfp26, Gm26733, Zfp426
chr6	147251712	147253755	130514568	130516544	135343960	135345997	128582213	128584250	128582213	128584250	16	2054.77	165.704	0	0.000999001	Cis	A2ml1		Gm10069, Pzp, Gm5318, Gm8724, BC048546, Gm44009, Klrb1a, Clec2j
chr9	15639899	15642303	14218920	14221324	14156146	14158550	17219967	17222371	17219967	17222371	9	2044.89	237.686	0	0.000999001	Cis
chr4	165715304	165721042	141033931	141039648	147613258	147618966	137641219	137646927	137641219	137646927	48	2043.43	76.2001	0	0.000999001	Cis	Usp48		Hspg2, Ldlrad2, Usp48, Rap1gap, Rap1gapos
chr6	44024671	44028104	35926540	35929970	40794781	40798214	38240762	38244195	38240762	38244195	39	2028.85	88.1155	0	0.000999001	Cis			D630045J12Rik, Gm7504, Zc3hav1l, Zc3hav1
chr5	76370645	76372255	68246545	68248147	65201833	65203385	66421058	66422609	66421058	66422609	29	2021.35	98.3507	0	0.000999001	Cis			Apbb2, Gm43793, Gm16273, Gm43792, Gm43794
chr2	184074465	184076931	165392680	165394843	170962512	170964498	164396531	164399024	164396531	164399024	49	2017.24	69.0274	0	0.000999001	Cis			Svs6, Svs5, Slpi, Mir7678, Matn4, Rbpjl, Sdc4, Sys1, Gm14302, Gm20458, Trp53tg5
chr2	118126640	118129497	104157026	104159874	110806507	110809356	106193248	106196096	106193248	106196096	48	2011.14	60.0591	0	0.000999001	Cis			Dcdc5, Gm14013
chr13	48729438	48732895	45665321	45668762	44378973	44382403	47038554	47041984	47038554	47041984	30	2009.21	133.339	0	0.000999001	Cis	Tpmt, Kdm1b		Gm24769, 2010001K21Rik, Nhlrc1, Tpmt, Kdm1b, Dek, Rnf144b
chr17	84446692	84448896	78080468	78082548	77485033	77486947	75564721	75566635	75564721	75566635	15	2006.75	177.466	0	0.000999001	Cis			Rasgrp3, Fam98a
chr7	106814843	106817744	98322146	98325047	99079676	99082411	97337720	97340455	97337720	97340455	35	2002.41	87.2025	0	0.000999001	Cis			Gab2, Usp35, Kctd21, Alg8, Ndufc2, Gm16053, Thrsp
chr5	39953834	39956302	35776252	35778706	32956313	32958755	35411649	35414103	35411649	35414103	31	1995.17	93.5702	0	0.000999001	Cis			4930478P22Rik, E130018O15Rik, Hmx1, 4930442P19Rik, Gm43377
chr5	76337124	76337816	68216795	68217487	65171202	65171888	66393346	66394034	66393346	66394034	12	1987.41	293.585	0	0.000999001	Cis			Apbb2, Gm43790, Gm23183, Gm43793, Gm16273, Gm43792, Gm43794
chr8	129109917	129111818	111801215	111803076	116480497	116482393	108363068	108364948	108363068	108364948	28	1987.03	101.596	0	0.000999001	Cis
chr19	23552126	23554468	22152126	22154459	22124959	22127298	25137018	25139351	25137018	25139351	32	1984.89	94.8468	0	0.000999001	Cis			Dock8, Gm24252
chr3	132531278	132536666	114825028	114830407	122898377	122903731	115598789	115604171	115598789	115604171	35	1972.53	85.728	1	0.001998	Cis			Gm43669
chr1	44701865	44703093	38276840	38278068	40780966	40782194	39999586	40000814	39999586	40000814	34	1971.36	94.7444	1	0.001998	Cis	Map4k4		Map4k4, 4930456G14Rik, Il1r2, Gm16894, Gm37347
chr18	91126398	91129343	82545041	82547985	85037096	85039771	84154224	84156925	84154224	84156925	20	1965.88	129.961	1	0.001998	Cis			Tshz1, Zadh2, Zfp407
chr18	46705860	46706674	40695989	40696803	44053343	44054157	0	0	43478048	43478862	6	1954.52	523.057	1	0.001998	Cis			Dpysl3, Eif3j2, Jakmip2	Not mapped to mm10 from CC019
chr9	136771981	136774007	123665557	123667437	126732069	126734094	121797208	121799233	121797208	121799233	26	1946.55	101.19	1	0.001998	Cis		Nktr, Deb1, Vipr1, Snrk, Fam198a, Higd1a, Ccbp2, Sec22c, C85492, Kbtbd5	Sec22c, Deb1, Nktr, E530011L22Rik, Zfp651, Klhl40, Hhatl, Ccdc13, Gm17163, Higd1a
chr9	16022207	16029884	14570362	14577956	14506177	14513783	17572708	17580285	17572708	17580285	38	1946.33	74.1019	1	0.001998	Cis
chr7	20973073	20974618	17736903	17738447	19386660	19388189	19932211	19933859	19932211	19933859	31	1944.61	74.0959	1	0.001998	Cis			Gm19345, Ceacam16, RP23-191I16.4, Ceacam19, Pvr, RP23-191I16.5, Gm16184, Gm16251, Igsf23, RP23-191I16.7, Ceacam20, Nlrp9b
chr6	99726019	99728440	86078834	86081251	92123307	92125690	86381511	86383928	86381511	86383928	19	1943.27	166.013	1	0.001998	Cis			Gm10443, Gm18862, Fam136a, Snrpg, Gm19273, Pcyox1, Tia1, RP23-281H4.10, C87436, A430078I02Rik
chr4	116410804	116413715	97666003	97668894	102268437	102270652	95556207	95558421	95556207	95558421	36	1942.68	73.826	1	0.001998	NonDom_Trans	Fggy		Gm830, Gm12707, Gm25004, Fggy, Gm20651
chr11	115253796	115254590	104093544	104094338	106618927	106619720	101878058	101878852	101878058	101878852	13	1941.22	278.051	1	0.001998	Cis			Meox1, Gm11551, Rpl27-ps2, 4930417O22Rik, Sost
chr8	39014868	39016935	37121508	37123574	34085687	34087754	36788724	36790783	36788724	36790783	28	1938.42	102.063	1	0.001998	Cis			Dlc1
chr9	15645716	15648612	14224324	14227170	14161256	14163925	17224882	17227817	17224882	17227817	18	1936.99	140.638	1	0.001998	Cis
chr4	17992229	17993674	15713361	15714791	13768497	13769942	15713361	15714791	15713361	15714791	22	1933.66	142.966	1	0.001998	Cis			Gm11857, Gm11858
chr7	20912843	20915523	17692707	17695363	19334248	19336690	19886544	19889199	19886544	19889199	21	1930.15	121.083	1	0.001998	Cis	Ceacam19		Bcl3, Gm16174, RP23-191I16.3, Gm19345, Ceacam16, RP23-191I16.4, Ceacam19, Pvr, RP23-191I16.5, Gm16184, Gm16251, Igsf23, RP23-191I16.7
chr8	110660822	110664616	96938078	96941150	99660806	99664597	94396874	94399962	94396874	94399962	29	1929.79	82.9667	1	0.001998	Cis			Nup93, Mir138-2, Slc12a3, Gm15889, Gm15890, Herpud1, Ap3s1-ps2, 9330175E14Rik, Nlrc5
chr6	154893835	154895150	137819714	137821018	141940426	141941723	135178679	135179976	135178679	135179976	16	1929.71	225.126	1	0.001998	Cis			Gprc5d, Hebp1, Gm29803, Gm22881, Gm34391, Gm19434, Fam234b, Gsg1
chr2	147070689	147072156	131073104	131074566	137227045	137228201	131954943	131956405	131954943	131956405	15	1925.9	247.398	1	0.001998	Cis			Lamr1-ps1, Prnp, Gm28045, Prnd, Rassf2
chr2	182604363	182606694	163973482	163975806	169681159	169683483	163102467	163104797	163102467	163104797	47	1925.77	52.8293	1	0.001998	Cis			Ift52, Mybl2, Mir7003, Gtsf1l, Gm22174, Gm11454, Gm14254
chr4	70010966	70013033	58046221	58047451	61824750	61826788	57038977	57040215	57038977	57040215	24	1920.81	164.811	1	0.001998	Cis			Frrs1l, Epb41l4b
chr1	223904473	223908745	187711595	187715867	206339726	206343980	185710208	185714480	185710208	185714480	36	1917.79	81.6352	1	0.001998	Cis			Gm38093
chr3	144894481	144898192	126300868	126304579	134152169	134155481	126626073	126629784	126626073	126629784	28	1913.13	100.23	1	0.001998	Cis	Gm43010		Camk2d, Gm43011, Gm43010, Gm43009, Gm43006, Gm43005, Gm15551
chr3	130591315	130595635	113119339	113123657	121145943	121150261	113918791	113923155	113918791	113923155	20	1913.12	135.349	1	0.001998	Cis			Gm18163
chr5	89088593	89091887	80120814	80124108	76622507	76625801	77709523	77712817	77709523	77712817	46	1913.1	60.6364	1	0.001998	Cis / AS_Emergent - 19			Gm22011, Gm31049
chr1	94718796	94720498	79813626	79815308	86887800	86889502	79822626	79824311	79822626	79824311	26	1912.25	109.082	1	0.001998	Cis	Serpine2		Wdfy1, Gm10555, Mrpl44, Serpine2
chr2	113466778	113468402	99867891	99869476	106379785	106381409	101979050	101980810	101979050	101980810	33	1908.94	96.4561	1	0.001998	Cis			Commd9, Ldlrad3, Gm13919, Gm13920
chr2	83503106	83503811	73664412	73664903	79119447	79120144	75981106	75982328	75981631	75982328	12	1906.23	262.358	1	0.001998	Cis	Ttc30a1	Agps, Ttc30a2, Ttc30b	Agps, Ttc30b, Ttc30a2, Pde11a
chr4	181811762	181812965	156831877	156833064	162512662	162513857	152540623	152541818	152540623	152541818	22	1899.83	232.988	1	0.001998	Cis			Kcnab2, Nphp4
chr15	112516667	112519084	98506243	98508647	106416692	106419099	97691851	97694270	97691851	97694270	54	1891.83	48.3657	1	0.001998	Cis			Rpap3, Endou, Rapgef3, Rapgef3os1, Rapgef3os2, Slc48a1
chr3	144868274	144870838	126274841	126277328	134126950	134129510	126600878	126603365	126600878	126603365	25	1888.52	143.134	1	0.001998	Cis	Gm43011		Camk2d, Gm43011, Gm43010, Gm43009, Gm43006, Gm43005, Gm15551
chr4	56636087	56637542	46121175	46122604	49858590	49860038	45578242	45579671	45578242	45579671	20	1887.95	137.946	1	0.001998	Cis		Exosc3, Dcaf10, Rg9mtd3, Shb, Mcart1	Shb, Gm22518, Gm22055, Gm12411, Gm12408
chr9	131528050	131529113	118588571	118589634	121923566	121924629	116988705	116989768	116988705	116989768	22	1886.01	201.824	1	0.001998	Cis			Rbms3, Gm18489, Gm20397
chr2	174341355	174342600	156229755	156231000	162115046	162116275	155818025	155819260	155818025	155819260	41	1885.75	79.8112	1	0.001998	Cis	BC029722	Uqcc, Acss2, Procr, Eif6, Cep250, Fam83c	Gm17581, Procr, Mmp24, BC029722, Eif6, Gm16098, Fam83c, Uqcc1
chr10	94276613	94279100	84665541	84668006	85310748	85313227	82873460	82875939	82873460	82875939	33	1881.85	87.6317	1	0.001998	Cis			1700028I16Rik, Txnrd1, Gm4799
chr8	52622274	52623896	49347686	49349234	46310792	46312413	48533047	48534668	48533047	48534668	24	1878.9	96.2199	1	0.001998	Cis			Tenm3
chr5	41607017	41609030	37307788	37309779	34499148	34501160	36886787	36888778	36886787	36888778	23	1877.26	116.389	1	0.001998	Cis			Man2b2, Ppp2r2c, Ppp2r2cos, Gm42506, Wfs1
chr18	80588440	80590597	72886426	72888469	75561797	75563925	74986502	74988630	74986502	74988630	16	1874.32	153.079	1	0.001998	Cis			Gm24559, Gm25594, Lipg, Rpl17, Snord58b, Gm23301, Gm26202, BC031181, Dym, Gm27781
chr4	171653301	171654469	146857707	146858855	153217566	153218727	143245527	143246688	143245527	143246688	28	1873.05	120.209	1	0.001998	Cis			Prdm2, Gm13039, Gm22039, Gm13050, Pdpn
chr6	156713540	156714007	139573188	139573622	143569124	143569585	136807377	136807838	136807377	136807838	16	1868.45	168.704	1	0.001998	Cis	H2aj, Gm44364		Gucy2c, Hist4h4, Gm43969, H2afj, Gm44364, Wbp11, BC049715, Gm44069, Art4
chr7	19926901	19928289	16813638	16815009	18428081	18429446	19072973	19074344	19072973	19074344	29	1868.08	97.5888	1	0.001998	Cis	Dmwd		Irf2bp1, Foxa3, Sympk, Rsph6a, Dmwd, Dmpk, Mir3100, Six5, Gm4969, Fbxo46, Qpctl, Snrpd2, Gipr
chr6	33106477	33108008	25688645	25690146	30439629	30441154	28395688	28397213	28395688	28397213	30	1865.15	101.978	1	0.001998	Cis	Zfp800		Zfp800, Gm5303, Gcc1, Arf5, Fscn3, Pax4, Gm43264, Snd1
chr18	81061126	81062857	73347866	73349580	75967108	75968837	75391813	75393542	75391813	75393542	32	1864.66	92.9022	1	0.001998	Cis			Gm20544, Smad7, Ctif
chr7	140042794	140043677	130334381	130335264	130429801	130430684	128687845	128688728	128687845	128688728	63	1858.77	39.0737	1	0.001998	Imprinted	Inpp5f, Gm43580		RP24-143L4.3, Gm7258, Inpp5f, Gm43580, Gm16044, Mcmbp, RP23-172P1.1, RP23-172P1.2, Gm23783, RP23-172P1.4, Sec23ip, n-R5s158
chr5	136803016	136804373	125953527	125954882	119992525	119993878	120590356	120591709	120590356	120591709	24	1858.59	100.959	1	0.001998	Cis	Tpcn1, Iqcd		Slc8b1, Tpcn1, 2510016D11Rik, Iqcd, Rita1, Ddx54, Gm43579, Cfap73, Gm42657, Gm15749, Rasal1, Dtx1
chr18	89479189	89479815	81054346	81054972	83540564	83541188	82750331	82750956	82750331	82750956	16	1856.43	201.159	1	0.001998	Cis			Zfp236, Gm10524, Mir5112, 2210420H20Rik
chr12	111900653	111902839	104845716	104847486	103429128	103431314	104684200	104685970	104684200	104685970	21	1850.73	126.73	1	0.001998	Cis			Dicer1, Clmn
chr17	93687698	93689611	86795233	86797089	85879614	85881511	83934627	83936524	83934627	83936524	16	1850.67	173.408	1	0.001998	Cis			C430042M11Rik, Gm23905, Gm37549
chr11	6988887	6990070	3741355	3742538	6598553	6599736	6598553	6599736	6598553	6599736	40	1850.33	54.1024	1	0.001998	Cis	Nacad		Myo1g, Gm11974, Gm22457, Gm24000, Ccm2, Gm11975, Nacad, Tbrg4, Gm24313, Snora5c, Wap, Gm11978, Ramp3, Gm11980
chr7	50777899	50779309	45417639	45419049	47464413	47465823	45769749	45771159	45769749	45771159	24	1850.04	101.495	1	0.001998	Cis			Sec1, Ntn5, Car11, Dbp, Sphk2, Rpl18, Spaca4, Sult2b1, Lmtk3, Cyth2, Grwd1, Grin2d
chr16	96484195	96484830	88710346	88710981	93029715	93030348	0	0	0	0	6	1849.67	634.141	1	0.001998	Cis			Scaf4, Hunk	Not mapped to mm10 from CC019 or CC037
chr7	29796204	29799359	25682408	25685558	27669327	27671386	27390056	27392274	27390162	27392274	27	1847.98	84.2395	1	0.001998	Cis	Sptbn4		Ltbp4, Shkbp1, Gm20479, Sptbn4, RP24-192F23.1, Blvrb, Pgam1-ps2, Sertad3
chr3	9432418	9433679	5673532	5674793	8857300	8858561	8857300	8858561	8857300	8858561	12	1845.26	235.23	1	0.001998	Cis			Mrps28, Tpd52
chr3	141430376	141432800	123069873	123072256	131103906	131106266	123509601	123512156	123509601	123512156	26	1844.75	118.491	1	0.001998	Cis	Snora24, Snhg8, Gm9369		Gm43591, Prss12, Gm43590, Snhg8, Snora24, Gm9369, Ndst3
chr2	150877854	150880825	134565745	134568700	140726177	140729137	0	0	135294930	135297885	28	1825.48	121.576	1	0.001998	Cis			Plcb1, 4930545L23Rik, 9630028H03Rik	Not mapped to mm10 from CC019
chr1	44153012	44154872	37780483	37782333	40277125	40278977	39537186	39539038	39537186	39539038	24	1824.46	97.888	1	0.001998	Cis	Cnot11	Tbc1d8, D1Bwg0212e, Map4k4, Rnf149	Tbc1d8, Gm24826, Cnot11, Gm15832, Snord89, Rnf149, Gm23722, Gm5100, Creg2
chr3	98872077	98875818	84181708	84185433	91421715	91425382	85812434	85816101	85812434	85816101	25	1820.04	112.779	1	0.001998	Cis	Fam160a1		Gm37240, Fam160a1, Glt28d2, 4933425M03Rik, Gm26204
chr17	3192010	3195219	140593	143802	3172798	3176007	3172798	3176007	3172798	3176007	17	1819.84	143.445	1	0.001998	Cis			Scaf8
chr11	115729727	115731442	104535244	104536959	107077383	107079098	102310061	102311776	102310061	102311776	68	1815.26	31.061	0	0.000999001	Cis	Ubtf		Hdac5, Mir8101, BC030867, Asb16, Tmub2, Atxn7l3, Ubtf, Slc4a1, Bloodlinc
chr5	114304290	114305331	104139473	104140496	99469364	99470405	100556380	100557421	100556380	100557421	25	1815.02	85.0242	1	0.001998	Cis			Lin54, Gm23222, Gm19620, Gm23173, Cops4, Plac8, Gm43510
chr12	54541822	54544311	51430280	51432769	49723236	49725724	52709631	52712120	52709631	52712120	31	1812.08	74.3524	1	0.001998	Cis			Akap6
chr9	98987263	98989036	90010755	90012528	92039563	92041336	89882472	89884245	89882472	89884245	26	1811.22	80.2542	1	0.001998	Imprinted			Mir184, 1700017I07Rik, 4930524O08Rik, Rasgrf1
chr19	26377134	26378961	24817630	24819455	24737463	24738959	27701776	27703601	27701776	27703601	26	1810.71	123.108	1	0.001998	Cis			Gm24782, Rfx3
chr5	60192485	60197427	54076859	54081795	51040852	51045779	52981231	52986178	52981231	52986178	57	1809.06	44.3864	1	0.001998	Cis	Gm30301		Gm43664, Gm23532, 5033403H07Rik, Gm42746, Slc34a2, Gm17182
chr18	79450515	79452213	71807842	71809539	74537735	74539412	73962440	73964117	73962440	73964117	32	1808.1	74.3177	1	0.001998	Cis			Mro, Mapk4, D730045A05Rik
chr1	43664596	43666649	37322627	37324667	39816341	39818394	39104593	39106650	39104593	39106650	37	1805.18	62.5954	1	0.001998	Cis		Pdcl3	Gm37821, Gm37091, Mir6349, Npas2
chr5	139615333	139618326	128710671	128713642	122397585	122400448	122995416	122998279	122995416	122998279	39	1801.55	78.1012	1	0.001998	Cis			Kdm2b, Gm43411, RP23-214I6.5, A930024E05Rik, Gm2479, Orai1, Morn3, Gm43412, Gm26745, Gm6444, Tmem120b
chr1	205744191	205747621	172141619	172145048	188925939	188929257	170140232	170143661	170140232	170143661	38	1800.05	68.4237	1	0.001998	Cis	Uap1		Ddr2, Uap1, Gm37748, Gm37502, Uhmk1, 4930500M09Rik
chr1	109042142	109043001	91892447	91893296	99913836	99914693	91292294	91293138	91292294	91293138	11	1798.24	183.069	1	0.001998	Cis	Gm7785		Ramp1, Ube2f, Gm7785, Gm26683, Scly, Gm17090, Espnl, Klhl30, Fam132b, Ilkap
chr7	2199394	2200663	1808649	1809918	2026723	2027992	4865677	4866946	4865677	4866946	56	1794.21	44.1447	1	0.001998	NonDom_Trans	Isoc2b		Ube2s, Shisa7, Isoc2b, Isoc2a, RP23-414I24.10, RP23-414I24.3, Zfp628, Nat14, Ssc5d
chr6	157805013	157809232	140626447	140630613	144519435	144523648	137757688	137761901	137757688	137761901	53	1791.6	46.9235	1	0.001998	Cis	Dera		Strap, Dera
chr4	123040869	123042308	103458602	103460041	108383828	108385263	101186374	101187809	101186374	101187809	15	1782.52	164.362	1	0.001998	Cis	Jak1, Gm24468	Jak1	Raver2, Gm22100, Jak1, Gm24468, Gm12785
chr17	39376873	39379395	35769573	35772095	37385279	37387801	36014569	36017091	36014569	36017091	37	1781.67	63.1419	1	0.001998	Cis			Ppp1r10, Abcf1, Mir877, Prr3, Gnl1, Gm20508, A930015D03Rik, H2-T24, H2-T23
chr7	89066253	89068248	81263957	81265904	82132736	82134730	80438072	80440066	80438072	80440066	33	1780.83	79.6928	1	0.001998	Cis			Unc45a, Hddc3, RP23-137A24.3, Man2a2, Fes, Furin, RP23-137A24.6, Gm15544, Blm, Gm17257
chr2	135321520	135323785	119909641	119911876	126560665	126562899	121443673	121445907	121443673	121445907	22	1776.77	99.5759	1	0.001998	Cis	Ell3		Ckmt1, Strc, Catsper2, Gm14001, Gm14000, Pdia3, Ell3, Serinc4, Serf2, Gm22953, Hypk, Gm14018
chr2	76314635	76318350	67032099	67035810	72235747	72239462	69464371	69468080	69464371	69468080	37	1776.31	65.6235	1	0.001998	Cis			Dhrs9, Lrp2
chr1	205590727	205593917	172016861	172020051	188787279	188790468	170015474	170018664	170015474	170018664	71	1774.37	28.9187	0	0.000999001	Cis			Ccdc190, Gm15852, Hsd17b7, 3110045C21Rik, Ddr2
chr5	42735962	42738672	38341560	38344270	35525812	35528522	37858764	37861474	37858764	37861474	21	1773.23	135.999	1	0.001998	Cis		Stx18	Gm43763, Msx1, Gm20052
chr7	74726447	74728501	67477090	67479144	68926285	68928339	67231621	67233675	67231621	67233675	38	1770.74	56.9882	1	0.001998	Cis			Adamts17, RP23-413C19.6, 1700112J16Rik, Lysmd4, Mef2a, RP23-413C19.2
chr4	54947602	54949363	44581041	44582717	48293388	48295130	44116118	44117787	44116118	44117787	23	1768.58	130.658	1	0.001998	Cis		Gne, Rnf38	Gne, Gm22706, Gm12503, Gm12504, Rnf38
chr11	130579825	130581400	117588282	117589854	121291315	121292790	115083253	115084728	115083253	115084728	24	1768.32	100.838	1	0.001998	Cis			Cd300e, Rab37, Cd300lf, Slc9a3r1
chr4	106985923	106987171	90352440	90353683	93638089	93639337	88367526	88368774	88367526	88368774	14	1766.64	215.731	1	0.001998	Cis			Focad, Hacd4
chr5	155852274	155853655	144249629	144250854	137079495	137080876	137568398	137569779	137568398	137569779	25	1759.55	134.181	1	0.001998	Cis	Tfr2		Epo, Pop7, 9130604C24Rik, Gm8066, Gigyf1, Gnb2, Mir6418, Gm17112, Actl6b, Tfr2, Mospd3, Gm7285, Pcolce, Fbxo24, Gm36266, Gm16089, Lrch4, Gm20605, Sap25, Irs3, Agfg2
chr11	117996346	117998445	106588998	106591089	109223925	109225966	104309813	104311854	104309813	104311854	39	1756.65	53.6675	1	0.001998	Cis			Mapt, Gm22743, Gm11659, Kansl1
chr17	3189360	3190606	137957	139189	3170548	3171788	3170548	3171788	3170548	3171788	16	1755.81	124.113	1	0.001998	Cis			Scaf8
chr19	45205229	45206772	42593610	42594981	41877173	41878716	44487435	44488836	44487435	44488836	18	1753.07	166.035	1	0.001998	Cis			Wnt8b, Sec31b, Gm20538, Ndufb8, Hif1an
chr6	40144096	40146696	32484441	32487005	37292142	37294692	34901099	34903652	34901099	34903652	29	1751.52	81.476	1	0.001998	Cis			Agbl3, Gm43748, Tmem140, 3110062M04Rik, Wdr91, Stra8, 2010107G12Rik
chr9	20144542	20145255	18313032	18313745	18130041	18130754	21244228	21244941	21244228	21244941	75	1746.01	24.3219	0	0.000999001	Cis	Gm48303		Pde4a, Gm16754, Keap1, S1pr5, Atg4d, Kri1, Gm37379, Cdkn2d, Ap1m2
chr3	83379147	83383382	71606392	71610610	76878349	76882372	73394724	73398942	73394724	73398942	20	1745.2	92.233	1	0.001998	Cis			Gm20754, Gm38353, 4930509J09Rik
chr5	5296482	5298622	4959315	4961455	1924756	1926896	4959315	4961455	4959315	4961455	35	1744.43	59.0477	1	0.001998	Cis		Fzd1	Cdk14, Gm43111, Gm22897
chr16	93301627	93302980	85697877	85699229	90192132	90193484	87534725	87536067	87534725	87536067	17	1743.88	132.442	1	0.001998	Cis			Usp16, Cct8, B130034C11Rik, Gm24891, Rpl31-ps4, Map3k7cl
chr4	65657111	65659194	54114368	54116371	57872180	57874257	53237142	53239135	53237142	53239135	24	1742.62	123.898	1	0.001998	Cis			4930412L05Rik, 4930522O17Rik, AI427809, Gm12495
chr7	106843239	106844296	98350226	98351259	99103250	99104307	97361294	97362351	97361294	97362351	10	1731.16	332.477	1	0.001998	Cis			Gab2, Usp35, Kctd21, Alg8, Ndufc2, Gm16053, Thrsp, Kctd14
chr17	89339314	89341209	82642165	82644037	81935588	81937453	79990601	79992466	79990601	79992466	18	1730.44	158.026	1	0.001998	Cis			Hnrnpll, Gm22215
chr3	57782071	57784221	49632116	49634053	52712870	52715011	51615136	51624448	51615136	51624448	18	1726.19	182.392	1	0.001998	Cis			Setd7, Gm38200, 5031434O11Rik, Gm38334, 5430433H01Rik, Gm38247, Mgst2, Gm37261, Maml3, Gm10729
chr6	154553987	154555488	137489456	137490957	141649067	141650565	134887320	134888818	134887320	134888818	23	1724.77	102.886	1	0.001998	Cis	Gpr19		Crebl2, Gm44084, Gpr19, Gm44366, 2810454H06Rik, Cdkn1b, Lockd, Gm44238
chr4	57088172	57091535	46530248	46533597	50268449	50271738	45968304	45971653	45968304	45971653	33	1723.06	74.2735	1	0.001998	Cis	Tdrd7		Stra6l, Ccdc180, Tdrd7, Tmod1
chr5	3872201	3873807	3732538	3734124	626323	627928	3732538	3734124	3732538	3734124	27	1722.03	88.6657	1	0.001998	Cis / Dom_Trans|Transvection|Paramutation - 37			Gatad1, Tmbim7, Gm26238, Ankib1, Gm22926, Gm43679, Krit1
chr12	116128393	116129565	108640758	108641928	107486065	107487234	108316253	108317423	108316253	108317423	24	1721.54	108.86	1	0.001998	Cis / Dom_Trans|Transvection|Paramutation - 19			Ccdc85c, Hhipl1, 4930478K11Rik, Cyp46a1, Eml1
chr18	80549216	80551645	72848150	72850579	75529511	75531882	74954216	74956587	74954216	74956587	39	1720.79	62.7219	1	0.001998	Cis			Gm24559, Gm25594, Lipg, Rpl17, Snord58b, Gm23301, Gm26202, BC031181, Dym, Gm27781
chr15	41058535	41061280	34047389	34049836	37722230	37724969	35915972	35918419	35915968	35918419	28	1719.93	69.4466	1	0.001998	Cis			Vps13b, Cox6c
chr18	78300940	78304135	70749056	70752185	73523383	73526576	72948088	72951281	72948088	72951281	28	1719.11	191.649	1	0.001998	Cis			Gm25509
chr18	45178265	45181084	39221492	39224238	42586954	42589586	42011659	42014291	42011659	42014291	29	1717.41	88.0663	1	0.001998	Cis			Prelid2, Grxcr2, Sh3rf2
chr14	127434965	127436320	114577704	114579059	116176999	116178353	118148025	118149379	118148025	118149379	33	1713.2	78.9307	1	0.001998	Cis		Dct, Tgds, Gpr180	Gm26773, Tgds, Gpr180
chr6	166037724	166039964	147691309	147693543	152051929	152054169	144456173	144458444	144456173	144458444	25	1711.2	100.603	1	0.001998	Cis			Sox5, Sox5os2
chr4	165970338	165972508	141284763	141286918	147843330	147845490	137871291	137873451	137871291	137873451	44	1708.82	47.9071	1	0.001998	Cis			Alpl, Ece1, Gm13012
chr5	171560474	171564010	158895204	158898734	151285968	151289455	151084859	151088348	151084859	151088348	28	1708.8	79.0415	1	0.001998	Cis	Stard13		Gm43297, Stard13, Gm42906
chr3	144944796	144948221	126344083	126347487	134198855	134202146	126667257	126670661	126667257	126670661	38	1703.37	59.6566	1	0.001998	Cis	Gm15551		Camk2d, Gm43011, Gm43010, Gm43009, Gm43006, Gm43005, Gm15551, Gm42515, Gm42514
chr2	77576880	77579210	68182945	68185274	73448996	73451326	70597604	70599933	70597604	70599933	29	1701.44	89.3041	1	0.001998	Cis			Gad1os, Erich2os, Erich2, Gm37026, Gad1, Gm16510, Gm26558, Gorasp2
chr18	36756985	36759228	31086626	31088850	34571250	34572825	33995955	33997530	33995955	33997530	21	1701	114.493	1	0.001998	Cis			Epb41l4a, Gm22788
chr8	24422151	24423698	23375101	23376642	20571675	20573221	23375101	23376642	23375101	23376642	35	1699.27	61.2547	1	0.001998	Cis			Gm24335, Sfrp1
chr10	105618013	105619404	95691512	95692901	95698359	95699739	93261071	93262451	93261071	93262451	25	1689.7	90.8517	1	0.001998	Cis			Cdk17, Elk3
chr17	47923026	47925207	43766580	43768747	44391589	44393759	43020879	43023049	43020879	43023049	26	1689.13	101.339	1	0.001998	Cis			Tnfrsf21
chr14	87618311	87621450	81516245	81519378	80522764	80525892	87019036	87022179	87019036	87022179	19	1688.36	160.02	1	0.001998	Cis			Diaph3
chr16	73224206	73226129	70454611	70456534	71925681	71927600	73097456	73099403	73097456	73099403	35	1682.61	68.3332	1	0.001998	Imprinted	4930500H12Rik		Robo1
chr15	41638857	41641443	34537636	34540214	38250093	38252436	36379819	36382397	36379819	36382397	28	1682.34	71.9077	1	0.001998	Cis	Gm34093		Rpl7a-ps3
chr4	55040857	55044177	44664828	44667938	48381771	48384996	44197321	44200638	44197321	44200638	23	1679.82	85.4427	1	0.001998	Cis			Gm12503, Gm12504, Rnf38, Mir5106
chr12	19651977	19652968	18570934	18571921	17985474	17986465	21139168	21140159	21139168	21140159	10	1678.08	258.451	1	0.001998	Cis
chr16	43252627	43255864	42097973	42101193	42703649	42706863	45727767	45730987	45727767	45730987	21	1677.32	129.009	1	0.001998	Cis			BC016579, Tmprss7, Tagln3, Abhd10, Gm15591, Phldb2
chr5	8723826	8725945	7982475	7984593	4960479	4962209	7982475	7984593	7982475	7984593	14	1674.74	181.058	1	0.001998	Cis			Gm42950, Gm43478, Steap4, Gm15731, Sri, Gm15730
chr17	97161431	97162164	90171184	90171917	88986231	88986964	87041244	87041977	87041244	87041977	18	1668.05	117.11	1	0.001998	Cis			Rhoq, Pigf, Cript, Gm24648, Gm5499, Socs5
chr12	53743533	53746216	50666427	50668953	49009581	49012241	51975342	51977868	51975342	51977868	27	1667.65	73.2585	1	0.001998	Cis			Heatr5a, Dtd2, Gpr33
chr1	201242341	201244104	168159265	168161027	184674347	184676102	166157878	166159640	166157878	166159640	43	1667.07	50.7646	1	0.001998	Cis			Gm37923, Dusp27, Gpa33, Mael
chr7	12285293	12286233	10567762	10568696	11520910	11521850	13260981	13261919	13260981	13261919	55	1665.05	43.363	1	0.001998	Imprinted			Vmn1r89, Vmn1r-ps69, 6330408A02Rik, Lig1, Pla2g4c
chr1	94637627	94641096	79741694	79745137	86807278	86810630	79750443	79753894	79750443	79753894	30	1663.68	72.2537	1	0.001998	Cis			Ap1s3, Wdfy1, Gm10555, Mrpl44, Serpine2
chr13	61526224	61528750	57574411	57576754	56161239	56163765	58123571	58125914	58123571	58125914	21	1663.18	167.386	1	0.001998	Cis			Klhl3, Hnrnpa0, Idnk
chr13	62876715	62878729	58774674	58776664	57406240	57408254	59263120	59265136	59263120	59265136	25	1662.99	80.4496	1	0.001998	Cis
chr4	179742369	179743313	154785830	154786772	160628481	160629425	150656442	150657386	150656442	150657386	18	1657.71	161.672	1	0.001998	Cis			Rere, Gm13091, Slc45a1, Gm16079
chr4	170382852	170385101	145619630	145621850	152053314	152055563	142081275	142083524	142081275	142083524	36	1653.07	72.8315	1	0.001998	Cis	Tmem51os1, Tmem51		Fhad1, 4930455G09Rik, Tmem51, Tmem51os1, Kazn
chr1	206786170	206787285	173040532	173041643	189933444	189934552	171039145	171040256	171039145	171040256	16	1651.62	195.336	1	0.001998	Cis			Fcgr2b, Gm38204, Gm10522, Fcgr4, Gm26110
chr5	49625853	49627464	44556775	44558381	41548863	41550474	0	0	0	0	29	1651.43	66.7254	1	0.001998	Cis	Bst1		Fbxl5, Gm42462, Gm43182, Gm43181, Gm42555, Bst1, Cd38, Gm16014, Gm16015, Gm7879, Gm7882	Not mapped to mm10 from CC019 or CC037
chr17	92922228	92923414	86048473	86049659	85214958	85216126	83269971	83271139	83269971	83271139	19	1650.25	118.776	1	0.001998	Cis	Gm24240		Pkdcc, Gm24240, Rpl21-ps7, Eml4
chr2	80911538	80912771	71251015	71252236	76629105	76630338	73585033	73586254	73585033	73586254	21	1649.03	107.35	1	0.001998	Cis	Chrna1os		Wipf1, Chrna1, Chrna1os, Chn1os3, Chn1, Chn1os1
chr15	101944542	101948078	88931558	88935009	96384703	96388223	88189378	88192779	88189378	88192779	19	1647.4	107.163	1	0.001998	Cis
chr9	134076360	134078533	121073269	121075441	124279376	124281549	119344515	119346688	119344515	119346688	32	1641.66	63.2265	1	0.001998	Cis	Acaa1a	Acaa1b, Myd88, Xylb, Acaa1a, Oxsr1, Dlec1, Exog, Acvr2b	Slc22a14, Oxsr1, Gm22729, Myd88, Acaa1a, Xylb, Acvr2b, 4930516B21Rik
chr15	109001349	109002612	95308632	95309895	103079942	103081136	94544425	94545680	94544425	94545680	19	1641.29	145.236	1	0.001998	Cis	Pus7l, Irak4		Adamts20, Pus7l, Irak4, Twf1, Tmem117
chr6	115244152	115246549	100363336	100365715	106542166	106544563	100063324	100065703	100063324	100065703	21	1641.25	104.495	1	0.001998	Cis			Gm44290, 2010109P13Rik
chr11	6327580	6329480	3108896	3110796	6020249	6022149	6020249	6022149	6020249	6022149	34	1641.16	57.8228	1	0.001998	Cis		Ykt6, Tmed4, Pold2, Aebp1, Polm, Pgam2, Dbnl, Gck, Nudcd3, Camk2b	Gck, Ykt6, Camk2b, Nudcd3
chr18	75098134	75100507	67841528	67843900	70715415	70717788	70140120	70142493	70140120	70142493	34	1641	68.9893	1	0.001998	Cis	Rab27b		Rab27b
chr2	132451252	132452843	117127960	117129456	123969721	123971312	118852729	118854320	118852729	118854320	22	1640.39	118.291	1	0.001998	Cis			A430105I19Rik, Phgr1, Disp2, Knstrn, Gm14091, Ivd, Bahd1, Chst14
chr7	11776317	11781004	10141548	10146211	11093442	11098122	12870493	12875157	12870493	12875157	28	1636.51	89.2789	1	0.001998	Cis	Gm31152		Zfp329, Zfp110, Zfp128, Zscan22, Rps5, Rnf225, Gm26325, 1810019N24Rik
chr9	73528441	73530266	68589044	68590860	68497099	68498923	69198962	69200800	69198962	69200800	18	1632.95	112.78	1	0.001998	Cis			Rora
chr17	97019496	97022050	90037185	90039709	88855163	88857569	86910176	86912582	86910176	86912582	25	1632.67	123.98	1	0.001998	Cis		Rhoq, Pigf, Mcfd2, Socs5	Epas1, Gm29168, Tmem247, Atp6v1e2, Rhoq, Pigf
chr6	163774129	163775074	145620402	145621150	149963082	149964025	142519649	142520397	142519649	142520397	9	1632.6	360.781	1	0.001998	Cis			Gys2, Ldhb, Kcnj8, Abcc9
chr4	79889745	79894102	67214459	67218557	69249629	69253945	65820093	65830462	65820093	65830462	20	1630.99	125.685	1	0.001998	Cis			Astn2
chr9	136824616	136826428	123717564	123719344	126780802	126782589	121845941	121847728	121845941	121847728	27	1625.66	85.2066	1	0.001998	Cis	Gm47111		Nktr, E530011L22Rik, Zfp651, Klhl40, Hhatl, Ccdc13, Gm17163, Higd1a, Ackr2, Cyp8b1
chr4	123267386	123270921	103662863	103666386	108592581	108596111	101376926	101380456	101376926	101380456	36	1624.19	63.7759	1	0.001998	Cis			Gm12796, Gm12793, E130102H24Rik, Mir101a, 0610043K17Rik, Gm12795, Gm12798, Ak4
chr9	44360122	44360867	40675908	40676653	40105694	40106439	42520542	42521287	42520542	42521287	43	1619.3	50.1912	1	0.001998	Cis	Gm24420		Tbcel, Gm44311, Gm16322, Grik4, Gm24420
chr17	93578976	93582524	86687662	86691109	85785463	85789008	83840476	83844021	83840476	83844021	45	1618.47	45.4635	1	0.001998	Cis	Haao		Mta3, Haao, C430042M11Rik
chr4	56936680	56937161	46390478	46390932	50139432	50139892	0	0	45835257	45835725	10	1615.88	251.737	1	0.001998	Cis			Gm12409, Gm12412, Aldh1b1, Igfbpl1, Stra6l, Ccdc180	Not mapped to mm10 from CC019
chr1	107433169	107435878	90420355	90423061	98413338	98415984	89898453	89901098	89898453	89901098	29	1608.36	75.49	1	0.001998	Cis			Agap1, Gm37521, Gbx2, D130058E05Rik, Asb18
chr18	73269918	73270770	66067923	66068756	69046526	69047377	68471231	68472082	68471231	68472082	18	1608.33	134.636	1	0.001998	Cis			Mc2r
chr4	156952222	156955650	133200297	133203613	139250100	139253521	129923371	129926136	129923371	129926136	36	1607.79	78.3724	1	0.001998	Cis			Ptp4a2, Gm10571, Gm23845, E330017L17Rik, Spocd1, 1700003M07Rik, Adgrb2
chr17	94696185	94698941	87777185	87779603	86768502	86771244	84823515	84826257	84823515	84826257	18	1606.26	192.158	1	0.001998	Cis			Lrpprc
chr5	166721784	166724635	154260250	154263065	146937731	146940555	146827771	146830586	146827771	146830586	26	1604.52	77.0915	1	0.001998	Cis			Usp12, Gm43741, Rpl21, Gm25091, Gm23202, Rasl11a
chr1	108455659	108458957	91362291	91365588	99372349	99375618	90797048	90800317	90797048	90800317	27	1603.8	75.739	1	0.001998	Cis	Col6a3		Col6a3, Gm36970, 4930474B08Rik
chr3	146597998	146600043	127913548	127915593	135698106	135700137	128152504	128154547	128152504	128154547	27	1599.82	78.1073	1	0.001998	Cis			D030025E07Rik
chr8	83662353	83663030	73258002	73258679	74787910	74788587	71679460	71680137	71679460	71680137	50	1598.42	77.2966	1	0.001998	Uncategorized	Jak3	B3gnt3, Jak3, Fcho1, Dda1, Insl3	Pgls, Fam129c, Colgalt1, Unc13a, Mir6769b, Jak3, Insl3, B3gnt3, Fcho1
chr12	6444425	6446978	5998323	6000870	5809700	5812233	8898932	8901471	8898932	8901471	32	1594.95	62.8881	1	0.001998	Cis			9930038B18Rik, Laptm4a, Matn3, Wdr35
chr12	53474277	53476985	50407688	50410396	48761369	48764077	51734809	51737517	51734809	51737517	31	1593.97	87.7118	1	0.001998	Cis	Gm22663		Strn3, Ap4s1, Gm22663, Hectd1
chr8	48455839	48457592	45706658	45708396	42466272	42467991	45069627	45071346	45069627	45071346	21	1586.25	123.877	1	0.001998	Cis	Mtnr1a		Fat1, Gm2366, AY512931, Mtnr1a
chr1	109611022	109611971	92420662	92421608	100447237	100448186	91802535	91803484	91802535	91803484	28	1586.05	106.929	1	0.001998	Cis / AS_Emergent - 19	Twist2, Gm29100		Gm29100, Twist2, Gm29101
chr12	121510062	121512003	113825062	113826964	112449749	112451678	113220531	113222460	113220531	113222460	31	1582.59	79.1424	1	0.001998	Cis			Mta1, Crip2, Crip1, 4930427A07Rik, Gm43310, Tmem121, Gm25622, Igha, Ighe, Ighg2c
chr8	94421007	94423067	82386721	82388704	84642992	84645026	80552072	80554053	80552072	80554053	22	1580.42	93.4846	1	0.001998	Cis			Gypa, 4930505O20Rik, Frem3
chr4	169623847	169624958	144880775	144881836	151366480	151367591	141394441	141395552	141394441	141395552	28	1574.4	74.476	1	0.001998	Cis	Clcnka		Epha2, Gm25690, Gm13074, Gm13076, Fam131c, Clcnka, Gm13075, Clcnkb, Hspb7, Gm694, Zbtb17, Spen
chr9	84730524	84732754	78261049	78263026	78905048	78907272	78393565	78395541	78393565	78395541	31	1573.63	87.5719	1	0.001998	Cis	Ddx43, 4930542C12Rik		Ooep, Gm8087, 4930542C12Rik, Ddx43, Gm8093, Mb21d1, Gm17324, Mto1
chr11	134796297	134797772	121449623	121451093	125209471	125210945	118725550	118727020	118725550	118727020	30	1570.78	70.1566	1	0.001998	Cis			Rbfox3, Gm11750
chr9	41987527	41989551	38455827	38457843	37870925	37872944	40421735	40423751	40421735	40423751	23	1570.64	98.306	1	0.001998	Cis			Gramd1b, 1700110K17Rik
chr2	176520331	176522132	158242998	158244793	164076193	164077826	157664510	157666145	157664510	157666145	18	1569	187.461	1	0.001998	Cis			Platr27, Gm25407, Gm23463, Ctnnbl1
chr17	98851464	98852096	91791373	91791998	90450149	90450781	88505162	88505794	88505162	88505794	13	1565.91	220.329	1	0.001998	Cis			Foxn2, Ppp1r21, Gm38109
chr5	76259774	76262786	68146999	68149985	65099266	65102267	66328451	66331456	66328451	66331456	33	1565.3	91.2255	1	0.001998	Cis	Gm23183	Apbb2	Nsun7, Apbb2, Gm43790, Gm23183, Gm43793, Gm16273
chr9	69151943	69153590	64672549	64674196	64388499	64390140	65467421	65469065	65467421	65469065	31	1565.17	90.8349	1	0.001998	Cis	Spg21	Spg21, Parp16, Pif1, Pdcd7, Plekho2, Ostb, Mtfmt	Kbtbd13, Rasl12, Slc51b, Mtfmt, Spg21, Ankdd1a
chr5	77815527	77817448	69559270	69561164	66544323	66546220	67684231	67686139	67684231	67686139	23	1562.54	88.623	1	0.001998	Cis			1700025A08Rik, Shisa3, Atp8a1, Gm23617, Gm42735, Gm15478, Gm42737
chr4	179181907	179183194	154236570	154237851	160118885	160120172	150146846	150148133	150146846	150148133	21	1560.48	96.37	1	0.001998	Cis	Slc2a7		Gm13067, Mir34a, Gm37795, Gpr157, Gm13093, Slc2a5, Slc2a7, Car6, Gm13094
chr1	109186144	109187816	92028209	92029881	100049421	100051093	91420361	91422033	91420361	91422033	32	1560.37	67.9701	1	0.001998	Cis		Scly, Ilkap, Asb1, Traf3ip1, Ramp1, Fam132b, Per2, Hes6	Espnl, Klhl30, Fam132b, Ilkap, 1700020N18Rik, Hes6, Per2, Gm28381, Gm28382, Gm19085, Traf3ip1
chr18	80313277	80314577	72634682	72635953	75319376	75320675	74744081	74745380	74744081	74745380	22	1558.89	86.2432	1	0.001998	Cis			Myo5b, Scarna17, Gm23119, Acaa2
chr5	38959731	38963835	34866489	34870593	32014867	32018969	34532764	34536868	34532764	34536868	36	1558.25	68.862	1	0.001998	Cis	Gm22847		Fam193a, Gm42559, Gm26931, Gm43457, Tnip2, Sh3bp2, Gm22847, Add1, Mir7036b, Gm42867
chr9	14656799	14661868	13345047	13350084	13259176	13264244	16323266	16328338	16323266	16328338	28	1556.78	69.1048	1	0.001998	Cis			Fat3
chr17	74523802	74525018	68515634	68516848	68405717	68406933	66485405	66486621	66485405	66486621	23	1555.29	108.304	1	0.001998	Cis			Mtcl1, Gm4705, Rab12, Themis3
chr19	21241618	21245813	19916558	19920464	20023603	20027772	23061278	23065222	23061278	23065222	33	1554.61	77.3026	1	0.001998	Sex-specific	Gm50136		Trpm3, C330002G04Rik, 2410080I02Rik, Klf9
chr8	124404517	124405539	107707015	107708037	112189407	112190428	104535050	104536071	104535050	104536071	14	1554.39	182.825	1	0.001998	Cis	Nae1, Car7		Ccdc79, Gm22148, Nae1, Car7, Pdp2
chr4	166470549	166471778	141762159	141763370	148328015	148329237	138355976	138357198	138355976	138357198	23	1553.6	92.8997	1	0.001998	Cis			Kif17, Sh2d5, Ddost, Pink1, Mir7019, Gm27646, Cda, Fam43b, AB041806, Rpl38-ps1, Mul1
chr4	165350928	165352281	140698567	140699920	147320328	147321681	137371931	137373284	137371931	137373284	29	1552.95	66.2669	1	0.001998	Cis			Wnt4, Cdc42, Gm25772, 2810405F17Rik, Rpl31-ps10
chr5	34279370	34281173	30559790	30561561	27773666	27775469	30523217	30524988	30523217	30524988	14	1551.1	132.373	1	0.001998	Cis		4930471M23Rik, Cenpa	Otof, 1700001C02Rik, Cib4, Gm25666, Gm42765, Gm9899, Kcnk3
chr6	160504542	160507236	142809239	142811833	146972881	146975531	139851145	139853771	139851145	139853771	26	1550.46	104.697	1	0.001998	Sex-specific			Pik3c2g, Gm37269
chr4	155886828	155888397	132245623	132247192	138216283	138217852	128981342	128982911	128981342	128982911	32	1548.95	67.7561	1	0.001998	Cis			Trim62, Azin2, Gm15904, Ak2, 1700086P04Rik, Rnf19b
chr11	135380503	135381769	122002891	122004157	125769158	125770424	119258266	119259532	119258266	119259532	34	1548.5	56.5428	1	0.001998	Imprinted	Ccdc40	Sgsh, Cbx2, Cbx8, Gaa, Eif4a3, A730011L01Rik, Slc26a11, Tbc1d16, Cbx4	Tbc1d16, Gm11753, Gm11752, Ccdc40, Gaa, Eif4a3, Card14
chr9	114801245	114801563	103409166	103409484	106688892	106689193	102792856	102793174	102792856	102793174	10	1547.25	164.885	1	0.001998	Cis			Amotl2, Gm5627, Gm36958, Gm28621, Ryk
chr13	16616197	16618447	15202412	15204662	15005718	15007965	18120705	18122955	18120705	18122955	20	1545.11	97.4904	1	0.001998	Sex-specific			Pou6f2
chr6	161849456	161850889	144011001	144012432	148207141	148208569	140955631	140957062	140955631	140957062	25	1538.58	105.354	1	0.001998	Cis	Gm30524		Gm30524, Gm43927
chr4	145226277	145229210	122706930	122709860	128156109	128159034	119851900	119854826	119851900	119854826	38	1535.86	65.6444	1	0.001998	Cis			Hivep3
chr11	118534448	118538530	107045430	107049504	109748143	109752035	104766694	104770587	104766694	104770587	41	1534.55	58.8419	1	0.001998	Cis			Gm11639, Gm11623
chr6	168693890	168694642	150127713	150128465	154504882	154505634	146794943	146795713	146794943	146795713	23	1534.21	97.8622	1	0.001998	Cis	Arntl2	Stk38l, Ppfibp1, Itpr2, Med21, 1700034J05Rik, Tm7sf3, Fgfr1op2	Stk38l, Gm44270, Gm6266, Arntl2, Gm44047, Smco2
chr17	94923925	94925743	87995083	87996895	86972391	86974208	85027404	85029221	85027404	85029221	37	1533.75	54.9744	1	0.001998	Cis	Slc3a1		1110020A21Rik, Ppm1b, Slc3a1, Prepl, Camkmt
chr7	20022891	20023640	16904087	16904836	18519331	18520080	19159270	19160019	19159270	19160019	27	1532.66	77.9824	1	0.001998	Cis			Rsph6a, Dmwd, Dmpk, Mir3100, Six5, Gm4969, Fbxo46, Qpctl, Snrpd2, Gipr, Eml2, Mir330, Gpr4, Opa3, Gm25134
chr9	130649251	130650417	117732334	117733487	121112034	121113198	116177173	116178337	116177173	116178337	20	1531.66	112.032	1	0.001998	Cis	Tgfbr2	Tgfbr2	Tgfbr2
chr5	26277284	26278600	23386595	23387911	20441361	20442664	23386595	23387911	23386595	23387911	27	1531.54	70.3148	1	0.001998	Cis	4930580E04Rik, Gm43058		4930580E04Rik, Gm43058, Gm42509, Kmt2e
chr5	152637599	152639935	141174606	141176939	134207366	134209702	134734237	134736573	134734237	134736573	27	1530.96	69.1314	1	0.001998	Cis			Gm10369, Eln, Gm43278
chr2	134304087	134306688	118934180	118936772	125618141	125620740	120501149	120503748	120501149	120503748	40	1530.32	48.1322	1	0.001998	Cis	Capn3		Ganc, Capn3, Zfp106, Gm26899, Snap23
chr6	58320625	58323087	48489419	48491864	53705454	53707909	50159105	50161613	50159105	50161613	23	1529.46	92.6545	1	0.001998	Cis			Gm3455, Mpp6, Dfna5
chr12	112219486	112221269	105143454	105145219	103741167	103742943	104977600	104979364	104977600	104979364	29	1529.14	89.3914	1	0.001998	Cis		Glrx5, Dicer1, 4831426I19Rik	Gm28875, Syne3, Scarna13, Mir3069, Glrx5
chr4	60189498	60190689	49361329	49362515	53124743	53125928	48679854	48681040	48679854	48681040	21	1529	101.205	1	0.001998	Cis			Tmeff1, Murc, Gm12439, Gm12438
chr18	91773841	91775685	83148091	83149902	85626800	85628617	84722106	84723939	84722106	84723939	22	1523.06	111.103	1	0.001998	Cis	Dipk1c, D030046N08Rik		Cndp1, Gm7289, Cndp2, D030046N08Rik, Fam69c, Gm22014, Gm25005
chr15	113676843	113677989	99552306	99553451	107486392	107487393	98675223	98676368	98675223	98676368	24	1521.13	135.514	1	0.001998	Cis	Rnd1	Cacnb3, Fkbp11, Ddx23, Ccnt1, 2310037I24Rik, Adcy6, Tuba1b, Rnd1, Ddn	Adcy6, Cacnb3, Rnd1, Ccdc65, Fkbp11, Arf3
chr17	50842823	50847725	46602447	46607317	47080565	47085412	45709855	45714702	45709855	45714702	49	1520.35	38.6985	1	0.001998	Cis			Capn11, Tmem63b, Gm16172, Mrpl14, 1600014C23Rik, F630040K05Rik
chr13	82003148	82003673	76166682	76167203	74723093	74723618	75804794	75805310	75804794	75805310	9	1520.32	221.851	1	0.001998	Cis	Gm8288		Ell2, Gm23127, Glrx, Rhobtb3
chr17	36808991	36809686	33269557	33270252	35322122	35322817	33951412	33952107	33951412	33952107	28	1519.27	90.8132	1	0.001998	Cis	B3galt4, Rps18	Angptl4, Daxx, Cd320, Rps18, Tapbp, Wdr46, Vps52, Ring1, Slc39a7, Col11a2, Brd2, Psmb8, Tap2, Tap1, H2, Rxrb, Rgl2, Ndufa7, Kank3, Zbtb22, Hnrnpm, Rps28, Rab11b, March2, Psmb9	Platr17, BC051226, Daxx, Tapbp, Zbtb22, Gm19412, Rgl2, Pfdn6, Wdr46, B3galt4, Rps18, Vps52, Gm23111, H2-K2, Gm4152, H2-K1, Mir219a-1, Mir219c, H2-Ke6, Gm20427
chr5	170539618	170543789	157911936	157916056	150348972	150353129	150173563	150177703	150173563	150177703	26	1517.88	114.445	1	0.001998	Cis			Fry, Gm36378
chr1	223859243	223864704	187673285	187678739	206298368	206303688	185671898	185677352	185671898	185677352	47	1516.18	48.2197	1	0.001998	Cis			Gm38093
chr1	164696482	164698772	138708357	138710524	149889482	149891772	136832031	136834752	136832031	136834752	30	1514.54	78.1983	1	0.001998	Cis			Gm22132, Gm8762, Gm29718, Gm17781, Nr5a2
chr1	94962777	94965663	80012056	80014923	87115253	87118095	80035009	80037851	80035009	80037851	21	1514.46	105.406	1	0.001998	Cis			Gm28071, Gm28058
chr9	112240876	112242168	101114679	101115959	104303285	104304563	100582868	100584148	100582868	100584148	20	1510.56	100.424	1	0.001998	Cis			Nck1, Gm28586, Slc35g2, Stag1, Gm8661
chr9	90965655	90968286	83250940	83253338	84560477	84563101	83277932	83284278	83277932	83284278	22	1508.35	87.6419	1	0.001998	Cis			Gm27216
chr6	167183530	167186319	148749637	148752417	153107830	153110460	145444674	145447301	145444674	145447301	24	1507.08	104.01	1	0.001998	Cis			Lmntd1, Gm23498, 1700073E17Rik, Gm15499, Gm25373
chr1	223465532	223467093	187317525	187319082	205920378	205921939	185316138	185317695	185316138	185317695	21	1506.87	115.699	1	0.001998	Cis	Mir194-1, Mir215		Rab3gap2, Snora36b, Mir664, Gm34882, Iars2, 2010103J01Rik, Mir194-1, Mir215, Gm37785, Bpnt1, 4930532G15Rik, Eprs
chr3	120092253	120094236	103629714	103631634	111186040	111187895	104433170	104435090	104433170	104435090	18	1506.76	144.98	1	0.001998	Cis			Gm5546, Lrig2, Gm43257, Gm9273, Gm43696, A530041M06Rik, 4930509H03Rik
chr17	96441935	96443778	89473107	89474948	88337653	88339496	86392666	86394509	86392666	86394509	31	1505.94	74.0894	1	0.001998	Cis			Prkce
chr1	143461083	143463806	120117633	120120191	130257148	130259837	119171910	119174506	119171910	119174506	15	1505.06	125.371	1	0.001998	Cis		Ralb, Inhbb	Gm8321, Gm3508
chr6	95867809	95869280	82534983	82536454	88530139	88531578	83071850	83073302	83071850	83073302	20	1501.72	104.389	1	0.001998	Cis	Tlx2		M1ap, Gm43985, Gm43981, Dok1, Loxl3, Mir7040, Htra2, Aup1, Dqx1, Tlx2, Gm37092, Pcgf1, Lbx2, Mir3470a, Ccdc142, Ccdc142os, Mrpl53, Mogs, Wbp1, Ino80b, Gm44287, Rtkn, Wdr54, 1700003E16Rik, Dctn1, Gm15624
chr15	112058675	112059217	98091031	98091573	106004506	106005048	97303921	97304463	97303921	97304463	18	1501.61	152.242	1	0.001998	Cis	Gm4383		Amigo2, Pced1b
chr5	24059397	24059989	21425861	21426453	18444531	18445123	21425861	21426453	21425861	21426453	10	1498.9	216.952	1	0.001998	Cis	Ccdc146, Fam185a		Ccdc146, Fgl2, Fam185a, Fbxl13
chr17	92690101	92691562	85835778	85836878	85008926	85010386	83063939	83065399	83063939	83065399	13	1498.49	180.524	1	0.001998	Cis			Gm29052
chr2	65743591	65744931	57440861	57442198	61992774	61994114	59896163	59897500	59896163	59897500	15	1497.12	137.226	1	0.001998	Cis			Tanc1, Wdsub1, Baz2b
chr11	129102422	129103588	116343724	116344890	119873591	119874757	113867150	113868316	113867150	113868316	18	1491.87	158.402	1	0.001998	Cis			Sdk2
chr8	147547912	147551311	128487002	128490389	133617891	133621110	123975240	123978459	123975240	123978459	52	1491.27	35.9761	1	0.001998	Sex-specific			Gm20388, Acta1, Nup133, Abcb10, Taf5l, Urb2, Mir1967
chr9	115608045	115612530	104160327	104164783	107450496	107454954	103503831	103508292	103503831	103508292	40	1489.82	48.8529	1	0.001998	Cis			5830418P13Rik, Bfsp2, Gm37938, Gm37546, Gm16252, Tmem108, Gm26360, Gm37649, Gm38032
chr18	48311608	48313660	42205486	42207538	45589243	45591291	45013948	45015996	45013948	45015996	28	1489.41	77.5841	1	0.001998	Cis			Gm26928
chr15	42480681	42481689	35304660	35305667	39021114	39022111	37100259	37101266	37100259	37101266	15	1489.15	135.881	1	0.001998	Cis			Gm26766
chr1	107011669	107013139	90023405	90024872	98011606	98013071	89515472	89516933	89515472	89516933	23	1488.95	93.8331	1	0.001998	Cis			Agap1, Gm37297, Gm25180, Gm28499
chr18	69607360	69608920	62595295	62596766	65840279	65841832	65264984	65266537	65264984	65266537	30	1488.62	60.0718	1	0.001998	Cis		Malt1, Zfp532	Nedd4l, Mir122, Alpk2
chr18	80923704	80924972	73214026	73215294	75847773	75849041	75272478	75273746	75272478	75273746	31	1487.31	61.0249	1	0.001998	Cis		Smad7, Lipg	Dym, 2010010A06Rik
chr17	53741676	53742443	49432533	49433298	49651628	49652395	48280918	48281685	48280918	48281685	19	1487.04	98.1549	1	0.001998	Cis			Trem1, Trem3, Treml4, Trem2, Treml1
chr5	74823967	74825556	66869334	66870906	63795322	63796906	65159617	65161189	65159617	65161189	21	1486.74	170.424	1	0.001998	Cis			Tmem156, Klhl5, Gm25154, Wdr19
chr4	169657763	169658110	144913991	144914338	151397204	151397547	141425165	141425508	141425165	141425508	10	1485.34	207.327	1	0.001998	Cis			Gm25690, Gm13074, Gm13076, Fam131c, Clcnka, Gm13075, Clcnkb, Hspb7, Gm694, Zbtb17, Spen
chr2	68955332	68958281	60174193	60177142	65066350	65069296	62583727	62586674	62583727	62586674	39	1481.48	41.6235	1	0.001998	Cis			Fap, Ifih1, Gca, Gm13590
chr5	91026092	91027909	81943386	81945203	78332562	78334373	79419578	79421389	79419578	79421389	8	1480.96	234.871	1	0.001998	Cis			Gm43234, Gm18452
chr1	205985792	205988500	172344310	172346983	189156492	189159195	170342923	170345596	170342923	170345596	28	1478.79	92.1309	1	0.001998	Cis			Sh2d1b1, Gm7694, Nos1ap, 1700015E13Rik
chr9	44660407	44662072	40956801	40958465	40380083	40381748	42775881	42777545	42775881	42777545	29	1478.24	73.1167	1	0.001998	Cis			Grik4, Gm27509
chr5	145927273	145928422	134757833	134758950	128143983	128145132	128739009	128740141	128739009	128740141	32	1470.69	65.7851	1	0.001998	Cis	4930553I04Rik, Piwil1		Piwil1, 4930553I04Rik, Rimbp2, Gm42875, Gm42871
chr10	19532872	19534130	18210239	18211495	15802168	15803426	18210239	18211495	18210239	18211495	23	1466.56	90.9398	1	0.001998	Cis	Ect2l		Reps1, Ect2l, Ccdc28a, Gm10827
chr9	112078275	112079807	100977437	100978930	104152218	104153747	100452523	100454056	100452523	100454053	25	1466.56	76.2829	1	0.001998	Cis	Gm28166		Gm28267, Gm28166, Il20rb, Nck1, Gm28586
chr6	138757007	138758178	122311467	122312632	127843098	127844269	121081351	121082522	121081351	121082522	33	1466.52	69.3337	1	0.001998	Cis	Mical3		Mical3, Gm43915, Gm4651, Minpp1-ps
chr1	206932756	206935549	173143219	173146003	190077368	190079938	171141832	171144616	171141832	171144616	24	1465.89	80.9827	1	0.001998	Cis		Tomm40l, Nr1i3, Apoa2, Pvrl4, Pfdn2, Ndufs2, Dedd, Nit1, Usf1, 1700009P17Rik, Fcgr2b, Dusp12, Pcp4l1, Klhdc9, Arhgap30, B4galt3, Usp21, Mpz, Sdhc, Fcer1g, Fcgr4, Fcgr3, Ppox, Ufc1, Tstd1	Cfap126, Sdhc, Mpz, Pcp4l1, Nr1i3, Tomm40l, Apoa2, Fcer1g, Ndufs2
chr13	20326374	20327076	18733978	18734680	18325094	18325796	21468993	21469695	21468993	21469695	15	1462.63	141.697	1	0.001998	Cis	Nkapl		Gm11271, Zkscan3, Mir6942, Pgbd1, 4930470G03Rik, Zscan26, Mir1896, Nkapl, Zkscan4, Gm10065, Gm23779, Gm11273, Zfp389, Zkscan8, Olfr1366
chr3	98202061	98203459	83533035	83534419	90795709	90797070	85186428	85187789	85186428	85187789	33	1459.62	57.9381	1	0.001998	Cis / Dom_Trans|Transvection|Paramutation - 19			Gm37240, Gm38041, Gm38313
chr13	69984701	69984876	65093297	65093472	63678913	63679088	65242063	65242238	65242063	65242238	9	1459.05	273.631	1	0.001998	Cis	Gm36445		Nlrp4f, Gm10775
chr1	23324193	23329561	18719893	18725260	21322832	21328157	21322832	21328157	21322832	21328157	33	1458.82	50.3923	1	0.001998	Sex-specific		Tmem14a, Gsta3, Tram2, Khdc1a	Gsta3, Gm28836, Gm21909, Gm16328, Kcnq5
chr17	96326291	96329101	89358964	89361765	88229744	88232544	86284757	86287557	86284757	86287557	30	1456.74	76.7475	1	0.001998	Cis	2010106C02Rik		Prkce, 2010106C02Rik
chr7	69560478	69566860	62533310	62539692	64106878	64113213	62412214	62418549	62412214	62418549	29	1452.19	77.7165	1	0.001998	Imprinted	Mkrn3		RP23-59P20.3, Ndn, Magel2, Mkrn3, Peg12, Atp5l-ps1
chr3	145035831	145039991	126433795	126437942	134285951	134290024	126756533	126760680	126756533	126760680	24	1450.1	84.3085	1	0.001998	Cis			Camk2d, Gm43006, Gm43005, Gm15551, Gm42515, Gm42514
chr19	44786615	44788529	42205669	42207571	41493807	41495559	44119474	44121550	44119474	44121550	26	1449.54	83.5832	1	0.001998	Cis	Cwf19l1		Cyp2c44, Erlin1, Chuk, Cwf19l1, Gm24336, Bloc1s2, Pkd2l1, Scd3
chr9	135544511	135546051	122499903	122501381	125623929	125625469	120689068	120690608	120689068	120690608	24	1448.34	79.8779	1	0.001998	Cis
chr6	156881472	156882962	139739224	139740697	143681819	143683294	136920072	136921547	136920072	136921547	18	1447.44	99.486	1	0.001998	Cis	Erp27, Pde6h		Art4, Mgp, Erp27, Arhgdib, Pde6h, Gm44406
chr8	84761900	84762546	74214215	74214748	75795263	75795909	72569894	72570613	72569894	72570613	9	1446.32	405.146	1	0.001998	Cis	Smim7, Tmem38a		Slc35e1, Gm17435, Med26, Gm28019, Smim7, Tmem38a, Nwd1
chr1	68072476	68076566	57109108	57113197	62283203	62287293	58116042	58119839	58116042	58119839	41	1446.03	48.1689	1	0.001998	Sex-specific	Aox3		Aox1, Aox3, Gm24548, Aox4
chr14	128607500	128608294	115626021	115626815	117251306	117252092	119122534	119123320	119122534	119123320	6	1440.05	389.315	1	0.001998	Cis			Uggt2, Gm16835, Hs6st3
chr4	122694133	122695850	103133732	103135449	108064478	108066183	100864459	100866164	100864459	100866164	29	1439.74	73.9047	1	0.001998	Cis			Cachd1
chr12	54546689	54550218	51435147	51438676	49728102	49731631	52714498	52718019	52714498	52718019	31	1436.88	60.3912	1	0.001998	Cis			Akap6
chr4	179136901	179139071	154191875	154194028	160076490	160078427	150104451	150106388	150104451	150106388	32	1435.74	64.6431	1	0.001998	Cis			H6pd, Gm13067, Mir34a, Gm37795, Gpr157, Gm13093, Slc2a5, Slc2a7, Car6
chr11	137452434	137454735	123923675	123925965	127697084	127699146	121084453	121086557	121084453	121086557	23	1434.01	90.9771	1	0.001998	Cis			Csnk1d, Gm11774, Gm11775, Gm22152, Cd7, Sectm1b, Sectm1a, Gm11792, Gm11791, Tex19.2, Tex19.1, Uts2r, Gm11790
chr7	2119396	2119730	1752090	1752424	1950212	1950546	4813264	4813598	4813264	4813598	7	1432.63	380.182	1	0.001998	Cis	Ube2s		Gm24537, Suv420h2, Cox6b2, Fam71e2, Il11, Tmem190, Tmem238, Rpl28, Ube2s, Shisa7, Isoc2b, Isoc2a
chr8	139513537	139514726	121123802	121124991	126138361	126139542	117077840	117079021	117077840	117078972	13	1432.57	149.224	1	0.001998	Cis			Pkd1l2, Gm15395, Bco1, Gm20694, Gan
chr14	128290711	128292381	115347570	115349238	116963949	116965604	118864864	118866517	118864864	118866517	15	1432.55	122.277	1	0.001998	Cis			Cldn10, n-R5s51, Dzip1, Dnajc3
chr5	74761332	74763655	66807175	66809487	63735221	63737530	65100353	65102665	65100353	65102665	21	1431.6	96.5657	1	0.001998	Cis			Fam114a1, Tmem156, Klhl5, Gm25154
chr6	163821597	163824245	145660035	145662666	150008384	150011005	142556891	142559522	142556891	142559522	26	1431.52	72.5458	1	0.001998	Cis			Ldhb, Kcnj8, Abcc9, 5330439B14Rik
chr4	56546948	56549452	46037961	46040459	49777734	49780225	45501486	45503984	45501486	45503984	28	1431.26	69.1103	1	0.001998	Cis	Gm22518	Exosc3, Dcaf10, Rg9mtd3, Shb, Mcart1	Shb, Gm22518, Gm22055, Gm12411
chr4	68089213	68091212	56315481	56316634	60098297	60100274	55397733	55398876	55397733	55398876	22	1430.25	96.1262	1	0.001998	Cis			Rad23b, Gm12516, Gm12513, Gm12505, Gm12510, Gm22150
chr8	149217668	149218665	129995165	129996148	135189823	135190810	125414303	125415290	125414303	125415290	21	1430	104.987	1	0.001998	Cis			Sipa1l2
chr5	39467447	39470178	35334446	35337176	32495063	32497790	34984871	34987601	34984871	34987601	15	1429.87	122.547	1	0.001998	Cis	Rgs12		Htt, Msantd1, Rgs12, Mir3097, Gm43791, Hgfac, Dok7
chr18	72671194	72673341	65496287	65498429	68512709	68514844	67937414	67939549	67937414	67939549	27	1429.04	73.5983	1	0.001998	Cis			Cep192, Ldlrad4
chr17	96374331	96375865	89406545	89407912	88273605	88275139	86328618	86330152	86328618	86330152	21	1428.8	107.27	1	0.001998	Cis			Prkce, 2010106C02Rik
chr5	168831965	168833401	156271427	156272700	148836229	148837663	148698082	148699355	148698082	148699355	22	1428.26	146.165	1	0.001998	Cis			Gm36186, 2210417A02Rik, n-R5s179, 4930505K14Rik
chr4	68853252	68857373	57005160	57009276	60789805	60793636	56050424	56054353	56050424	56054353	35	1427.58	44.9651	1	0.001998	Cis / Biallelic_Emergent			Gm12519
chr17	72631530	72635340	66712555	66716362	66669275	66673085	64763897	64767707	64763897	64767707	41	1423.33	43.7371	1	0.001998	Cis	Dreh		Man2a1, Gm17133, 4930583I09Rik
chr4	92019171	92021928	77888470	77891221	79911907	79914648	76327151	76329902	76327151	76329902	31	1422.45	65.07	1	0.001998	Cis	Ptprd		Ptprd, Gm11252
chr9	19751801	19753656	17937971	17939821	17767196	17769029	20892600	20894433	20892600	20894433	22	1419.93	101.117	1	0.001998	Cis	Ppan, Gm23008, Gm50491, Eif3g	Icam4, Col5a3, Dnmt1, Ppan, Raver1, Olfm2, Icam5, Tyk2, Icam1, Angptl6, A230050P20Rik, Eif3g	Col5a3, Gm26274, Rdh8, A230050P20Rik, Angptl6, Ppan, Gm24067, Gm23008, Eif3g, Dnmt1, Mir7081, S1pr2
chr1	107456029	107457937	90442776	90444670	98433678	98435583	89917700	89919605	89917700	89919605	33	1418.09	55.7031	1	0.001998	Cis			Agap1, Gm37521, Gbx2, D130058E05Rik, Asb18
chr18	89160821	89163208	80764121	80766449	83259238	83261619	82485243	82487635	82485243	82487635	36	1416.97	48.7907	1	0.001998	Cis			Galr1, Mbp, Rpl21-ps8
chr12	19654085	19654743	18573038	18573684	17986477	17987135	21140171	21140829	21140171	21140829	14	1416.25	170.464	1	0.001998	Cis
chr2	135164985	135166281	119755050	119756346	126423044	126424274	121306052	121307282	121306052	121307282	42	1415.12	53.3636	1	0.001998	Cis			Trp53bp1, Map1a, Gm14978, Ppip5k1, Ckmt1, Strc, Catsper2
chr13	113497611	113499826	104935971	104938182	102937892	102940102	103052579	103054789	103052579	103054789	30	1411.97	51.8264	1	0.001998	Cis			Mast4
chr7	75166389	75169003	67900226	67902827	69342563	69345165	67647899	67650501	67647899	67650501	19	1410.07	106.115	1	0.001998	Cis	Lrrc28, Ttc23		Lrrc28, Gm23233, RP23-21A23.2, RP23-21A23.3, Ttc23, RP24-78M9.2, Synm
chr14	76388914	76390287	71073022	71074395	70524162	70525530	77037351	77038724	77037351	77038724	13	1408.26	177.552	1	0.001998	Cis	Lacc1, Ccdc122		Lacc1, Ccdc122
chr17	93616080	93619117	86724428	86727457	85814662	85817497	83869675	83872510	83869675	83872510	36	1407.08	58.3503	1	0.001998	Cis			Mta3, Haao, C430042M11Rik, Gm23905
chr13	107650547	107651830	99519548	99520810	97645833	97647115	98016827	98018116	98016827	98018116	22	1404.88	110.779	1	0.001998	Cis	Arhgef28		Arhgef28
chr4	65941462	65942929	54367248	54368714	58122258	58123724	53474715	53476181	53474715	53476181	23	1404.41	77.2977	1	0.001998	Cis			Gm12496, Slc44a1, 1700060J05Rik
chr1	93002379	93004714	78399527	78401857	85350400	85352725	78445095	78447430	78445095	78447430	20	1404.2	89.4912	1	0.001998	Cis		Utp14b	Sgpp2, Gm37884, Farsb, Gm28995, 4833412K13Rik, BC035947, Mogat1
chr17	89261264	89262930	82565159	82566713	81870037	81871703	79925050	79926716	79925050	79926716	22	1404.08	81.1428	1	0.001998	Cis			Atl2
chr1	161666736	161668181	135943299	135944744	147048564	147049999	134244776	134246211	134244776	134246211	28	1401.33	80.1508	1	0.001998	Cis			Chil1, Mybph, Adora1, Gm24517, Myog, Ppfia4
chr12	116164944	116167213	108665897	108668158	107520462	107522719	108340120	108342375	108340120	108342375	30	1401.03	66.0304	1	0.001998	Cis			Ccdc85c, Hhipl1, 4930478K11Rik, Cyp46a1, Eml1
chr4	170360253	170361442	145597186	145598375	152033528	152034712	142061489	142062673	142061489	142062673	26	1400.2	64.8634	1	0.001998	Cis		Casp9, Tmem51, Efhd2, Dnajc16, Agmat, Fhad1	Fhad1, Fhad1os1, 4930455G09Rik, Tmem51, Tmem51os1, Kazn
chr8	70635584	70638040	62658208	62660639	62852875	62855328	61433447	61435877	61433447	61435877	23	1399.84	80.2961	1	0.001998	Cis			Sh3rf1, Cbr4, Palld
chr14	78130120	78131870	72741558	72743308	72137181	72138930	78660994	78662743	78660994	78662743	32	1393.5	55.67	1	0.001998	Cis			Dgkh, Gm26251
chr4	57739883	57740880	47115267	47116264	50860677	50861551	46527334	46528346	46527334	46528346	22	1393.02	90.8976	1	0.001998	Cis			Anp32b, Nans, Trim14, Gm22247, Gm16731, Coro2a, Tbc1d2
chr4	76807674	76809516	64414860	64416678	66487176	66489017	63165093	63166911	63165093	63166911	20	1391.17	92.2858	1	0.001998	Cis			Ambp, Kif12, Col27a1
chr5	152980679	152982211	141509885	141511413	134511527	134513055	135036984	135038512	135036984	135038512	31	1390.89	66.6656	1	0.001998	Cis	Stx1a		Cldn3, Wbscr25, Rps29-ps, Gm43372, Abhd11, Abhd11os, Stx1a, Wbscr22, Gm25492, Dnajc30, Vps37d, Mlxipl, Gm43500
chr3	10469008	10471472	6667736	6670175	9816303	9818234	9816303	9818234	9816303	9818234	13	1389.23	146.211	1	0.001998	Cis		Pag1	Pag1, Gm16337, Gm24786, Gm6236
chr17	3549747	3554564	491258	495614	3487146	3491919	3487146	3491919	3487146	3491919	50	1389.15	33.4836	1	0.001998	Cis	Tiam2	Tiam2, Tfb1m, Cldn20	Tiam2, Tfb1m, Cldn20
chr12	54765437	54767273	51642704	51644530	49930699	49932533	52916329	52918155	52916329	52918155	33	1388.41	58.0971	1	0.001998	Cis			Akap6
chr1	85878591	85879684	71990503	71991585	78704549	78705622	72237607	72238680	72237607	72238680	14	1387.15	110.231	1	0.001998	Cis			Mreg, Gm24497, Gm25939, Pecr, Tmem169, Xrcc5
chr3	10168958	10171826	6381593	6384456	9536685	9539543	9536685	9539543	9536685	9539543	33	1386.26	60.6766	1	0.001998	Cis			Zfp704, Gm38001
chr1	101041712	101043380	85074975	85076427	92623415	92624911	84866023	84867519	84866023	84867519	13	1381.01	170.756	1	0.001998	Cis	Fbxo36		Trip12, Gm38374, Gm37738, Fbxo36, Slc16a14
chr1	223787527	223789290	187606776	187608539	206232459	206234222	185605389	185607152	185605389	185607152	16	1376.26	154.304	1	0.001998	Cis
chr6	167226351	167227879	148791496	148793004	153150189	153151706	145485544	145487061	145485544	145487061	22	1375.95	94.4209	1	0.001998	Cis			Lmntd1, 1700073E17Rik, Gm15499, Gm25373
chr18	89280136	89281257	80871834	80872955	83366379	83367499	82583734	82584854	82583734	82584854	36	1374.45	48.2978	1	0.001998	Cis			Mbp, Rpl21-ps8, Zfp236
chr1	224122950	224126235	187906700	187909943	206555962	206559217	185905313	185908556	185905313	185908556	29	1374.14	64.1365	1	0.001998	Cis			Gm9722
chr3	145308387	145312210	126700058	126703876	134549735	134553548	127020807	127024625	127020807	127024625	38	1373.56	48.2038	1	0.001998	Cis	Ank2		Ank2, A930036I15Rik, Gm43322, Gm43765, Gm25501, Gm43750, Gm43751
chr5	163071287	163072078	150949458	150950249	143663512	143664303	143758047	143758838	143758047	143758838	42	1364.1	55.5693	1	0.001998	Cis / NonDom_Trans	D130017N08Rik	Cyth3, Eif2ak1, 2810453I06Rik, Usp42	Cyth3, Usp42, D130017N08Rik, Gm42503, Eif2ak1, Ankrd61
chr12	23926933	23928367	22620292	22621675	22155562	22156972	25083205	25084622	25083205	25084622	31	1363.61	56.6616	1	0.001998	Cis			Kidins220, Id2
chr3	10146355	10148816	6360073	6362452	9515589	9518050	9515589	9518050	9515589	9518050	31	1361.86	59.4282	1	0.001998	Cis			C030034L19Rik, Zfp704, Gm38001
chr2	176512516	176513574	158235189	158236247	164068418	164069476	157656734	157657792	157656734	157657792	17	1361.56	172.149	1	0.001998	Cis			Blcap, Platr27, Gm25407, Gm23463, Ctnnbl1
chr9	15181029	15187085	13811670	13817726	13745904	13751959	16800851	16806906	16800851	16806906	28	1360.99	76.4624	1	0.001998	Cis
chr4	61233094	61233980	50275900	50276782	54002846	54003725	49518826	49519708	49518826	49519708	11	1360.81	151.874	1	0.001998	Cis	Mrpl50, Zfp189	Aldob, Rnf20, 2810432L12Rik, Baat, Mrpl50, Acnat2, Acnat1	Acnat1, Gm26424, Baat, Mrpl50, Zfp189, Aldob, Tmem246
chr4	125641926	125644417	105755291	105757782	110788920	110791409	103394531	103397068	103394531	103397068	29	1360.56	59.6054	1	0.001998	Cis			4930456L15Rik, Oma1, Gm12718, Gm23064
chr5	76334488	76335080	68216195	68216787	65168566	65169158	66392746	66393338	66392746	66393338	13	1359.54	193.347	1	0.001998	Cis			Apbb2, Gm43790, Gm23183, Gm43793, Gm16273, Gm43792, Gm43794
chr18	91057734	91059146	82477940	82479350	84975857	84977269	84094742	84096158	84094742	84096158	26	1359.06	64.2697	1	0.001998	Cis			Tshz1, Zadh2, Zfp407
chr3	75664697	75665879	65769790	65770972	69508142	69509324	67558122	67559304	67558122	67559304	31	1357.8	58.4078	1	0.001998	Cis			Gfm1, Lxn, Gm42568, Rarres1, Gm35299, 4930402C01Rik, Gm25919, Mfsd1, Gm8515, Gm412
chr18	70223091	70224729	63183959	63185579	66368247	66369883	65792952	65794588	65792952	65794588	23	1357.12	64.8768	1	0.001998	Cis			Oacyl, Sec11c, Grp
chr1	97781205	97783736	82301687	82304209	89673084	89675610	82187806	82190330	82187806	82190330	23	1354.65	75.1429	1	0.001998	Cis			Gm37114, Mir6344, Gm9747, Irs1
chr13	106866745	106868803	98770257	98772311	96899440	96901474	97336226	97338269	97336226	97338269	25	1352.13	66.2087	1	0.001998	Cis		Hexb, Enc1, Nsa2	C430039J16Rik
chr19	14697453	14698995	13666976	13668512	13832741	13834276	16899295	16900831	16899295	16900831	24	1351.38	66.0251	1	0.001998	Cis			Foxb2, Prune2
chr5	59661072	59662190	53584701	53585819	50553066	50554184	52515409	52516527	52515409	52516527	42	1349.62	36.5456	1	0.001998	Dom_Trans|Transvection|Paramutation - 37			Ccdc149, Gm43683, Lgi2, Gm43685, Gm43686, Gm5866
chr5	49011918	49014973	44001941	44004994	40995819	40998835	43296562	43299615	43296562	43299615	24	1348.1	76.9151	1	0.001998	Cis			Gm7854, Cpeb2, Gm42551, 6030400A10Rik, Gm43020
chr12	80902156	80903365	76243127	76244259	73954086	73955291	76752434	76753639	76752434	76753639	23	1345.97	71.5355	1	0.001998	Cis			Sptb, Gm24010, Fntb, Churc1, Gpx2, Rab15
chr5	74491268	74493780	66577405	66579889	63487772	63490204	64880532	64883164	64880532	64883164	20	1341.79	92.5941	1	0.001998	Cis		Klf3, Tlr1	Gm20033, Klf3, C230096K16Rik, Tlr1, Tlr6
chr6	112335231	112337464	97653923	97656108	103856524	103858727	97504506	97506715	97504506	97506715	26	1341.77	81.8644	1	0.001998	Cis			Frmd4b, Gm19653, Gm25852, Gm23510, Gm44102
chr14	60542391	60545532	56158087	56161228	55874754	55877881	62505576	62508701	62505576	62508701	25	1336.6	71.2271	1	0.001998	Cis			Gucy1b2, Gm4131, Gm24625, Fam124a
chr1	117679316	117683247	98460417	98464339	107823550	107827400	97793409	97797335	97793409	97797335	29	1334.23	55.8011	1	0.001998	Cis			Ppip5k2, Gin1, Pam, Gm37140
chr8	136034394	136036969	118007804	118010370	122916046	122918611	114152241	114154806	114152241	114154806	33	1333.97	56.6703	1	0.001998	Sex-specific		Wwox, Nudt7	Nudt7, Vat1l
chr18	83368957	83370013	75528057	75529112	78033932	78034988	77458637	77459693	77458637	77459693	40	1333.95	43.6499	1	0.001998	Cis			Loxhd1, Rnf165
chr2	174592293	174593059	156466898	156467664	162354799	162355565	156046820	156047585	156046820	156047585	26	1331.18	62.2783	1	0.001998	Cis			Cep250, 6430550D23Rik, Ergic3, Fer1l4, Gm14240, Spag4, Cpne1, Gm28036, Gm37274, Rbm12, Nfs1
chr3	129523684	129528644	112146107	112151067	120144874	120149833	112949563	112954523	112949563	112954523	35	1329.91	44.4852	1	0.001998	Cis
chr3	121586484	121588936	105009312	105011764	112641163	112643615	105812768	105815220	105812768	105815220	22	1328.76	85.5573	1	0.001998	Cis	Gm5547		Gm43848, Rap1a, Gm43328, Gm43329, Gm43330, Gm43331, Gm5547, Adora3, Tmigd3
chr9	115574561	115575744	104129005	104130004	107417396	107418579	103471909	103472908	103471909	103472908	26	1328.54	79.4287	1	0.001998	Cis	Gm16252		Gm29600, 5830418P13Rik, Bfsp2, Gm37938, Gm37546, Gm16252, Tmem108, Gm26360, Gm37649
chr4	58395075	58396094	47712568	47713587	51464945	51465964	47092945	47093964	47092945	47093964	18	1327.49	106.994	1	0.001998	Cis	Galnt12		Gm568, Anks6, Gm12425, Galnt12, Gm12424, Gm12423
chr9	138855960	138857182	125670253	125670572	128652981	128654202	123718120	123719341	123718120	123719341	6	1325.46	420.767	1	0.001998	Cis	Lztfl1		Gm17200, Ccr9, Gm10052, Lztfl1, Gm17020, Gm17021, Fyco1, Cxcr6
chr12	55017963	55022491	51879923	51884451	50178084	50182610	53157584	53162112	53157584	53162112	22	1324.41	89.9683	1	0.001998	Cis			Akap6, Npas3
chr4	120751229	120752933	101399768	101401471	106284956	106286639	99179008	99180695	99179008	99180695	32	1323.03	51.5727	1	0.001998	Cis			Dock7, Gm12852, Gm12705, Gm12681, Atg4c
chr8	23513759	23515416	22497196	22498830	19691235	19692891	22497196	22498830	22497196	22498830	18	1320.95	112.894	1	0.001998	Cis			Mrps31, Smim19, Slc20a2, Gm17491, Vdac3
chr10	78117045	78119161	69103527	69105641	70706033	70708127	68268745	68270839	68268745	68270839	37	1319.74	44.0526	1	0.001998	Sex-specific		Arid5b
chr19	48814196	48814925	46063215	46063944	45138328	45139057	47695214	47695943	47695214	47695943	10	1318.53	222.897	1	0.001998	Cis	Gm50281		Slk, Gm16068, Col17a1, Gm26085, Gm24805, Sfr1, Cfap43, Mir8090
chr3	10189581	10191529	6402008	6403949	9557151	9559095	9557151	9559095	9557151	9559095	20	1316.48	111.458	1	0.001998	Cis			Zfp704, Gm38001
chr4	176958862	176960658	152055950	152057664	158091771	158093447	148119732	148121408	148119732	148121408	28	1315.8	55.3357	1	0.001998	Cis			Clcn6, Gm13207, Mthfr, Gm13202, Gm13201, Agtrap, Draxin, Mad2l2, Fbxo6, Mir7022, Fbxo44, Fbxo2
chr12	19684714	19686923	18603275	18605453	18015440	18017579	21169271	21171483	21169271	21171483	30	1312.26	56.0106	1	0.001998	Cis			Itgb1bp1, Gm20535
chr5	4893733	4895557	4597241	4599064	1548092	1549915	4597241	4599064	4597241	4599064	25	1310.74	74.6962	1	0.001998	Cis
chr11	117744145	117745071	106350051	106350977	108980161	108980548	104072720	104073107	104072720	104073107	34	1310.18	55.5554	1	0.001998	Cis		Mapt, Nsf, Arf2	Crhr1
chr4	156523228	156523957	132812413	132813142	138837886	138838615	129544251	129544981	129544251	129544981	8	1305.92	407.975	1	0.001998	Cis	Hdac1		Gm24621, Bsdc1, Tssk3, Fam229a, Gm12979, Marcksl1, Hdac1, Lck, Mir8119, Fam167b, Eif3i, Tmem234, Dcdc2b, Iqcc, Ccdc28b, Txlna
chr1	190782543	190784906	159085819	159088165	174546234	174548579	157084432	157086778	157084432	157086778	45	1305	45.5692	1	0.001998	Cis		Ralgps2	Gm28694, Gm10531, Tex35, Rasal2
chr13	20022452	20023110	18448895	18449552	18043718	18044375	21202903	21203563	21202903	21203563	24	1304.88	100.246	1	0.001998	Cis			Olfr1369-ps1, Olfr263, Olfr1368, Trim27, Gpx5
chr8	135966996	135971414	117943009	117947427	122850117	122854527	114088924	114093338	114088924	114093338	34	1303.73	50.3892	1	0.001998	Sex-specific		Nudt7	Nudt7
chr17	56398375	56400554	52023386	52025561	52105230	52107398	50734520	50736688	50734520	50736688	22	1303.6	82.9603	1	0.001998	Cis			Plcl2, Tbc1d5
chr8	43722175	43724313	41444388	41446192	38270604	38272728	40959711	40961625	40959711	40961625	31	1303.47	57.006	1	0.001998	Cis			Slc7a2, Pdgfrl, Mtus1, B430010I23Rik, Gm16192, Gm16193
chr2	19464710	19466688	17886042	17888007	18322672	18324634	20671846	20673811	20671846	20673811	22	1302.78	80.3614	1	0.001998	Cis			Etl4, Gm13362
chr17	90280318	90282505	83566852	83569007	82773275	82775433	80828288	80830446	80828288	80830446	18	1301.72	125.553	1	0.001998	Cis
chr4	169599183	169601715	144857188	144859705	151343092	151345622	141371053	141373583	141371053	141373583	42	1301.41	37.3582	1	0.001998	Cis	Fam131c		Epha2, Gm25690, Gm13074, Gm13076, Fam131c, Clcnka, Gm13075, Clcnkb, Hspb7, Gm694, Zbtb17
chr18	86612973	86615288	78483971	78486227	80929560	80931815	80272650	80274909	80272650	80274909	30	1299.99	57.1952	1	0.001998	Cis		Rbfa, Gm16286, Pqlc1, Adnp2, Txnl4a, Hsbp1l1	Rbfa, Gm16286, Txnl4a, Hsbp1l1, Pqlc1, Kcng2, Gm37015, Gm26676
chr9	137929697	137932210	124769611	124772124	127790436	127792949	122855575	122858088	122855575	122858088	24	1299.8	94.8723	1	0.001998	Sex-specific	Zfp445		Topaz1, Tcaim, Gm25341, Gm35549, Zfp445, A530083I20Rik, Zkscan7, Zfp105, 1110059G10Rik
chr9	71563295	71565656	66822549	66824842	66666865	66669208	67516516	67518850	67516516	67518850	21	1299.71	93.8674	1	0.001998	Cis			Tln2
chr7	123157573	123158875	113966701	113967998	114243550	114244846	112501594	112502890	112501594	112502890	28	1296.25	55.9427	1	0.001998	Cis			Micalcl, Parva, Parvaos
chr9	98990233	98992392	90012820	90014973	92042527	92044680	89884625	89886778	89884625	89886778	22	1295.16	68.2114	1	0.001998	Imprinted			Mir184, 1700017I07Rik, 4930524O08Rik, Rasgrf1
chr18	80295200	80298196	72616762	72619740	75301379	75304335	74726084	74729040	74726084	74729040	32	1294.43	56.3826	1	0.001998	Cis		Myo5b, BC031181, Acaa2, Lipg, Rpl17	Myo5b, Scarna17, Gm23119, Acaa2
chr1	97500082	97505023	82048150	82053069	89413472	89418401	81947913	81952859	81947913	81952859	28	1289.11	56.4772	1	0.001998	Cis
chr6	108500537	108502881	94163378	94165692	100368987	100371327	94121415	94123731	94121415	94123731	24	1288.72	73.341	1	0.001998	Cis			Magi1
chr9	15869568	15873315	14424335	14427901	14368346	14372093	17436106	17439853	17436106	17439853	16	1287.87	97.7969	1	0.001998	Cis
chr18	71010865	71011729	63947704	63948567	67061912	67062775	66486617	66487480	66486617	66487480	27	1287.73	86.4536	1	0.001998	Cis			Pmaip1, Gm24679
chr9	15731822	15737772	14307364	14313314	14240489	14246145	17305156	17310812	17305156	17310812	17	1287.25	109.667	1	0.001998	Cis
chr4	180056371	180057821	155095798	155097223	160911589	160912995	150939550	150940956	150939550	150940956	31	1286.76	63.2874	1	0.001998	Cis			1700045H11Rik, Rps15a-ps3, Errfi1, Park7, Tnfrsf9, Camta1, Gm23405, Uts2, Per3
chr14	128042917	128044053	115135264	115136398	116728474	116729609	118662283	118663418	118662283	118663418	32	1286.24	46.7489	1	0.001998	Cis		Abcc4	Abcc4, Gm23302, Mir6391, Gm27198
chr8	23649017	23650955	22626846	22628754	19818499	19820437	22626846	22628754	22626846	22628754	34	1285.21	46.6658	1	0.001998	Sex-specific	Dkk4		Slc20a2, Vdac3, Dkk4, Polb, Gm26909, Ikbkb, Gm15346
chr17	50412330	50413582	46183404	46184654	46692846	46694094	45322136	45323384	45322136	45323384	29	1284.83	69.81	1	0.001998	Cis			Cdc5l
chr7	110641909	110643462	102076191	102077726	102744013	102745565	101002057	101003609	101002057	101003609	27	1283.33	69.7378	1	0.001998	Cis	P2ry2	Stard10, Arap1, P2ry2, Arhgef17, P2ry6	Arhgef17, P2ry6, RP23-44D14.1, P2ry2, RP23-44E14.3, RP23-44E14.4, Fchsd2
chr4	180437168	180438628	155471250	155472710	161272036	161273496	151299997	151301457	151299997	151301457	37	1282.85	44.8534	1	0.001998	Cis / Dom_Trans|Transvection|Paramutation - 37			Camta1, 4930589P08Rik
chr1	225931005	225934777	189526184	189529956	208298885	208302522	187524797	187528569	187524797	187528569	14	1282.37	152.068	1	0.001998	Cis			Gm37896, Esrrg
chr18	86271216	86273543	78189827	78192143	80628565	80630891	80003479	80005808	80003479	80005808	29	1279.27	63.4555	1	0.001998	Cis			Pard6g
chr1	111603802	111606348	94268979	94271523	102306010	102308548	93564935	93567473	93564935	93567473	17	1278.77	107.024	1	0.001998	Cis		Mterfd2, Ppp1r7, Sept2, Stk25, Bok, Atg4b, Farp2, Hdlbp	Sept2, Farp2, Gm37250, Stk25, Gm28536
chr6	99058685	99062718	85462925	85466949	91510858	91514867	85819477	85823515	85819477	85823515	24	1277.38	65.4873	1	0.001998	Sex-specific	Nat8f6, Nat8f5	Dusp11, Nat8, 1700040I03Rik, Cml2, Tprkb, Cml1, 1700019G17Rik	Alms1, Cml5, Nat8, Gm43309
chr6	156933152	156936193	139790287	139793037	143727474	143730498	136965727	136968751	136965727	136968751	35	1274.54	49.4018	1	0.001998	Cis			Erp27, Arhgdib, Pde6h, Gm44406, Rerg
chr3	75630026	75633154	65735567	65738652	69479293	69482365	67523899	67526984	67523899	67526984	29	1274.07	64.5066	1	0.001998	Cis			Gfm1, Lxn, Gm42568, Rarres1, Gm35299, 4930402C01Rik, Gm25919, Mfsd1, Gm8515
chr6	115704219	115705775	100794193	100795748	106960928	106962482	100455858	100457413	100455858	100457413	25	1271.89	87.9389	1	0.001998	Cis			Gm23234, Gm44107, 1700049E22Rik
chr7	88573075	88575196	80777485	80779606	81679515	81681636	79984851	79986972	79984851	79986972	28	1271.53	62.1975	1	0.001998	Sex-specific			Ap3s2, Gm26646, 5430400D12Rik, RP24-174G2.1, Arpin, Gm24541, Zfp710, RP24-174G2.2, RP24-174G2.4
chr9	135915647	135916461	122864859	122865672	125958416	125959230	121023555	121024369	121023555	121024369	17	1269.85	117.306	1	0.001998	Cis			4930593C16Rik, Ctnnb1, Mir7090, Ulk4
chr15	117952634	117953553	103397127	103398045	111419048	111419967	102235361	102236279	102235361	102236279	29	1268.96	54.3121	1	0.001998	Cis			Soat2, Csad, Zfp740, Itgb7, Rarg, Gm9918, Mfsd5, Espl1
chr2	77974912	77977049	68558386	68560520	73835421	73837527	70969779	70971885	70969779	70971885	13	1268.5	171.489	1	0.001998	Cis	Mettl8		Gm13632, Mettl8, Dcaf17
chr3	133915619	133918810	116089487	116092672	124202592	124205750	116829374	116832767	116829374	116832767	35	1268.1	50.0764	1	0.001998	Cis			Agl, Gm43520, Gm29736, Gm43542
chr12	10997903	10999130	10229383	10230577	9902778	9903978	12995042	12996242	12995042	12996242	23	1267.37	75.6394	1	0.001998	Cis			4930519A11Rik, Mycn
chr12	53735536	53737567	50658455	50660486	49002634	49004661	51968148	51970185	51968148	51970185	24	1265.69	95.9957	1	0.001998	Cis	Heatr5a		Heatr5a, Gm26517, Dtd2, Gpr33
chr8	49969850	49971543	47015198	47016889	43873416	43875109	46316506	46318199	46316506	46318199	21	1263.09	80.6806	1	0.001998	Cis	Gm45255		Gm10313, Gm24669, Helt
chr7	84080960	84083950	76459280	76462210	77531345	77534334	75836681	75839670	75836681	75839670	20	1262.65	86.5674	1	0.001998	Cis			AU020206, Gm26729, Klhl25
chr6	156531568	156533642	139403494	139405194	143420557	143422625	136658810	136660878	136658810	136660878	30	1260.91	57.9699	1	0.001998	Cis	Plbd1		Atf7ip, Plbd1, Gm44401, Gm4714, Gucy2c
chr7	3883055	3883963	3326825	3327733	3552383	3553291	6183933	6184841	6183933	6184841	30	1260.23	97.7162	1	0.001998	Cis	Zfp444		RP23-103E11.8, RP23-103E11.7, RP23-103E11.5, Zfp444, RP24-445D7.1, Galp, Zscan5b, Gm6792
chr9	32486079	32488158	29951860	29953939	29414299	29416378	32427202	32429281	32427202	32429281	24	1260.15	69.5306	1	0.001998	Cis			Kcnj5, Kcnj1, Fli1, Gm22060, Gm38292, Gm38346, Gm27201
chr14	23755718	23756816	22397382	22398474	22368551	22369625	29939404	29940496	29939404	29940496	24	1258.55	73.8129	1	0.001998	Cis			Selk, Actr8, Mir6947, Il17rb, Chdh, Cacna1d
chr17	6077191	6080278	2915558	2918292	5779461	5782526	5779461	5782526	5779461	5782526	15	1257.87	144.527	1	0.001998	Cis			Zdhhc14, 3300005D01Rik, Gm10231, Gm26595, Gm26622, Snx9
chr11	91970869	91972038	83549718	83550886	85221353	85222522	82920459	82921628	82920459	82921628	25	1257.72	64.0938	1	0.001998	Cis			Rffl, Rad51d, Fndc8, Nle1, Unc45b, Unc45bos, Slfn5os, Slfn5, Gm11424, Slfn9
chr17	98995190	98996862	91925105	91926768	90576874	90578522	88631887	88633535	88631887	88633535	21	1256.1	84.3537	1	0.001998	Cis		Ston1, Klraq1	Ppp1r21, Ston1, Gtf2a1l
chr12	82399511	82400183	77683174	77683846	75287079	75287727	78089597	78090245	78089597	78090245	14	1254.93	96.3962	1	0.001998	Cis			Gm24994
chr12	73273363	73273943	68853073	68853653	66693216	66693796	69581563	69582143	69581563	69582143	6	1253.03	317.922	1	0.001998	Cis	Vcpkmt	Nemf, L2hgdh, Sos2, Atp5s	Gm23018, Vcpkmt, Sos2, Gm24449
chr1	37309691	37310924	31641199	31642383	33946259	33947483	33714433	33715650	33714433	33715650	20	1252.92	83.1639	1	0.001998	Cis			Prim2, Gm17813, 1700001G17Rik, Gm38173, Rab23, Bag2, Gm37905, Zfp451
chr4	145776246	145779258	123229049	123232049	128681753	128684765	120360111	120363111	120360111	120363111	30	1251.63	53.5024	1	0.001998	Cis			Foxo6, Foxo6os, Scmh1
chr4	166567035	166568192	141856142	141857291	148420337	148421470	138448298	138449431	138448298	138449431	21	1246.79	69.2387	1	0.001998	Cis			Cda, Fam43b, AB041806, Rpl38-ps1, Mul1, Camk2n1
chr9	73896470	73898196	68940755	68942481	68852155	68853879	69539153	69540882	69539153	69540882	31	1246.08	44.0779	1	0.001998	Cis			Gm4978, Anxa2, Mir3109, Gm16144
chr14	127298948	127301311	114459863	114462222	116047792	116050151	118039111	118041488	118039111	118041488	25	1244.39	72.6543	1	0.001998	Cis	Dct		Gpc6, Dct, Gm26773, Tgds
chr5	126731596	126734507	116062513	116065332	110425578	110428411	111469824	111472561	111469824	111472561	25	1243.24	70.4925	1	0.001998	Cis		Pitpnb, Mn1	Pitpnb, Gm43118, Mn1, Gm43119
chr1	220097048	220098127	184267544	184268622	202723893	202724972	182266157	182267235	182266157	182267235	21	1243.22	90.4224	1	0.001998	Cis			Degs1, 1700047M11Rik, Fbxo28
chr9	124473457	124473992	111966146	111966681	115556391	115556926	110813829	110814364	110813829	110814364	23	1242.3	74.63	1	0.001998	Cis	Prss44		Pth1r, Myl3, Prss42, Prss44, Prss43, Prss45, Prss46, Prss50, Tmie, Als2cl, Gm43127
chr5	48748660	48751409	43753647	43756381	40757080	40759821	43042316	43045050	43042316	43045050	22	1241.92	76.0323	1	0.001998	Cis	Gm42711		Gm43700, Gm42711, Gm42553, Gm42552, Gm7854
chr5	38716751	38717779	34637019	34638046	31800067	31801094	34326343	34327370	34326343	34327370	38	1241.25	76.0569	1	0.001998	Cis / AS_Emergent - 19	Gm43458		Zfyve28, Cfap99, Gm43105, Gm43458, Rnf4, Fam193a
chr2	126789734	126791624	111852136	111854012	118740059	118741892	113828292	113830123	113828292	113830123	36	1238.04	42.0736	1	0.001998	Cis	Scg5		Grem1, Scg5, Arhgap11a, Gm21596
chr6	115554274	115555354	100656863	100657942	106830688	106831766	100335533	100336612	100335533	100336612	27	1237.71	64.4423	1	0.001998	Cis			Gm18422, Gm44045, Gm44044
chr4	122093756	122097598	102612031	102615859	107510058	107513897	100346936	100350780	100346936	100350780	23	1237.5	73.1218	1	0.001998	Cis			Ror1, Gm12706
chr7	31297962	31299246	26952350	26953634	28992062	28993261	28545165	28546374	28545165	28546374	25	1236.01	73.8973	1	0.001998	Cis	Nccrp1	Paf1, Sirt2, Pak4, Plekhg2, Rps16, Rinl, Gmfg	Samd4b, RP23-466P2.6, 1700028B04Rik, RP24-135C6.2, Sycn, Nccrp1, Pak4, Mir7049, Papl, RP24-177G14.2
chr12	125235883	125238368	117460964	117463313	115729149	115731631	116499931	116502413	116499931	116502413	29	1235.25	68.095	1	0.001998	Cis			Ncapg2, Gm25112, Gm27649, Ptprn2, Gm6750
chr5	117839838	117842405	107548656	107551186	102716841	102719389	103803857	103806405	103803857	103806405	22	1235.22	84.7511	1	0.001998	Cis		Sparcl1, Hsd17b11, Aff1, Hsd17b13	Aff1, Klhl8, Gm43547, Gm24897
chr9	15864629	15867275	14419452	14422094	14364652	14367298	17432187	17434833	17432187	17434833	10	1233.59	127.409	1	0.001998	Cis
chr3	141164233	141167680	122817222	122820655	130867139	130870543	123272732	123276165	123272732	123276165	31	1233.32	54.1457	1	0.001998	Cis			Synpo2, Gm43288, Gm43283, Sec24d
chr14	126952745	126955256	114164797	114167303	115728317	115730828	117753458	117755966	117753458	117755966	17	1233.1	118.082	1	0.001998	Cis			Gpc6
chr8	82540723	82542041	72278109	72279426	73759142	73760438	70725847	70727143	70725847	70727143	23	1225.57	74.4733	1	0.001998	Cis	Pde4c		Pgpep1, Lsm4, Jund, Gm11175, Gm3336, Pde4c, Rab3a, Mpv17l2, Ifi30, Pik3r2, 2010320M18Rik, Mast3, Mir7240, Il12rb1
chr3	141696156	141700208	123325139	123328880	131341499	131345547	123761881	123765622	123761881	123765622	19	1223.46	130.583	1	0.001998	Cis	Gm15400		Ndst3, Gm42510, Gm24456, Gm15400
chr18	35906835	35910796	30301691	30305637	33764449	33768407	33189154	33193112	33189154	33193112	32	1222.64	51.6708	1	0.001998	Sex-specific			Camk4, Stard4
chr9	125222667	125224846	112631303	112633478	116248476	116250622	111440488	111442634	111440488	111442634	15	1221.93	108.547	1	0.001998	Cis	Dclk3		Trank1, Gm42527, Dclk3
chr17	92919027	92920762	86045331	86047032	85211768	85213493	83266781	83268506	83266781	83268506	30	1221.71	68.2703	1	0.001998	Cis	Gm24240		Pkdcc, Gm24240, Rpl21-ps7, Eml4
chr5	141304008	141305440	130355734	130357138	123898350	123899770	124496181	124497601	124496181	124497601	27	1221.53	63.9958	1	0.001998	Cis			Sbno1, Gm37415, Gm27486, Setd8, Rilpl2, Gm15621, Snrnp35, Rilpl1, Gm43034, Tmed2, Ddx55, Eif2b1, Gtf2h3
chr13	109730813	109732029	101469574	101470790	99528632	99529784	99838950	99840167	99838950	99840167	21	1220.16	138.372	1	0.001998	Cis			Cartpt
chr4	179204592	179205744	154258535	154259687	160136663	160137814	150164624	150165775	150164624	150165775	28	1219.31	53.4722	1	0.001998	Cis			Gpr157, Gm13093, Slc2a5, Slc2a7, Car6, Gm13094, Eno1
chr13	88345398	88348829	81911007	81914438	80347749	80351149	81344551	81347982	81344551	81347982	29	1218.33	52.077	1	0.001998	Cis	Adgrv1		Adgrv1
chr1	219949781	219950620	184138260	184139092	202600092	202600910	182136873	182137705	182136873	182137705	26	1216.46	58.2699	1	0.001998	Cis			Gm37177, Srp9, Gm17968, Vmn1r1
chr8	41896658	41898111	39748735	39750188	36629674	36631120	39297957	39299393	39297957	39299393	19	1216.03	71.1206	1	0.001998	Cis	Gm6213
chr4	55232074	55233512	44837297	44838728	48552173	48553606	44361396	44362827	44361396	44362827	18	1215.67	84.7787	1	0.001998	Cis			Melk, Gm12677, Gm12455, Gm24376
chr4	184888592	184890869	159843593	159845870	165336414	165338690	155364375	155366651	155364375	155366651	32	1214.46	47.5049	1	0.001998	Cis			Prkcz, Gm27200, Gabrd, 5830444B04Rik, Cfap74
chr17	36841825	36843240	33301376	33302785	35350234	35351644	33979524	33980934	33979524	33980934	16	1213.72	167.036	1	0.001998	Cis	H2-K2, Gm4152, AA388235		Platr17, BC051226, Daxx, Tapbp, Zbtb22, Gm19412, Rgl2, Pfdn6, Wdr46, B3galt4, Rps18, Vps52, Gm23111, H2-K2, Gm4152, H2-K1, Mir219a-1, Mir219c, H2-Ke6, Gm20427, Slc39a7, Rxrb, Col11a2
chr10	106390838	106394209	96420169	96423532	96381772	96385111	93944484	93947823	93944484	93947823	34	1213.58	47.1096	1	0.001998	Cis			Metap2, 4930471D02Rik, Gm25962, Vezt, Mir331, Fgd6
chr5	27512829	27513992	24484642	24485797	21613617	21614779	24484642	24485797	24484642	24485797	39	1212.97	40.1598	1	0.001998	Cis			Abcb8, Asic3, Cdk5, Slc4a2, Fastk, Gm22333, Tmub1, 2310074N15Rik, Gm10472, Agap3, Gbx1, Asb10, 4931409K22Rik, Abcf2
chr17	98616910	98618355	91576360	91577795	90250230	90251663	88305243	88306676	88305243	88306676	22	1212.95	77.6737	1	0.001998	Cis	1700116H05Rik		Gm22542
chr5	73786248	73789151	65938923	65941808	62828979	62831854	64264061	64266946	64264061	64266946	28	1212.48	80.5517	1	0.001998	Cis			Tbc1d1, Gm15824, Gm43721, Gm15823, Gm6044, Gm43838
chr17	39031211	39033576	35441347	35443595	37072759	37075118	35702049	35704408	35702049	35704408	41	1212.29	40.0257	1	0.001998	Cis	Gm23864, Ddr1, Gm4577		Sfta2, Gm9573, Dpcr1, Gm20483, Vars2, Gtf2h4, Ddr1, Gm23864, Gm4577, Gm20443, Gm20442, 4833427F10Rik
chr6	137627693	137629774	121212069	121214149	126803581	126805660	120041834	120043913	120041834	120043913	19	1211.69	93.8597	1	0.001998	Cis			Wnk1, Gm16199, Mir706, Ninj2
chr6	17813101	17815683	13939918	13942495	16339445	16341696	16995416	16997666	16995416	16997666	30	1210.51	58.2061	1	0.001998	Cis			Gm5721, Gm15473, Gm4876, Tes
chr4	152383168	152384984	129057802	129059600	134902026	134903643	125939076	125940705	125939076	125940705	29	1209.85	56.0973	1	0.001998	Cis			2610028E06Rik
chr9	19171132	19175336	17399310	17403514	17234304	17238508	20379763	20383967	20379763	20383967	22	1208.62	92.3695	1	0.001998	Cis	Zfp560, 4921534A09Rik		Olfr873, Olfr18, Zfp26, Gm26733
chr7	20241314	20242241	17093072	17093998	18728078	18728791	19342718	19343665	19342718	19343665	23	1208.5	138.89	1	0.001998	Cis	D830036C21Rik, Ercc1		Vasp, 1700058P15Rik, Ppm1n, Rtn2, Gm26802, Fosb, RP23-85B15.7, RP23-85B15.8, Ercc1, Cd3eap, Ppp1r13l, Ercc2, Gm26852, Mir343, Klc3, Ckm, A930016O22Rik, Mark4
chr11	49250107	49251651	44142964	44144504	45920907	45922447	45920907	45922447	45920907	45922447	25	1208.4	60.7371	1	0.001998	Cis			F630206G17Rik, Gm22751, Clint1, Lsm11, Thg1l, Sox30
chr7	107575193	107577392	99067275	99069444	99792792	99794989	98050836	98053033	98050836	98053033	18	1208.26	98.1346	1	0.001998	Cis			Gdpd4, Myo7a, Capn5, Omp
chr14	128396846	128398894	115447548	115449587	117059044	117061068	118955357	118957414	118955357	118957414	18	1207.82	105.919	1	0.001998	Cis			Cldn10, Dzip1, Dnajc3, Uggt2
chr17	71396402	71397293	65599112	65599995	65564473	65565363	63720524	63721414	63720524	63721414	14	1207.76	214.761	1	0.001998	Cis
chr5	168930955	168932516	156367917	156369477	148916261	148917811	148776466	148778026	148776466	148778026	29	1207.3	55.0962	1	0.001998	Cis	4930505K14Rik		Gm36186, 2210417A02Rik, n-R5s179, 4930505K14Rik, Gm15407
chr2	161372404	161375420	144212461	144215469	150316448	150319435	144543674	144546661	144543674	144546661	30	1206.21	63.0077	1	0.001998	Cis			Zfp133-ps, Dzank1, Polr3f, Rbbp9, Sec23b, Gm561, Dtd1, Gm24823
chr9	112278408	112280485	101151368	101153440	104339127	104341199	100618654	100620732	100618654	100620732	42	1204.86	37.3204	1	0.001998	Sex-specific		Nck1, Stag1, Tmem22	Nck1, Slc35g2, Stag1, Gm8661
chr5	47217861	47221232	42419558	42422919	39476242	39479575	41748055	41751416	41748055	41751416	32	1204.41	62.1171	1	0.001998	Cis			Rab28, Nkx3-2, Bod1l
chr11	62593622	62596224	57116252	57118629	58106204	58108805	58106204	58108805	58106204	58108805	23	1204.04	66.9759	1	0.001998	Cis	Cnot8	Sh3bp5l, Mrpl22, Cnot8, Zfp692, Gemin5, Larp1, Igtp	Larp1, Gm12248, Gm12247, Cnot8, Gemin5, Gm12246, Mrpl22, Gm12250, Irgm2, Igtp
chr17	96347572	96348333	89380003	89380758	88249535	88250296	86304548	86305309	86304548	86305309	25	1199.52	59.4195	1	0.001998	Cis			Prkce, 2010106C02Rik
chr4	129192295	129193734	108970768	108972193	114119000	114120411	106494687	106496112	106494687	106496112	18	1198.91	89.8661	1	0.001998	Cis			Usp24, Pcsk9, Bsnd, Tmem61, 2700068H02Rik, Dhcr24
chr11	31010892	31011087	26588512	26588707	29130006	29130193	29130006	29130193	29130006	29130193	9	1198.14	240.082	1	0.001998	Cis	Pnpt1		Pnpt1, A630052C17Rik, Smek2, Cfap36
chr6	115389940	115392194	100504925	100507173	106682266	106684491	100200846	100203094	100200846	100203094	17	1197.76	89.2574	1	0.001998	Cis			2010109P13Rik, Gm18422, Gm44045, Gm44044
chr5	9873202	9876203	8980666	8983492	5968824	5971804	8980666	8983492	8980666	8983492	32	1195.14	51.6173	1	0.001998	Cis / Dom_Trans|Transvection|Paramutation - 19	Crot	Crot, Abcb4, Dmtf1, 4930420K17Rik	Abcb4, Gm17936, Crot, Gm15610, Gm37153, Gm27941, Gm15611
chr18	70981249	70983230	63918372	63920350	67035167	67037128	66459872	66461833	66459872	66461833	32	1195.09	54.5969	1	0.001998	Dom_Trans|Transvection|Paramutation - 37	Pmaip1		Pmaip1
chr5	31466891	31469412	28064567	28066963	25259142	25261613	28064567	28066963	28064567	28066963	22	1195	65.6297	1	0.001998	Cis			Gm4865, Gm26608, Gm43611, Insig1
chr11	6332265	6334273	3113533	3115541	6024837	6026845	6024837	6026845	6024837	6026845	25	1193.94	66.9512	1	0.001998	Cis			Gck, Ykt6, Camk2b, Nudcd3
chr4	72287781	72290699	60112173	60115057	63878753	63881652	58988910	58991791	58988910	58991791	37	1191.72	57.4039	1	0.001998	Cis	Ptgr1		AI314180, Gm26400, Zkscan16, Ptgr1, Dnajc25, Gm20503, Gng10, AI481877
chr18	70259996	70261767	63220647	63222383	66402059	66403829	65826764	65828534	65826764	65828534	29	1189.34	63.6452	1	0.001998	Cis			Oacyl, Sec11c, Grp, Gm25150
chr1	206598792	206599583	172884670	172885458	189758981	189759770	170883283	170884071	170883283	170884071	9	1185.89	164.098	1	0.001998	Cis	Dusp12, Gm26620		Atf6, Gm25235, Gm9929, Dusp12, Gm26620, Fcrlb, Fcrla, Gm2962, Gm37030, Fcgr2b, Gm38204
chr1	117941550	117944220	98697862	98700519	108068132	108070799	98026095	98028763	98026095	98028763	24	1183.11	63.6183	1	0.001998	Cis			Pam, Gm3531, B230216N24Rik, Gm24465
chr4	130575161	130578432	110239314	110242488	115434984	115438186	107731924	107735098	107731924	107735098	29	1182.97	65.1991	1	0.001998	Cis			Glis1, Dmrtb1, Gm12899, 1700047F07Rik, Gm25123, Gm12906, Gm12907, 4933424M12Rik, Lrp8os3, Lrp8, Lrp8os2
chr3	92043220	92045807	78022018	78024604	85025927	85028509	79810350	79812936	79810350	79812936	25	1182.06	65.3616	1	0.001998	Cis			Rxfp1, Tmem144, Gm26420, Gm36569, Fam198b
chr4	70028707	70030541	58062995	58064783	61841525	61843356	57054922	57056731	57054922	57056731	21	1177.85	78.4792	1	0.001998	Cis		Epb4.1l4b, 6430704M03Rik, D730040F13Rik	Frrs1l, Epb41l4b
chr1	186729288	186732587	155452585	155455872	170619168	170622467	153451198	153454485	153451198	153454485	27	1176.87	59.48	1	0.001998	Cis			Shcbp1l, Gm25588, Gm37669, Dhx9, Npl
chr8	141656319	141657493	123111166	123112340	128159817	128160991	118937450	118938624	118937450	118938624	24	1176.22	75.6402	1	0.001998	Cis			Cdh13
chr10	79936459	79938103	70867527	70869147	72377869	72379508	69940581	69942220	69940581	69942220	25	1175.23	54.0265	1	0.001998	Cis		Ccdc6	Ank3
chr18	91309941	91312620	82718926	82721578	85208276	85210939	84318370	84321049	84318370	84321049	35	1174.29	36.5556	1	0.001998	Cis			Zfp407, Gm37216
chr2	156411785	156412406	139662276	139662897	145768659	145769280	140171427	140172048	140171427	140172048	13	1173.02	160.783	1	0.001998	Cis	Esf1, Ndufaf5		Gm14073, Esf1, Gm17374, Ndufaf5, Sel1l2
chr8	136454043	136455700	118378290	118379942	123303209	123304866	114503322	114504979	114503322	114504979	27	1172.93	69.0351	1	0.001998	Cis			Clec3a, Wwox, Gm16116
chr4	64821599	64824196	53360757	53363279	57105706	57108266	52515912	52518611	52515912	52518575	21	1172.31	76.4821	1	0.001998	Cis			Smc2os, Smc2, Tmc4-ps, Toporsl
chr12	116398500	116399807	108877408	108878660	107743317	107744617	108546827	108548079	108546827	108548079	26	1171.24	62.3905	1	0.001998	Cis			Eml1, Gm16596, Evl
chr7	50787870	50788941	45427581	45428650	47473374	47474442	45778710	45779778	45778710	45779778	30	1170.79	48.7043	1	0.001998	Cis			Sec1, Ntn5, Car11, Dbp, Sphk2, Rpl18, Spaca4, Sult2b1, Lmtk3, Cyth2, Grwd1, Grin2d, Kdelr1
chr12	53223179	53225385	50166166	50168366	48528745	48530950	51507683	51509883	51507683	51509883	30	1170.1	52.5665	1	0.001998	Cis			Scfd1
chr3	118188148	118190417	101871486	101873750	109352648	109354917	102674942	102677206	102674942	102677206	30	1169.16	50.9886	1	0.001998	Cis			Gm42678, Gm19202, Gm42677, Gm42682, Tspan2os, Tspan2
chr5	105683989	105686631	95770700	95773317	91396172	91398807	92483188	92485823	92483188	92485823	25	1168.64	66.0345	1	0.001998	Cis			Art3, Nup54, Gm26039, Scarb2, Mir6415, Fam47e
chr15	112061357	112061872	98093713	98094227	106005171	106005685	97304626	97305140	97304626	97305140	10	1168.27	189.4	1	0.001998	Cis			Amigo2, Pced1b
chr1	189262851	189263746	157723653	157724548	173096830	173097621	155722266	155723161	155722266	155723161	22	1167.77	65.7727	1	0.001998	Cis			Acbd6, Lhx4, Qsox1, Gm37539
chr13	56664004	56666233	53093971	53096200	51661067	51663296	53912020	53914249	53912020	53914249	37	1167.53	35.7692	1	0.001998	NonDom_Trans	E130119H09Rik
chr12	80061795	80063729	75433738	75435646	73213866	73215797	76008463	76010396	76008463	76010396	27	1167.32	57.2834	1	0.001998	Cis			Syne2
chr17	37164371	37165941	33601560	33603127	35605345	35606909	34234635	34236199	34234635	34236199	25	1166	61.0218	1	0.001998	Cis	H2-Ob		H2-DMb2, Psmb9, Tap1, Psmb8, Gm20496, Tap2, Gm15821, H2-Ob, Gm20506, H2-Ab1, H2-Aa, Gm20513, H2-Eb1, H2-Eb2
chr17	95242661	95244666	88300057	88302062	87263589	87265592	85318602	85320605	85318602	85320605	31	1165.94	55.491	1	0.001998	Cis			Camkmt
chr17	96794778	96796834	89817893	89819943	88653116	88655170	86708129	86710183	86708129	86710183	26	1165.18	73.796	1	0.001998	Cis			Prkce, Gm22235, Epas1
chr6	113808206	113810038	99022602	99024434	105212696	105214526	98800268	98802100	98800268	98802100	19	1161.74	93.7048	1	0.001998	Cis			Gm32308, Gm32381
chr17	33913912	33916490	30473769	30476347	32743363	32745941	31372653	31375231	31372653	31375231	31	1161.19	46.8385	1	0.001998	Cis			Pde9a
chr17	101186809	101188185	93952950	93954326	92528903	92530279	90583916	90585292	90583916	90585292	22	1160.84	68.9141	1	0.001998	Cis			Nrxn1, Gm19815
chr4	166097811	166099294	141398644	141400127	147967180	147968663	137995141	137996624	137995141	137996624	32	1159.73	45.7443	1	0.001998	Cis	Eif4g3		Ece1, Eif4g3
chr15	116506655	116507456	102074620	102075421	110083342	110084143	101039504	101040305	101039504	101040305	46	1158.77	27.5926	1	0.001998	Imprinted			Scn8a, Fignl2, Ankrd33
chr3	113013356	113016140	97156039	97158769	104380689	104383449	97959495	97962225	97959495	97962225	30	1158.52	46.2005	1	0.001998	Cis			Pde4dip, Gm15999, Sec22b, Gm5544, Notch2, Gm42819
chr18	81680522	81681395	73953747	73954610	76522724	76523597	75947429	75948302	75947429	75948302	12	1158.18	119.375	1	0.001998	Cis			Zbtb7c
chr15	41406682	41407502	34335823	34336631	38028459	38029271	36178760	36179568	36178760	36179568	34	1156.43	41.0699	1	0.001998	Cis	Spag1		Rgs22, Gm18889, Fbxo43, Gm22979, Polr2k, Spag1, Gm23754, Rnf19a, Mir8097
chr14	78591045	78592780	73175062	73176777	72534885	72536604	79061096	79062815	79061096	79062815	19	1156.36	79.7665	1	0.001998	Cis			Vwa8
chr9	21255985	21260944	19366536	19371493	19115822	19120750	22209961	22214889	22209961	22214889	27	1154.36	55.77	1	0.001998	Cis	1810064F22Rik		Acp5, Pigyl, Rpl15-ps3, 1810064F22Rik, Zfp809, Zfp599, Zfp810
chr8	142681264	142682390	124035719	124036842	129110912	129112017	119798156	119799261	119798156	119799261	16	1154.03	101.102	1	0.001998	Cis			Atp2c2, Tldc1, Cotl1, Klhl36
chr2	116458646	116459982	102625786	102627120	109234168	109235504	104684028	104685362	104684028	104685362	23	1153.16	92.9503	1	0.001998	Cis	Tcp11l1		Cstf3, Tcp11l1, Pin1rt1, Depdc7, Qser1
chr18	79796861	79797870	72140617	72141610	74857692	74858701	74282397	74283406	74282397	74283406	24	1150.34	61.8176	1	0.001998	Cis	Cfap53		Ska1, Cxxc1, Mbd1, Cfap53, Gm14328
chr19	55993414	55994136	52843964	52844686	51715151	51715846	54192660	54193355	54192660	54193355	25	1147.45	71.4292	1	0.001998	Cis
chr13	80422703	80425600	74736247	74739144	73295635	73298531	74403444	74406341	74403444	74406341	17	1146.9	81.1082	1	0.001998	Cis	Ftl1-ps1, Gm47428, Mir692-3	Pdcd6, Sdha, Ccdc127, Lrrc14b, Erap1, Exoc3, Zfp72, Zfp825	Sdha, Gm16125, Ccdc127, Lrrc14b, Zfp72, Gm10116
chr5	60243752	60246702	54124054	54126971	51086448	51089397	53023073	53025990	53023073	53025990	27	1146.33	53.2095	1	0.001998	Cis			Gm23532, 5033403H07Rik, Gm42746, Slc34a2, Gm17182, Sel1l3
chr8	143142290	143143488	124456391	124457588	129535753	129536951	120189943	120191141	120189943	120191141	21	1144.88	75.9748	1	0.001998	Cis			Gm20388, Gm38379, 6430548M08Rik, Fam92b, A330074K22Rik, Gse1
chr3	139186930	139188932	120912547	120914548	129022495	129024350	121453302	121455284	121453302	121455284	32	1144.2	48.0192	1	0.001998	Cis	Cnn3		Gm5711, Gm42928, Cnn3, Gm42929, Slc44a3, A530020G20Rik
chr5	110474513	110476720	100456342	100458547	96001827	96004033	97088843	97091049	97088843	97091049	17	1143.84	101.907	1	0.001998	Cis			Gm9484, Bmp2k, Gm43145, Paqr3, Gm43146
chr1	206951140	206951502	173161514	173161876	190095303	190095665	171160127	171160489	171160127	171160489	11	1138.47	274.877	1	0.001998	Cis	Mpz		Cfap126, Sdhc, Mpz, Pcp4l1, Nr1i3, Tomm40l, Apoa2, Fcer1g, Ndufs2
chr5	153221096	153222402	141739271	141740367	134739917	134741010	135258027	135258954	135258027	135258954	31	1136.74	47.891	1	0.001998	Cis / Dom_Trans|Transvection|Paramutation - 37			Tbl2, Bcl7b, Baz1b, Gm25315, Fzd9, 9430007M09Rik, Fkbp6
chr5	137748868	137750350	126883150	126884631	120788806	120790280	121386637	121388111	121386637	121388111	19	1136.16	90.4326	1	0.001998	Cis	Gm42918, Trafd1		Gm15800, Gm24671, Trafd1, Gm42917, Gm42918, Naa25, Gm43420, Erp29, Tmem116, Gm15546
chr19	9310866	9311383	8636291	8636788	8747169	8747655	11868610	11869107	11868610	11869107	36	1135.69	43.5309	1	0.001998	Cis	Olfr1419		Mrpl16, Stx3, Olfr1417, Olfr1418, RP23-402N17.5, Olfr1419, Gm6365, Olfr1420, Patl1, Mir6994, Gm22272
chr6	153810617	153812416	136756669	136758468	140968945	140970730	134207198	134208983	134207198	134208983	38	1134.1	33.5922	1	0.001998	Sex-specific			Etv6, Gm17088, Gm17089, 1700051K13Rik
chr4	166295327	166296999	141589710	141591370	148157436	148158913	138185397	138186874	138185397	138186874	13	1133.08	107.662	1	0.001998	Cis	Eif4g3		Eif4g3, 1700095J12Rik, Mir6399, 2310026L22Rik, Hp1bp3, Kif17, Sh2d5
chr5	34037478	34040573	30351067	30354153	27556660	27559751	30285057	30288142	30285057	30288142	27	1133.05	51.4807	1	0.001998	Cis			Adgrf3, Ept1, Gm16288, Drc1, Gm43755, Otof
chr4	154900732	154902370	131330988	131332626	137257573	137259205	128074397	128076032	128074397	128076032	25	1132.95	63.0942	1	0.001998	Cis			Csmd2, Csmd2os
chr5	166858836	166859192	154392880	154393232	147060283	147060638	146948023	146948375	146948023	146948375	8	1132.88	245.271	1	0.001998	Cis	Gtf3a		Gtf3a, Mtif3, Lnx2
chr8	141654697	141654920	123109544	123109767	128159543	128159741	118936716	118936914	118936716	118936914	7	1131.23	165.312	1	0.001998	Cis			Cdh13
chr7	137585368	137587765	127942528	127944696	128086052	128088392	126344096	126346436	126344096	126346436	25	1131.09	66.0982	1	0.001998	Cis			RP23-353F16.3, Sbk1, Gm10155, RP23-407J24.3, Lat, Mir7058, Spns1, Nfatc2ip, RP23-407J24.5, Cd19, Rabep2
chr13	10208138	10210582	9330046	9332490	9136593	9139037	12549002	12551446	12549002	12551446	31	1130.1	48.7034	1	0.001998	Sex-specific			Edaradd
chr1	158495386	158496867	133124332	133125813	144093642	144095116	131598899	131600373	131598899	131600373	36	1129.95	38.1685	1	0.001998	Cis / Dom_Trans|Transvection|Paramutation - 37	Avpr1b		Srgap2, Fam72a, Avpr1b, Gm8532, Ctse
chr6	32779646	32781409	25410128	25411890	30135953	30137715	28128229	28129991	28128229	28129991	24	1129.92	63.4456	1	0.001998	Cis	Grm8		Grm8, Gm42547
chr6	101021818	101024091	87273793	87276054	93334271	93336263	87519962	87521974	87519962	87521974	24	1129.92	86.4693	1	0.001998	Cis			Arhgap25, Gm44198, Prokr1, Gm44201
chr1	109038953	109041074	91889764	91891872	99910668	99912785	91289617	91291735	91289617	91291735	18	1127.88	116.587	1	0.001998	Cis			Ramp1, Ube2f, Gm7785, Gm26683, Scly, Gm17090, Espnl, Klhl30, Fam132b, Ilkap
chr12	72646067	72648305	68264687	68266925	66120680	66122736	69021388	69025006	69021388	69025006	28	1125.21	44.1045	1	0.001998	Cis
chr4	169821708	169824977	145075812	145079034	151540382	151543556	141568343	141571517	141568343	141571517	31	1124.32	48.6104	1	0.001998	Cis			Spen, B330016D10Rik, Fblim1, Tmem82, AI507597, Slc25a34, Plekhm2
chr7	69364089	69365847	62338417	62340174	63925326	63927084	62230662	62232420	62230662	62232420	27	1124.18	50.0721	1	0.001998	Imprinted			Gm9801
chr2	144407578	144409214	128585440	128587071	134798721	134800355	129616287	129617920	129616287	129617920	25	1124.16	87.3293	1	0.001998	Cis	Sirpa		F830045P16Rik, Gm14041, Sirpa, Pdyn
chr18	89434003	89434930	81011415	81012327	83504027	83504950	82716664	82717587	82716664	82717587	23	1123.78	70.1081	1	0.001998	Cis	Gm50351		Zfp236, Gm10524, Mir5112, 2210420H20Rik
chr1	186757143	186760838	155479817	155483482	170646856	170650528	153478430	153482095	153478430	153482095	27	1122.69	59.3877	1	0.001998	Sex-specific	Dhx9		Shcbp1l, Gm25588, Gm37669, Dhx9, Npl
chr4	165759507	165759734	141077457	141077684	147653196	147653423	137681157	137681384	137681157	137681384	5	1121.71	388.973	1	0.001998	Cis	Rap1gap		Usp48, Rap1gap, Rap1gapos, Alpl
chr14	52367961	52369159	48505816	48507014	48451900	48453098	55232529	55233727	55232529	55233727	24	1121.19	51.6288	1	0.001998	Biallelic_Emergent	Dhrs2		Gm23596, Dhrs2
chr2	134263089	134265032	118893827	118895770	125579966	125581909	120462974	120464917	120462974	120464917	28	1120.38	46.6697	1	0.001998	Cis	Capn3		Tmem87a, Ganc, Capn3, Zfp106, Gm26899
chr11	110360830	110361645	99707293	99708106	102107219	102108034	97882660	97883473	97882660	97883473	6	1119.82	310.952	1	0.001998	Cis	Fbxo47, Gm11630		Lasp1, B230217C12Rik, Fbxo47, Gm11630, Plxdc1, Gm22461
chr5	115569171	115570950	105363134	105364877	100613142	100614881	101700158	101701897	101700158	101701897	27	1119	51.8483	1	0.001998	Cis	9430085M18Rik, Gm42133		Nkx6-1, Gm43271, Gm43270, Cds1
chr6	59877405	59879367	49937304	49939265	55152566	55154519	51508394	51510347	51508394	51510347	37	1118.82	43.5609	1	0.001998	Cis			Nfe2l3, Hnrnpa2b1, Cbx3, Snx10
chr5	91061055	91068612	81977451	81984988	78360504	78368061	79447520	79455077	79447520	79455077	27	1118.15	51.8091	1	0.001998	Cis / AS_Emergent - 19			Gm43234, Gm18452
chr4	143011157	143012995	120836608	120838426	126056685	126058449	117972111	117973921	117972111	117973921	27	1118.03	48.2486	1	0.001998	Cis	9530034E10Rik	St3gal3, Artn, Dph2, B4galt2, Slc6a9, Kdm4a, Ipo13, Atp6v0b, Ccdc24	B4galt2, Gm12841, Atp6v0b, Dph2, Ipo13, Artn, St3gal3, 9530034E10Rik
chr12	55784322	55786369	52621643	52623685	50913861	50915908	53882194	53884236	53882194	53884236	26	1117.69	54.9226	1	0.001998	Cis			Npas3
chr3	100757982	100758870	85979115	85980003	93159074	93159957	87549793	87550676	87549793	87550676	24	1117.47	62.0487	1	0.001998	Cis			Fcrl5, Etv3, Etv3l, Gm25167, Arhgef11, Gm24109
chr5	139886700	139888104	128963628	128965032	122640941	122642344	123238772	123240175	123238772	123240175	27	1114.54	48.259	1	0.001998	Cis	Psmd9		Gm26745, Setd1b, Psmd9, Hpd, Gm43409, Wdr66, Rpl35a-ps6, Gm15857, Gm15860
chr19	60275009	60276631	56892824	56894446	55726775	55728396	58060366	58061989	58060366	58061989	30	1114.52	46.7477	1	0.001998	Cis			Atrnl1, Mir5623
chr17	95913437	95915805	88955387	88957715	87857266	87859628	85912279	85914641	85912279	85914641	19	1112.67	72.186	1	0.001998	Cis			Srbd1
chr1	77420402	77422283	65207392	65209020	70914340	70916153	65789773	65789774	0	0	23	1112.21	59.7383	1	0.001998	Cis				Not mapped to mm10 from CC037
chr11	131885395	131886365	118777881	118778535	122531677	122532647	116232314	116232924	116232314	116232924	29	1111.76	62.4713	1	0.001998	Cis			Fbf1, Gm26413, Acox1, Ten1, Cdk3-ps, Evpl, Srp68, Galr2, Exoc7, Gm26730
chr9	116527835	116528867	105021602	105022633	108319098	108320130	104338221	104339233	104338221	104339233	31	1111.13	43.8366	1	0.001998	Biallelic_Emergent	Acpp		Dnajc13, Gm37563, Acpp, Gm37188, Gm28996, Gm28548
chr11	115257989	115259053	104096548	104097612	106623114	106624175	101881067	101882130	101881067	101882130	36	1111.08	53.0596	1	0.001998	Cis			Meox1, Gm11551, Rpl27-ps2, 4930417O22Rik, Sost, Dusp3, Gm20659
chr12	53948940	53950789	50864091	50865940	49185411	49187254	52177274	52179123	52177274	52179123	13	1110.23	112.713	1	0.001998	Cis			Nubpl
chr16	93270299	93271699	85668050	85669450	90167366	90168718	87506308	87507714	87506308	87507714	35	1108.36	38.68	1	0.001998	Cis			Ltn1, Gm25896, Rwdd2b, Usp16, Cct8, B130034C11Rik, Gm24891, Rpl31-ps4, Map3k7cl
chr19	2289661	2291557	2173553	2175449	2241198	2242593	5405872	5407768	5405872	5407768	24	1107.45	62.5288	1	0.001998	Dom_Trans|Transvection|Paramutation - 19	4930481A15Rik		Catsper1, Cst6, Banf1, Eif1ad, Sart1, Tsga10ip, 4930481A15Rik, Gm6293, Drap1, AI837181, Gm25432, Fosl1, Ccdc85b, Fibp, Ctsw, Efemp2, Mus81, Cfl1, Snx32, 1700020D05Rik
chr1	109097219	109098620	91943705	91945103	99963019	99964410	91337972	91339363	91337972	91339363	26	1107.39	49.8634	1	0.001998	Cis			Ube2f, Gm7785, Gm26683, Scly, Gm17090, Espnl, Klhl30, Fam132b, Ilkap, 1700020N18Rik, Hes6, Per2
chr6	42961967	42963174	34992790	34993996	39826569	39827752	37354572	37355775	37354572	37355775	24	1106.98	68.4608	1	0.001998	Cis			Dgki, Creb3l2
chr3	117547493	117548932	101265245	101266684	108737783	108739222	102068701	102070140	102068701	102070140	20	1106.68	77.3128	1	0.001998	Cis	Gm43243		Nhlh2, Gm43243, Gm18894, Casq2, Gm43244, 4632404M16Rik, Vangl1
chr5	9681155	9682783	8819712	8821337	5785061	5786444	8819712	8821337	8819712	8821337	8	1106.6	161.594	1	0.001998	Cis			Abcb1a, Gm42686, Gm5106, Abcb1b, 7330423F06Rik, Abcb4
chr15	116643017	116644318	102195604	102196884	110206665	110207955	101148273	101149559	101148273	101149559	19	1106.31	89.8728	1	0.001998	Cis			Ankrd33, Acvrl1, Gm16031, Acvr1b, Mir6962, A330009N23Rik, Grasp
chr9	65621361	65622344	61466359	61467342	61064852	61065835	62414610	62415593	62414610	62415593	29	1106.29	52.8791	1	0.001998	Cis			Anp32a, Coro2b
chr9	16544037	16549971	15041219	15047147	14967751	14973685	18036931	18042859	18036931	18042859	25	1104.91	72.7318	1	0.001998	Cis
chr8	148618986	148620628	129457912	129459554	134628034	134629676	124911708	124913350	124911708	124913350	33	1103.9	46.1085	1	0.001998	Cis			Trim67, Gm16163, 2810004N23Rik, Gnpat, Exoc8, Sprtn, Egln1
chr1	200634428	200635866	167586073	167587511	184072385	184073823	165584686	165586124	165584686	165586124	32	1100.77	41.4235	1	0.001998	Cis	Gm38210		Adcy10, Gm18186, Gm38325, Gm23599, Gm23208, Gm38210, Mpzl1, Gm37559, Gm18407, Rcsd1
chr7	90727076	90728333	82893057	82894087	83709701	83710942	82015037	82016278	82015037	82016278	15	1098.95	87.8737	1	0.001998	Cis			Hdgfrp3, RP23-423B21.10, Gm25907, Bnc1, 4833418N17Rik, RP23-341H2.2
chr12	77016162	77016838	72457047	72457723	70267646	70268322	73110504	73111180	73110504	73111180	24	1098.2	61.1601	1	0.001998	Cis	Six4		Six1, Six4, Mnat1, Gm23910
chr4	165953823	165956523	141268473	141271018	147827099	147829794	137855060	137857755	137855060	137857755	27	1096.34	53.7478	1	0.001998	Cis			Alpl, Ece1, Gm13012
chr9	18970126	18973634	17231577	17234443	17080361	17083869	20200056	20202928	20200056	20202928	22	1095.19	67.3323	1	0.001998	Cis			Olfr869, Olfr870, Gm25914
chr8	146200312	146201270	127315192	127316146	132360170	132361120	122858920	122859870	122858920	122859870	18	1094.11	74.5315	1	0.001998	Cis			Gm20388, Acsf3, Gm16378, Cdh15, Ankrd11
chr4	66063036	66065324	54484471	54486757	58239443	58241728	53589102	53591388	53589102	53591388	20	1092.37	72.6265	1	0.001998	Cis			Slc44a1, 1700060J05Rik, Fsd1l, Gm12470
chr3	148421895	148423476	129615287	129616860	137347280	137348837	129780992	129782549	129780992	129782549	28	1091.8	51.2617	1	0.001998	Cis			Egf, Gm42697, Gm42650, 6330410L21Rik, Lrit3, Rrh, Gar1, Cfi
chr6	163741797	163742847	145604282	145605332	149935020	149936067	142507480	142508530	142507480	142508530	34	1091.55	39.2329	1	0.001998	Cis	Ldhb		Spx, Gys2, Ldhb, Kcnj8
chr17	97079264	97080848	90095914	90097497	88910196	88911768	86965209	86966781	86965209	86966781	25	1091.43	55.101	1	0.001998	Cis	Rhoq		Tmem247, Atp6v1e2, Rhoq, Pigf, Cript, Gm24648
chr18	87162584	87164965	78998528	79000789	81440552	81442933	80771764	80774145	80771764	80774145	18	1090.75	90.8583	1	0.001998	Cis			Nfatc1, Atp9b
chr1	126756038	126760204	106063148	106067311	115791349	115795456	105329706	105333831	105329706	105333831	29	1090.51	44.5343	1	0.001998	Cis			Rnf152, Gm29014, Gm17634, Gm28403
chr14	55125397	55125892	50974412	50974905	50903900	50904395	57542055	57542550	57542055	57542550	31	1090.47	55.2068	1	0.001998	Cis			Ift88, Ift88os, Il17d, N6amt2, 1700039M10Rik, Xpo4
chr8	111997340	111998727	98164513	98165843	100927424	100928807	95594808	95596195	95594808	95596195	29	1089.71	44.719	1	0.001998	AS_Emergent - 37	Gm31518		Ccdc113, Prss54, Gm5912, Gins3, Ndrg4
chr2	78180940	78182015	68746292	68747363	74032492	74033566	71159706	71160787	71159706	71160787	21	1085.69	66.2545	1	0.001998	Cis			Dcaf17, Cybrd1, Dync1i2
chr1	97016360	97018136	81659733	81661462	88965440	88967214	81577452	81579176	81577452	81579176	28	1085.47	41.2479	1	0.001998	Cis			Gm37210, Gm6198
chr13	37503270	37506950	34829950	34833604	33775989	33779648	36604023	36607677	36604023	36607677	16	1084.02	113.511	1	0.001998	Cis			Fars2, Gm26395
chr4	179923433	179924725	154964297	154965589	160786112	160787404	150814073	150815365	150814073	150815365	26	1083.86	49.8624	1	0.001998	Cis			Gm13049, 1700045H11Rik, Rps15a-ps3, Errfi1, Park7
chr3	145371843	145375131	126758281	126761565	134609447	134612718	127075180	127078464	127075180	127078464	28	1083.08	54.8505	1	0.001998	Cis			Ank2, Gm43765, Gm25501, Gm43750, Gm43751, Gm42974, Gm16958
chr19	44444485	44447952	41871242	41874698	41171884	41175339	43800715	43804171	43800715	43804171	44	1081.41	28.3853	1	0.001998	Cis	Abcc2		Entpd7, Cox15, Cutc, Abcc2, Dnmbp, Gm24400
chr2	183174928	183176235	164531120	164532410	170192225	170193486	163610911	163612172	163610911	163612172	29	1079.88	44.2762	1	0.001998	Cis	Ttpal		Hnf4aos, Hnf4a, Ttpal, Serinc3, 0610039K10Rik, Pkig, Gm16316
chr4	177023961	177025217	152120464	152121720	158141792	158143044	148169753	148171005	148169753	148171005	30	1079.81	47.8587	1	0.001998	Cis			Draxin, Mad2l2, Fbxo6, Mir7022, Fbxo44, Fbxo2, Ptchd2
chr7	88017968	88019639	80228520	80230166	81162304	81163961	79467640	79469297	79467640	79469297	25	1079.75	71.7923	1	0.001998	Cis	Polg, Gm10616		Rlbp1, Fanci, Gm16017, Polg, RP24-186G5.4, AI854517, Mir9-3, A330074H02Rik, 2900037B21Rik, Gm37608, RP23-207N5.2
chr12	16224017	16226083	15144099	15146165	14660851	14662897	17725488	17727553	17725488	17727553	27	1079.35	53.1775	1	0.001998	Cis	Hpcal1		Gm25925, Hpcal1
chr15	102155920	102157560	89127725	89129355	96590859	96592392	88380616	88382238	88380616	88382238	26	1078.02	49.9368	1	0.001998	Cis
chr2	78214086	78215062	68776684	68777660	74064782	74065758	71191519	71192495	71191519	71192495	22	1077.05	66.7743	1	0.001998	Cis			Cybrd1, Dync1i2, Slc25a12
chr17	39025981	39027897	35436154	35438070	37067538	37069450	35696828	35698740	35696828	35698740	26	1076.54	57.6765	1	0.001998	Cis	Ddr1, Gm23864		Sfta2, Gm9573, Dpcr1, Gm20483, Vars2, Gtf2h4, Ddr1, Gm23864, Gm4577, Gm20443, Gm20442, 4833427F10Rik
chr14	123248908	123250121	111146198	111147410	112284740	112285953	114833142	114834354	114833142	114834354	28	1074.44	74.0348	1	0.001998	Cis	4930524C18Rik		Gm37495
chr18	64633263	64635587	57755446	57757722	61096486	61098805	60521191	60523510	60521191	60523510	15	1070.69	104.235	1	0.001998	Cis	Dctn4		BC023105, Smim3, Dctn4, Rbm22, Myoz3, Synpo
chr2	96458281	96462117	84944672	84948507	91058178	91061999	87204315	87208143	87204315	87208143	8	1069.57	149.033	1	0.001998	Cis			Olfr1112, Gm13730, Gm13732, Olfr1116
chr15	35096972	35098695	29112915	29114638	32228089	32229812	31107630	31109353	31107630	31109353	27	1069.22	48.6776	1	0.001998	Sex-specific			Ctnnd2
chr4	94242228	94242923	79849813	79850505	81907188	81907883	78212509	78213201	78212509	78213201	11	1069.03	143.038	1	0.001998	Cis	Ptprd, B230208B08Rik		Ptprd, B230208B08Rik, Gm11260
chr18	80100463	80101764	72430124	72431425	75124896	75126196	74549601	74550901	74549601	74550901	21	1068.55	69.055	1	0.001998	Cis			Myo5b, 1700120E14Rik
chr5	56805419	56807479	50995150	50997155	47945858	47947916	50025481	50027486	50025481	50027486	18	1068.03	103.185	1	0.001998	Cis			Gm42461, Adgra3, Gm42460
chr4	177280843	177282118	152373393	152374668	158376678	158377953	148404639	148405914	148404639	148405914	31	1067.76	40.8811	1	0.001998	Cis			Gm13206, Gm13200, Ubiad1, Gm23303, Mtor, Angptl7
chr9	95561485	95563219	87068606	87070340	88806178	88807909	86950727	86952461	86950727	86952461	24	1065.48	54.905	1	0.001998	Cis			Snap91, Ripply2, Cyb5r4
chr5	134100301	134102060	123285484	123287210	117506529	117508288	118104360	118106119	118104360	118106119	32	1064.63	42.5861	1	0.001998	Cis		2410131K14Rik, Fbxw8, Fbxo21	Gm42545, Tesc, Fbxw8, Gm9754, Gm26411, Hrk, Rnft2
chr5	4434101	4434413	4192737	4193049	1141507	1141819	4192737	4193049	4192737	4193049	12	1064.61	115.579	1	0.001998	Cis	Mterf1b		Mterf1b
chr11	6318788	6321782	3100274	3103101	6011725	6014657	6011725	6014657	6011725	6014657	28	1063.11	62.15	1	0.001998	AS_Emergent - 37			Gck, Gm11967, Ykt6, Camk2b, Nudcd3
chr3	10153875	10155129	6367433	6368684	9523085	9524339	9523085	9524339	9523085	9524339	21	1061.7	65.1046	1	0.001998	Cis			C030034L19Rik, Zfp704, Gm38001
chr8	148391642	148393941	129250824	129253123	134412384	134414683	124714302	124716601	124714302	124716601	28	1060.78	47.0496	1	0.001998	Cis			2310022B05Rik, Ttc13, Arv1, Fam89a
chr3	10373334	10374049	6582661	6583376	9730024	9730739	9730024	9730739	9730024	9730739	9	1058.78	211.046	1	0.001998	Cis			Gm17806, Pag1, Gm16337
chr15	110512121	110513318	96670856	96672053	104520174	104521371	95903964	95905161	95903964	95905161	24	1058.28	59.35	1	0.001998	Cis			Ano6, Gm17546, Gm25070
chr2	132239995	132242433	116919879	116922316	123781213	123783650	118664221	118666658	118664221	118666658	19	1057.96	65.4765	1	0.001998	Cis	Pak6		Gm14016, Bub1b, Pak6, Ankrd63, Plcb2, Inafm2
chr9	136246128	136247279	123158648	123159704	126256010	126257112	121321149	121322251	121321149	121322251	8	1057.83	169.618	1	0.001998	Cis	C230053D17Rik		Ulk4, Gm22987, Gm17157, Trak1
chr6	157045821	157047648	139893609	139895431	143827340	143829122	137065593	137067375	137065593	137067375	26	1057.41	52.2294	1	0.001998	Cis			Gm44406, Rerg, Gm44263
chr10	137698949	137701017	126520497	126522120	124981272	124983340	122543984	122546052	122543984	122546052	26	1056.04	64.4314	1	0.001998	Cis	Gm48877
chr19	44688908	44690825	42109582	42111493	41401454	41403370	44027938	44029871	44027938	44029871	32	1055.71	41.2083	1	0.001998	Cis	Cyp2c23		Cpn1, Cyp2c44, Erlin1, Chuk, Cwf19l1, Gm24336
chr9	105085326	105087329	94737752	94739753	97602843	97604846	94478104	94480105	94478104	94480105	20	1055.44	76.0941	1	0.001998	Cis		Slc9a9, 1190002N15Rik	Gm5370, Gm28934, 1190002N15Rik
chr18	12645019	12646566	9028148	9029694	12026180	12027727	12026180	12027727	12026180	12027727	21	1055.29	65.7703	1	0.001998	Cis			Cables1, Tmem241
chr1	12231166	12232150	8468208	8469189	11328949	11329923	11328949	11329923	11328949	11329923	30	1054.3	41.5033	1	0.001998	Cis			Prex2, Gm37410, A830018L16Rik, Gm38178
chr2	156548349	156552842	139786654	139791129	145895436	145899923	140290550	140295025	140290550	140295025	30	1054.13	38.6592	1	0.001998	Cis	Sel1l2		Sel1l2
chr1	49743040	49745316	42689187	42691433	45395089	45397359	44142482	44144728	44142482	44144728	26	1052.92	50.496	1	0.001998	Cis			Gm8251, Tex30, Gm29247, Kdelc1, Bivm, Ercc5, Mettl21e, Gm15833
chr5	39396544	39397439	35265669	35266563	32426299	32427193	34921182	34922076	34921182	34922076	23	1050.89	62.9272	1	0.001998	Cis			Htt, Msantd1, Rgs12
chr4	72783650	72785428	60555582	60557359	64336049	64337785	59415696	59417473	59415696	59417473	18	1050.34	84.5008	1	0.001998	Cis / AS_Emergent - 19			Susd1, Gm12527, Ptbp3
chr5	161701031	161702535	149644890	149646354	142422443	142423946	142556914	142558417	142556914	142558417	21	1049.86	71.8581	1	0.001998	Cis	Gm43037		Ap5z1, Radil, Papolb, Gm43037, Mmd2, Gm31274, Wipi2
chr2	133529935	133532018	118180612	118182475	124901674	124903730	119784682	119786738	119784682	119786738	13	1049.75	238.044	1	0.001998	Cis	Rpap1		Rtf1, Gm25857, Itpka, Ltk, Rpap1, Gm23814, Tyro3
chr4	129317919	129319618	109088156	109089855	114237928	114239579	106605929	106607585	106605929	106607585	34	1049.68	35.792	1	0.001998	Cis	Lexm		2700068H02Rik, Dhcr24, Gm12744, Lexm, Ttc22, Pars2, Ttc4, Mroh7
chr8	126611934	126612842	109596082	109596990	114161526	114162433	106266269	106267176	106266269	106267176	13	1047.76	120.064	1	0.001998	Cis			Slc7a6, Slc7a6os, Prmt7, Gm26786, Smpd3, Gm10629
chr1	208230778	208232333	174274970	174276492	191318582	191320122	172273583	172275105	172273583	172275105	14	1047.39	117.703	1	0.001998	Cis	Atp1a2		Dcaf8, Pea15a, Casq1, Gm17224, Atp1a4, Gm37950, Igsf8, Atp1a2, Kcnj9, Gm36937, Kcnj10
chr9	19393040	19398210	17602148	17606491	17436363	17441533	20572064	20576776	20572064	20576776	15	1045.86	78.4619	1	0.001998	Cis			Gm26733, Zfp426, Zfp266, Zfp846, Fbxl12os, Gm26521, Fbxl12, Ubl5, Pin1, Olfm2
chr15	41441619	41444067	34360607	34363041	38062915	38065342	36204522	36206956	36204522	36206956	22	1045.61	56.9454	1	0.001998	Cis	Gm23754		Rgs22, Fbxo43, Gm22979, Polr2k, Spag1, Gm23754, Rnf19a, Mir8097
chr1	223581566	223584667	187421319	187424387	206034406	206037507	185419932	185423000	185419932	185423000	39	1045.22	29.7205	1	0.001998	Cis / NonDom_Trans			Gm37785, Bpnt1, 4930532G15Rik, Eprs, 9630028B13Rik, Gm2061, Slc30a10, 5033404E19Rik
chr6	157370032	157370768	140202478	140203116	144123471	144124207	137361724	137362460	137361724	137362460	13	1045.1	105.348	1	0.001998	Cis			Ptpro, Gm44258
chr11	127855526	127857166	115233644	115235272	118666245	118667859	112777956	112779557	112777956	112779557	26	1044.87	45.9473	1	0.001998	Cis	BC006965, Sox9		BC006965, Sox9, Gm11681, 4933434M16Rik
chr10	122396851	122398414	111746044	111747607	110956457	110958020	108519169	108520732	108519169	108520732	24	1043.9	57.8584	1	0.001998	Cis			Syt1
chr8	51058339	51059156	47974270	47975087	44873177	44873994	47243760	47244577	47243760	47244577	26	1043.06	54.8055	1	0.001998	Cis	Stox2		Stox2, 4930448N21Rik
chr16	43265013	43266447	42110340	42111774	42715803	42717234	45740134	45741568	45740134	45741568	13	1042.88	119.282	1	0.001998	Cis	Abhd10		BC016579, Tmprss7, Tagln3, Abhd10, Gm15591, Phldb2
chr8	149220617	149221653	129997975	129999011	135191490	135192526	125415973	125417009	125415973	125417009	20	1042.74	74.2413	1	0.001998	Cis			Sipa1l2
chr6	171415330	171419214	152560104	152563988	157036329	157040213	149135897	149139781	149135897	149139781	25	1039.84	65.0321	1	0.001998	Sex-specific	Etfbkmt		Dennd5b, RP23-355N5.6, Gm22578, Gm15780, Gm23462, Mettl20, Amn1, Gm44368
chr13	109734028	109734819	101472789	101473577	99529870	99530661	99842163	99842951	99842163	99842951	11	1039.43	206.137	1	0.001998	Cis			Cartpt
chr17	50774552	50776188	46534632	46536177	47026289	47027924	45655579	45657214	45655579	45657214	18	1038.11	82.0016	1	0.001998	Cis			Hsp90ab1, Slc29a1, Gm17080, Gm7325, Gm25008, Capn11, Tmem63b, Gm16172, Mrpl14, 1600014C23Rik, F630040K05Rik
chr1	106396518	106398848	89454593	89456923	97453974	97456303	88975536	88978342	88975536	88978342	20	1037.55	55.9814	1	0.001998	Cis			Gm4753, 1700067G17Rik, Gm18699
chr5	111727144	111728416	101650872	101652136	97116417	97117689	98203433	98204705	98203433	98204705	12	1037.39	142.59	1	0.001998	Cis			Gm8048, Prdm8, A730035I17Rik, Fgf5
chr5	28162754	28164583	25056987	25058770	22240166	22241994	25056987	25058770	25056987	25058770	23	1036.01	68.6166	1	0.001998	Cis			Prkag2, 1500035N22Rik, 2900005J15Rik, Gm19088
chr18	53662819	53664229	47293044	47294452	50701437	50702847	50126142	50127552	50126142	50127552	18	1035.56	75.0421	1	0.001998	Cis	Hsd17b4		Tnfaip8, C030005K06Rik, Hsd17b4, Cd63-ps, Gm8529
chr9	64309096	64313326	60242571	60246801	59831010	59835239	61265840	61270069	61265840	61270069	26	1034.92	49.0736	1	0.001998	Sex-specific		Tle3
chr5	115572253	115573684	105366178	105367530	100616160	100617591	101703176	101704607	101703176	101704607	28	1033.99	43.934	1	0.001998	Cis	9430085M18Rik, Gm42133		Nkx6-1, Gm43271, Gm43270, Cds1
chr12	105900455	105901564	99558785	99559883	97610128	97611237	99529432	99530530	99529432	99530530	22	1033.14	57.3067	1	0.001998	Cis			Foxn3, Gm26839
chr9	114799450	114800202	103407371	103408123	106688090	106688842	102791887	102792639	102791887	102792639	22	1031.33	80.3431	1	0.001998	Cis			Amotl2, Gm5627, Gm36958, Gm28621, Ryk
chr8	145313198	145314392	126488446	126489639	131519111	131520272	122064715	122065908	122064715	122065908	17	1030.85	84.1423	1	0.001998	Cis			Gm20388, Banp, Gm17709, Mir7237
chr3	119232377	119234408	102815383	102817414	110349790	110351816	103618839	103620870	103618839	103620870	26	1030.49	50.4371	1	0.001998	Cis			Syt6, Gm43066, Atg4a-ps, Gm25325, Gm15986
chr7	51503404	51504165	46136547	46137308	48134215	48134974	46439551	46440310	46439551	46440310	16	1029.28	77.5093	1	0.001998	Cis			Gm38176, Myod1, Kcnc1, Sergef, Gm22969
chr12	58837665	58841444	55524713	55528492	53696219	53699993	56601785	56605559	56601785	56605559	30	1028.46	43.9373	1	0.001998	Cis			Nkx2-1, Gm26973, Gm25760, C87198, Gm38103, Nkx2-9, Gm15524, Pax9
chr12	46026834	46028999	43560074	43562235	42067964	42070109	45066003	45068164	45066003	45068164	24	1028.26	52.0182	1	0.001998	Cis			Stxbp6, Gm15902, Gm24731
chr11	109696317	109697474	99097361	99098513	101510621	101511778	97343775	97344927	97343775	97344927	30	1028.16	58.1402	1	0.001998	Cis			Npepps, Gm11592, Mrpl45, Gm11594, Gpr179, Socs7, Arhgap23
chr17	37200190	37203262	33636784	33639801	35640596	35642823	34269886	34272113	34269886	34272113	10	1027.47	212.974	1	0.001998	Cis	H2-Ab1		Psmb9, Tap1, Psmb8, Gm20496, Tap2, Gm15821, H2-Ob, Gm20506, H2-Ab1, H2-Aa, Gm20513, H2-Eb1, H2-Eb2, H2-Ea-ps, Btnl2
chr19	8035134	8037358	7461314	7463309	7508687	7510911	10693633	10695628	10693633	10695628	23	1027.12	58.0152	1	0.001998	Dom_Trans|Transvection|Paramutation - 37			Tkfc, Ddb1, Vwce, Pga5, Vps37c, Cd5, A430093F15Rik, Cd6
chr18	58814500	58816299	52155930	52157718	55592530	55594310	55017235	55019015	55017235	55019015	17	1026.81	91.1895	1	0.001998	Cis			Zfp608, Gm26742, Gm4221, Gm24183
chr18	70334951	70337144	63293770	63295926	66467580	66469773	65892285	65894478	65892285	65894478	39	1025.08	27.8924	1	0.001998	Cis	Gm30094		Sec11c, Grp, Gm25150, Rax, Raxos1, Cplx4
chr2	118110847	118112708	104142922	104144782	110790740	110792590	106180233	106182094	106180233	106182094	22	1024.43	59.9629	1	0.001998	Cis			Dcdc5, Gm14013
chr14	64002460	64006683	59492632	59496846	59135138	59139320	65716924	65721138	65716924	65721138	31	1023.53	38.5209	1	0.001998	Sex-specific		Scara5, Ccdc25, Clu, Ephx2, Gulo, Scara3	Nuggc, Scara5, Pbk
chr5	24344552	24346421	21672043	21673889	18721270	18723124	21672043	21673889	21672043	21673889	29	1022.42	49.2344	1	0.001998	Cis			Fbxl13, Gm6543, Gm8539, Armc10, Napepld, Gm15719, Pmpcb, Gm15715, Dnajc2
chr9	124497977	124498913	111989795	111990731	115577843	115578776	110834515	110835459	110834515	110835459	34	1020.49	37.179	1	0.001998	NonDom_Trans	Prss45		Myl3, Prss42, Prss44, Prss43, Prss45, Prss46, Prss50, Tmie, Als2cl, Gm43127, Gm590
chr2	127030572	127031454	112078198	112079062	118965989	118966865	114052614	114053505	114052614	114053505	17	1018.68	69.9686	1	0.001998	Cis	Actc1, C130080G10Rik		Gjd2, A530058N18Rik, Actc1, C130080G10Rik, Aqr
chr1	69433841	69435826	58281158	58283035	63510253	63512221	59177798	59179809	59177798	59179809	30	1018.37	40.9304	1	0.001998	Cis			Als2cr11, Tmem237, G730003C15Rik, Mpp4, Gm29017, Gm19125, Als2, Cdk15
chr9	123281364	123282395	110912035	110912950	114454050	114455075	109831327	109832236	109831327	109832236	8	1018.19	383.266	1	0.001998	Cis	3000002C10Rik, Nme6		Spink8, 3000002C10Rik, Nme6, Camp, Cdc25a, Mir7089
chr12	19688610	19690375	18607140	18608885	18019239	18020994	21173170	21174904	21173170	21174904	15	1017.83	99.2627	1	0.001998	Cis			Itgb1bp1, Gm20535
chr5	169372321	169373659	156791526	156792864	149310927	149312265	149156576	149157915	149156576	149157915	35	1017.7	39.2584	1	0.001998	Cis			Hmgb1, 5730422E09Rik, Gm42787, Gm23362, Gm43332, Uspl1, 2310047D07Rik, Gm29264
chr9	78119404	78122637	72684420	72687626	72760601	72763792	73079826	73083038	73079826	73083038	23	1017.69	61.9053	1	0.001998	Cis			Dyx1c1Ccpg1, Ccpg1, Gm27353, Pigb, Gm38192, 2310009A05Rik, Rab27a, Gm27186, Khdc3, Gm20509, Rsl24d1, Gm38215
chr9	130644196	130645318	117727283	117728401	121107923	121109040	116173062	116174179	116173062	116174179	23	1017.66	57.8503	1	0.001998	Cis	Tgfbr2	Tgfbr2	Tgfbr2
chr8	145185618	145186536	126368152	126369069	131395269	131396187	121946851	121947768	121946851	121947768	24	1016.78	72.157	1	0.001998	Cis	Car5a, Gm37497, Banp, Gm27011	Banp, Car5a, Slc7a5, Klhdc4, Zfpm1	Gm20388, Gm26812, 9530085P06Rik, Slc7a5, BC048644, Car5a, Gm26999, Gm37497, Gm27011, Banp, Gm17709, Mir7237
chr5	27641261	27642560	24596069	24597368	21740440	21741739	24596069	24597368	24596069	24597368	20	1016.38	68.8542	1	0.001998	Cis	Chpf2, Smarcd3		Gbx1, Asb10, 4931409K22Rik, Abcf2, Gm10221, Chpf2, Smarcd3, Mir671, 1700022A21Rik
chr14	35559143	35562495	33569704	33573045	33487188	33490539	41006189	41009540	41006189	41009540	33	1016.26	42.2621	1	0.001998	Cis	Prxl2a		Tspan14, Fam213a, Dydc2, Dydc1
chr3	145429169	145433398	126813501	126817729	134662363	134666470	127127363	127131591	127127363	127131591	22	1016.25	58.1053	1	0.001998	Cis	Ank2		Ank2, Gm43751, Gm42974, Gm16958, C230031I18Rik
chr2	161020228	161022336	143879224	143881318	150009956	150012063	144246991	144249102	144246991	144249102	20	1015.76	67.4963	1	0.001998	Cis		Dstn, Rrbp1, Snx5, 8430406I07Rik, Csrp2bp, Polr3f	Gm5535, 4930444E06Rik, Snx5, Gm11688, Gm26165, Snord17, Mgme1, Ovol2
chr5	3444655	3446600	3376655	3378591	206670	208577	3376655	3378591	3376655	3378591	21	1014.49	61.4274	1	0.001998	Cis
chr14	61040378	61041124	56641450	56642196	56345281	56346022	62965761	62966507	62965761	62966507	13	1013.89	124.135	1	0.001998	Cis			Wdfy2, Defb48, Defb47, Defb43, Defb30, Defb42
chr5	133231761	133233406	122422046	122423684	116705870	116707513	117303701	117305344	117303701	117305344	24	1013.28	70.736	1	0.001998	Cis			Taok3, Pebp1, Gm3786, BC051077, Gm10399, Vsig10, Gm15727, Wsb2, Rfc5, Gm15728
chr4	108573090	108574402	91666162	91667474	95073563	95074875	89638732	89640044	89638732	89640044	21	1009.85	62.7818	1	0.001998	Cis			Dmrta1
chr3	91095957	91096280	77178909	77179232	84108193	84108514	78967241	78967564	78967241	78967564	3	1009.85	871.912	1	0.001998	Cis	Gm9762		Gm5277, Gm10291, Gm9762, Gm23440
chr11	133963593	133965548	120653749	120655703	124413812	124415737	117958598	117960552	117958598	117960552	31	1009.46	41.1601	1	0.001998	Cis			Tha1, Gm11725, Gm11726, Socs3, Pgs1, Mir6933, Dnah17
chr6	147533800	147536282	130782508	130784990	135584636	135586944	128822889	128825197	128822889	128825197	14	1009.37	86.2105	1	0.001998	Cis	Gm44511, Klrb1b		Gm43907, Klrb1c, RP24-127M20.8, Klrb1b, Gm44066, Gm26656, Gm8774
chr11	116400154	116402916	105138978	105141135	107713663	107716208	102889827	102892420	102889827	102892420	19	1009.14	87.9856	1	0.001998	Cis			Gjc1, Gm22683, Higd1b, Eftud2, Gm26668, Ccdc103, Fam187a, Gfap, Kif18b, C1ql1, 2410004I01Rik
chr1	157373636	157374943	132110500	132111807	143047375	143048682	130633813	130635120	130633813	130634865	19	1008.95	58.9555	1	0.001998	Cis			Gm16083, Zp3r, Gm23623, C4bp, C4bp-ps1, Gm29427, Pfkfb2
chr1	85006103	85007751	71206189	71207833	77901445	77903069	71506456	71508080	71506456	71508080	24	1008.25	51.1158	1	0.001998	Cis			Atic, Fn1
chr9	118457340	118458297	106741169	106742120	110083102	110084059	105961595	105962547	105961595	105962547	11	1007.27	115.721	1	0.001998	Cis	Col6a5		Col6a5, Col6a4, Gm24631
chr1	202120290	202123168	168940018	168942896	185471270	185473674	166938631	166941509	166938631	166941509	12	1007.06	120.667	1	0.001998	AS_Emergent - 19			Gm16701, Fam78b
chr19	46986055	46986622	44296773	44297339	43468515	43469080	46055544	46056110	46055544	46056110	10	1006.75	170.301	1	0.001998	Cis	Pprc1		9130011E15Rik, 4930505N22Rik, Hps6, Ldb1, Pprc1, Nolc1, Elovl3, Pitx3
chr8	136019452	136022564	117992875	117995986	122901474	122904538	114137958	114141022	114137958	114141022	27	1006.63	48.1143	1	0.001998	Sex-specific			Nudt7, Vat1l
chr1	223776867	223779672	187598271	187601076	206221802	206224606	185596884	185599689	185596884	185599689	35	1006.18	31.703	1	0.001998	Cis
chr5	139661467	139662128	128755297	128755958	122441013	122441674	123038844	123039505	123038844	123039505	24	1004.95	50.4804	1	0.001998	Cis	Gm43412, Morn3	Bcl7a, Psmd9, Hpd, Rnf34, Kdm2b, Mlxip, Orai1, Tmem120b	Kdm2b, RP23-214I6.5, A930024E05Rik, Gm2479, Orai1, Morn3, Gm43412, Gm26745, Gm6444, Tmem120b, Rhof, Gm43413
chr6	110269020	110271914	95757576	95760451	102007268	102010038	95656210	95665693	95656210	95665693	23	1003.54	60.6198	1	0.001998	Cis	Suclg2		Suclg2
chr1	39905371	39906728	33900249	33901604	36316843	36318074	35865227	35866458	35865227	35866458	17	999.692	98.3205	1	0.001998	Cis			Gm28415, 1110002O04Rik, Gm8022
chr8	107318173	107319842	93850301	93851969	96610753	96612421	91527500	91529168	91527500	91529168	21	999.692	58.0642	1	0.001998	Cis			Fto
chr19	22238750	22239378	20885704	20886328	20932683	20933309	23957553	23958177	23957553	23958177	11	999.673	141.645	1	0.001998	Cis			Apba1, Fam189a2
chr1	223592576	223594714	187429771	187431909	206045415	206047552	185428384	185430522	185428384	185430522	26	997.367	51.8143	1	0.001998	Cis			Bpnt1, 4930532G15Rik, Eprs, 9630028B13Rik, Gm2061, Slc30a10, 5033404E19Rik
chr17	93826938	93829854	86932620	86935508	85992656	85995195	84047669	84050208	84047669	84050208	16	996.68	74.4302	1	0.001998	Cis			Gm37549
chr17	89319646	89321396	82622603	82624347	81920115	81921845	79975128	79976858	79975128	79976858	26	996.498	49.2689	1	0.001998	Cis			Atl2, Hnrnpll, Gm22215
chr8	143769223	143770372	125035500	125036642	130104947	130106073	120719488	120720635	120719488	120720635	21	995.747	53.5032	1	0.001998	Cis	Gm24239		Gm20388, 1190005I06Rik, Gm27021, Gm26537, Emc8, Cox4i1, Gm33142, Gm24239, Gm18709, Irf8
chr5	75107311	75108992	67126244	67127924	64055859	64057491	65401658	65403338	65401658	65403338	20	994.311	60.2089	1	0.001998	Cis	1110003F10Rik		Rfc1, Klb, Rpl9, Lias, 1110003F10Rik, Gm43311, Ugdh, Gm43552, Gm43289, Smim14, Gm43290
chr19	48669226	48670888	45924831	45926493	45006895	45008556	47558853	47560515	47558853	47560515	27	993.29	47.0852	1	0.001998	Cis			Obfc1, Gm19557, Slk, Gm16068, Col17a1
chr18	87441670	87443178	79250775	79252283	81696128	81697532	81011920	81013324	81011920	81013324	21	992.616	64.8336	1	0.001998	Cis			Atp9b, Sall3, Gm27238, Gm27239, Gm25718
chr5	26758308	26759373	23821530	23822581	20897270	20898323	23821530	23822581	23821530	23822581	11	991.96	124.758	1	0.001998	Cis			Pus7, Rint1, Gm43054, 4933427G23Rik, Gm22054, Tomm7
chr18	83073026	83073949	75241385	75242268	77773181	77774098	77197886	77198803	77197886	77198803	33	991.872	33.4023	1	0.001998	Cis			Pias2, Gm7276, St8sia5, Gm15957, Loxhd1
chr9	115229100	115230052	103806689	103807632	107090214	107091166	103163498	103164441	103163498	103164441	23	991.444	48.9167	1	0.001998	Cis			Slco2a1, Rab6b, Gm37166, Srprb, Gm20425, Trf, 1300017J02Rik
chr5	86499008	86500880	77622755	77624624	74314270	74316139	75401286	75403155	75401286	75403155	20	990.296	67.7524	1	0.001998	Cis	Gm42800		Gm18345, Gm22084, Gm42800
chr19	49029445	49030487	46246469	46247511	45331081	45332123	47871347	47872389	47871347	47872389	26	989.436	43.6011	1	0.001998	Cis	Gsto2		Cfap43, Gsto1, Gsto2, Gm22240, Cfap58
chr2	167766721	167768297	150097859	150099423	156082193	156083764	150134035	150135304	150134035	150135599	15	988.968	77.6517	1	0.001998	Cis			Gm14140, Zfp120, Gm10770
chr4	132474523	132475936	111915260	111916663	117281580	117282978	109404564	109405962	109404564	109405962	13	985.171	98.4738	1	0.001998	Cis	Ttc39aos1, Ttc39a		Eps15, Gm12749, Ttc39aos1, Ttc39a, Rnf11
chr4	52162022	52163370	41959754	41961102	45880169	45881517	41757099	41758448	41757099	41758448	34	984.805	44.1043	1	0.001998	Cis	Galt, Sigmar1, Il11ra1		Cntfr, Rpp25l, Dctn3, Arid3c, Sigmar1, Galt
chr18	89816814	89817982	81358570	81359713	83848383	83849551	83033577	83034753	83033577	83034753	22	984.628	51.9384	1	0.001998	Cis			Zfp516
chr19	60356386	60357557	56970876	56972045	55807304	55808475	58137899	58139070	58137899	58139070	21	984.253	54.9914	1	0.001998	Cis			Atrnl1, Mir5623, Gm16277
chr5	34448840	34450439	30721247	30722582	27936224	27937704	30673949	30675269	30673949	30676457	14	983.995	136.954	1	0.001998	Cis	Cenpa		Gm9899, Kcnk3, Slc35f6, Mir5625, Cenpa, Dpysl5, Gm42764
chr3	146239255	146241410	127573168	127575314	135380110	135382245	127838297	127840448	127838297	127840448	14	983.662	130.563	1	0.001998	Cis	Gm43653, Ap1ar		Alpk1, Tifa, Ap1ar, Gm43654, Gm43653, Gm42586, Gm43652, 5730508B09Rik, 9830132P13Rik
chr10	134126319	134128012	123065833	123067499	121699284	121700972	119261996	119263684	119261996	119263684	37	982.78	30.251	1	0.001998	Sex-specific		Cand1	Cand1
chr3	125284927	125287273	108346562	108348860	116192137	116194483	109150018	109152316	109150018	109152316	25	981.737	62.4635	1	0.001998	Cis			4930408K08Rik, Slc25a54, Gm43223, Slc25a24, Gm13865
chr18	72865475	72867163	65684387	65686075	68693780	68695463	68118485	68120168	68118485	68120168	20	981.354	76.7218	1	0.001998	Cis	Gm41764		Ldlrad4
chr9	134086834	134088978	121083172	121085316	124288465	124290600	119353604	119355739	119353604	119355739	26	981.021	51.9202	1	0.001998	Sex-specific	Xylb	Acaa1b, Myd88, Xylb, Acaa1a, Oxsr1, Exog, Acvr2b	Slc22a14, Oxsr1, Gm22729, Myd88, Acaa1a, Xylb, Acvr2b, 4930516B21Rik, Exog
chr13	64255922	64257394	60071235	60072707	58689306	58690778	60491714	60493186	60491714	60493186	25	980.132	50.0906	1	0.001998	Cis	A530001N23Rik		Gm25000
chr2	93631465	93634490	82630564	82633586	88550826	88553843	84964676	84967694	84964676	84967694	23	979.975	58.9974	1	0.001998	Cis			Rtn4rl2, Gm24332, Slc43a3, Prg2, Prg3, P2rx3, Ssrp1, Tnks1bp1
chr4	57347312	57348188	46768041	46768917	50512226	50513102	46194433	46195309	46194433	46195309	13	979.661	259.163	1	0.001998	Cis	Xpa		Tmod1, Tstd2, Gm23250, Ncbp1, Xpa, Gm12445
chr5	153400888	153402020	141904854	141905831	134897442	134898572	135404554	135405736	135404554	135405736	32	979.634	35.3978	1	0.001998	Cis			Fkbp6, Trim50, Nsun5, Pom121, Mir7033, Hip1, Gm42731
chr5	84668314	84669205	75816473	75817364	72616840	72617731	73703856	73704747	73703856	73704747	29	979.206	40.2002	1	0.001998	Cis			Lrrc66, Sgcb, Gm43799, Spata18
chr6	40211190	40212582	32541916	32543249	37353420	37354811	34954759	34956092	34954759	34956092	18	979.066	83.3135	1	0.001998	Cis	Slc23a4		Wdr91, Stra8, 2010107G12Rik, Cnot4
chr14	4592957	4595246	4405954	4408238	4431167	4433456	12085041	12087325	12085041	12087325	21	977.824	62.1669	1	0.001998	Cis			Ptprg
chr5	41118126	41121075	36870866	36873799	34044296	34047081	36449836	36452696	36449836	36452696	25	977.284	54.8231	1	0.001998	Cis			Sorcs2, 2210406O10Rik, Grpel1, Ccdc96, Tbc1d14
chr1	107037416	107039022	90047582	90049182	98034857	98036463	89537192	89538777	89537224	89538777	20	976.216	130.475	1	0.001998	Cis			Agap1, Gm37297, Gm25180, Gm28499
chr13	74984178	74986039	69704920	69706773	68282798	68284655	69607990	69609849	69607990	69609849	27	976.101	57.6807	1	0.001998	Cis / NonDom_Trans	Srd5a1, Nsun2		Papd7, Nsun2, A530095I07Rik, Srd5a1, Gm17108		x
chr4	177007049	177007628	152103791	152104370	158130616	158131195	148158577	148159156	148158577	148159156	18	975.888	74.9007	1	0.001998	Cis	Fbxo44		Gm13201, Agtrap, Draxin, Mad2l2, Fbxo6, Mir7022, Fbxo44, Fbxo2, Ptchd2
chr5	59681211	59682424	53604725	53605937	50570753	50571963	52533290	52534502	52533290	52534502	22	974.779	60.076	1	0.001998	Cis			Ccdc149, Lgi2, Gm43685, Gm43686, Gm5866, 8030423F21Rik
chr4	54384634	54385533	44073169	44073917	47805287	47806186	43662969	43663717	43662969	43663717	6	973.864	246.371	1	0.001998	Cis	Gm12481		Rgp1, Gm12472, Gm12473, Gm25262, Npr2, Spag8, Hint2, Fam221b, Gm12481, Tmem8b, Gm23257, Olfr70, Olfr71, Hrct1, 5430416O09Rik
chr4	179231566	179233130	154284868	154286432	160159539	160161059	150187500	150189020	150187500	150189020	28	972.931	44.8731	1	0.001998	Cis			Gpr157, Gm13093, Slc2a5, Slc2a7, Car6, Gm13094, Eno1
chr5	27779904	27781255	24717659	24719008	21876549	21877883	24717659	24719008	24717659	24719008	20	972.606	77.8023	1	0.001998	Cis			1700022A21Rik, Nub1, Gm26648, Wdr86, Crygn, Rheb
chr4	75875951	75879231	63569516	63572534	65622853	65626093	62347108	62350127	62347108	62350127	16	971.691	77.971	1	0.001998	Cis			Slc31a2, Fkbp15, Slc31a1, Cdc26, Prpf4, Rnf183
chr11	111064820	111066733	100359098	100361005	102747874	102749787	98469581	98471494	98469581	98471494	32	970.354	35.473	1	0.001998	Cis			Tcap, Pnmt, Pgap3, Erbb2, Gm25048, Mien1, Gm12352, Grb7, Ikzf3, Gm25106, Zpbp2
chr13	44766715	44768203	41946240	41947690	40696840	40698322	43525752	43527215	43525752	43527215	20	969.869	72.9289	1	0.001998	Cis / Dom_Trans|Transvection|Paramutation - 19			Ranbp9, Mcur1
chr2	183435280	183435827	164781528	164782075	170422217	170422764	163857838	163858385	163857838	163858385	20	969.861	73.0857	1	0.001998	Cis			Wisp2, Kcnk15, Rims4
chr12	117387753	117388927	109762875	109764047	108675547	108676721	109446329	109447503	109446329	109447503	21	969.214	89.7421	1	0.001998	Cis			Dlk1, Gm27528, Meg3, Gm27596, Mir1906-1, Gm27300
chr11	137578968	137581874	124042438	124045344	127816940	127819839	121191619	121194518	121191619	121194518	24	968.455	53.3411	1	0.001998	Cis			Tex19.2, Tex19.1, Uts2r, Gm11790, Ogfod3, Hexdc, BC017643, Narf, Foxk2
chr4	177705150	177706736	152790535	152792121	158758985	158760518	148786946	148788479	148786946	148788479	29	966.577	41.1532	1	0.001998	Cis			Gm13203, Casz1
chr17	71902323	71904322	66036886	66038885	66019038	66021029	64134937	64136928	64134937	64136928	18	965.251	84.1287	1	0.001998	Cis			Fer
chr4	59975849	59977315	49160393	49161842	52936893	52938358	48492174	48493623	48492174	48493623	10	965.176	155.522	1	0.001998	Cis			Invs, Tex10, Msantd3
chr19	48811843	48813150	46060870	46062169	45136926	45138213	47692869	47694168	47692869	47694168	12	963.344	187.763	1	0.001998	Cis	Col17a1, Gm50281		Slk, Gm16068, Col17a1, Gm26085, Gm24805, Sfr1, Cfap43, Mir8090
chr9	137919074	137922765	124759326	124762679	127781926	127785612	122847065	122850751	122847065	122850751	27	961.825	41.0075	1	0.001998	Sex-specific	Gm47140	Zdhhc3, Tgm4, 1110059G10Rik, D9Ertd402e, Zfp445, Zfp105	Topaz1, Tcaim, Gm25341, Gm35549, Zfp445, A530083I20Rik, Zkscan7, Zfp105
chr12	54445223	54447445	51335004	51337225	49640075	49642293	52625652	52627873	52625652	52627873	17	961.458	64.3854	1	0.001998	Cis			1700031P21Rik, Gm24859, Gm23296, Akap6
chr5	168200724	168202708	155679473	155681456	148253181	148254586	148133976	148135386	148133976	148135386	22	961.055	66.323	1	0.001998	Cis			Mtus2, Gm10167, Gm43553
chr1	60767144	60768243	50933338	50934426	55497225	55498286	52158255	52159316	52158255	52159316	20	960.671	54.4519	1	0.001998	Cis			Stat4, Gm28177, Gm3940, Stat1, Gm18301, Gls
chr3	141240412	141242902	122890942	122893379	130932753	130935229	123337162	123339592	123337162	123339592	24	959.92	54.5869	1	0.001998	Cis	Sec24d		Sec24d, Mettl14, Gm22713
chr6	157567531	157569211	140395380	140397059	144302530	144304147	137540783	137542400	137540783	137542400	22	959.59	49.458	1	0.001998	Cis	Eps8		Ptpro, Eps8, Gm44106
chr12	30656049	30657916	29044745	29046607	28337872	28339705	31223781	31225646	31223781	31225646	25	959.145	48.6788	1	0.001998	Cis			6030469F06Rik, Gm24613, Lamb1
chr7	108580429	108583071	100050119	100052755	100765768	100768410	99023812	99026454	99023812	99026454	31	958.067	35.3166	1	0.001998	Sex-specific			Uvrag, Gm23479, RP24-252O10.1, RP24-252O10.3
chr6	156812275	156813308	139671231	139672245	143622725	143623758	136860978	136862011	136860978	136862011	15	957.992	87.7014	1	0.001998	Cis			H2afj, Gm44364, Wbp11, BC049715, Gm44069, Art4, Mgp, Erp27, Arhgdib, Pde6h
chr5	31710559	31713318	28290081	28292809	25492896	25495633	28290081	28292809	28290081	28292809	17	957.821	106.13	1	0.001998	Cis			Cnpy1, Rbm33
chr5	166500417	166501458	154048666	154049692	146737794	146738820	146629156	146630182	146629156	146630182	19	957.171	70.9877	1	0.001998	Cis			Gpr12, Gm34333, 4930573C15Rik
chr13	79817066	79818315	74183004	74184253	72730431	72731680	73880023	73881272	73880023	73881272	19	956.732	63.3112	1	0.001998	Cis			Slc12a7, Nkd2, Gm8062, Trip13, Brd9
chr3	44324588	44326610	37825588	37827608	40687520	40689542	40123671	40125690	40123671	40125690	21	953.714	62.3197	1	0.001998	Cis
chr6	115359396	115360258	100474695	100475555	106651954	106652804	100170587	100171447	100170587	100171447	29	953.446	35.7992	1	0.001998	Cis			2010109P13Rik, Gm18422
chr15	111609779	111611963	97674539	97676715	105582291	105584297	96902835	96905003	96902835	96905003	27	952.906	50.5302	1	0.001998	Sex-specific
chr8	148446507	148447505	129297591	129298547	134464575	134465557	124757880	124758862	124757880	124758862	18	951.235	62.5708	1	0.001998	Cis			Ttc13, Arv1, Fam89a, Trim67, Gm16163
chr4	130964241	130967079	110590250	110593088	115815215	115818049	108076211	108079057	108076211	108079057	26	950.511	47.226	1	0.001998	Sex-specific		Gpx7, Podn, Echdc2, Scp2, Cpt2, Zcchc11, Zyg11b, Zyg11a, 2010305A19Rik	Slc1a7, Podn, Mir6397
chr4	56326180	56327380	45833508	45834704	49572350	49573548	45307786	45308982	45307786	45308982	25	949.555	46.5579	1	0.001998	Cis			Frmpd1, Frmpd1os, Trmt10b, Exosc3, Gm12585, Dcaf10, Slc25a51, Gm25692
chr14	130056726	130059071	116864967	116867312	118573728	118576071	120294378	120296723	120294378	120296723	36	948.275	29.6533	1	0.001998	Cis	Mbnl2		Mbnl2, Gm26679
chr14	55134538	55135490	50983079	50984027	50907965	50908917	57545602	57546554	57545602	57546554	29	946.793	47.0015	1	0.001998	Cis			Ift88, Ift88os, Il17d, N6amt2, 1700039M10Rik, Xpo4
chr12	116087203	116088728	108605568	108607076	107445507	107446985	108280087	108281573	108280087	108281573	16	946.518	73.9246	1	0.001998	Cis			Ccnk, Ccdc85c, Hhipl1, 4930478K11Rik, Cyp46a1
chr1	41631216	41632733	35437930	35439447	37925689	37927204	37314066	37315583	37314066	37315583	16	946.46	69.4421	1	0.001998	Cis			Cnga3, 1700074A21Rik, Inpp4a, 4930439A04Rik, Gm37135
chr4	70328669	70329483	58343814	58344628	62128519	62129333	57323452	57324266	57323452	57324266	25	944.503	44.142	1	0.001998	Cis			Ptpn3, Gm12536, 1700042G15Rik, Gm12537
chr13	106983042	106983795	98880042	98880795	97009797	97010550	97438867	97439620	97438867	97439620	22	944.333	57.174	1	0.001998	Cis			Lncenc1, Gm8756
chr6	109161361	109163485	94738571	94740656	100979618	100981726	94664151	94666254	94664151	94666254	16	943.476	81.7494	1	0.001998	Cis			Slc25a26, Lrig1, Mir7041
chr15	39253047	39254093	32632351	32633388	36060555	36061601	34534969	34536006	34534969	34536006	12	943.25	102.407	1	0.001998	Cis			Erich5, Hrsp12, Pop1, Gm22208, Nipal2
chr4	184840401	184843450	159797133	159800151	165295077	165298121	155323038	155326082	155323038	155326082	28	942.958	41.5952	1	0.001998	Cis			Faap20, Prkcz, Gm27200, Gabrd, 5830444B04Rik, Cfap74
chr6	48949512	48951971	40199290	40201557	45199378	45201837	42241968	42244803	42241968	42244803	12	941.861	114.783	1	0.001998	Cis	Gstk1		Tas2r144, Gstk1, Tmem139, Casp2, Gm25108, Clcn1, Fam131b, Gm44284
chr10	143877383	143880690	132488857	132492154	130656676	130659802	128219388	128222514	128219388	128222514	32	941.065	32.9707	1	0.001998	Cis			Rbms2, Gls2, Spryd4, Mip, Gm26847, Timeless, Apon, Apof, Stat2, Il23a, Gm23241, Pan2
chr4	76246077	76246731	63909588	63910240	65967553	65968199	62674073	62674716	62674073	62674716	27	940.342	53.8066	1	0.001998	Cis	Rgs3		Rgs3, Gm11209, Gm11210, Gm11211
chr5	23541945	23543567	20967593	20969201	17980940	17982562	20967593	20969201	20967593	20969201	22	939.561	63.0154	1	0.001998	Cis			Phtf2, Tmem60, Rsbn1l, A630072M18Rik, Ptpn12, Gm43216
chr14	76184208	76185703	70876438	70877928	70333633	70335117	76849228	76850718	76849228	76850718	23	938.963	48.3583	1	0.001998	Cis
chr1	160213710	160214524	134637547	134638361	145711554	145712368	133044748	133045562	133044748	133045562	9	938.109	212.799	1	0.001998	Cis	Pik3c2b		Mdm4, Gm29257, Pik3c2b, Gm28609, Gm26616, Ppp1r15b
chr17	49066387	49069354	44877635	44880558	45441348	45444301	44070638	44073591	44070638	44073591	14	938.044	96.8974	1	0.001998	Cis			Rcan2, Enpp5, Enpp4
chr17	54153277	54154338	49830679	49831740	50017528	50018582	48646818	48647872	48646818	48647872	34	937.755	35.6907	1	0.001998	Cis / AS_Emergent - 37			Gm24071, Gm23642
chr4	72286410	72286889	60110820	60111286	63877460	63877929	58987549	58988023	58987549	58988023	11	937.562	111.075	1	0.001998	Cis	Ptgr1		AI314180, Gm26400, Zkscan16, Ptgr1, Dnajc25, Gm20503, Gng10, AI481877
chr5	29765610	29769203	26511513	26515058	23655940	23659435	26511513	26515058	26511513	26515058	27	937.068	44.7994	1	0.001998	Cis			4930584F24Rik, Gm42844
chr5	24419828	24420802	21734996	21735962	18794761	18795717	21734996	21735962	21734996	21735962	27	936.996	41.0531	1	0.001998	Cis	Pmpcb		Armc10, Napepld, Gm15719, Pmpcb, Gm15715, Dnajc2, Psmc2, Slc26a5
chr6	100591376	100592707	86878219	86879550	92918627	92919957	87123081	87124411	87123081	87124411	17	936.908	71.7641	1	0.001998	Cis			Gfpt1, D6Ertd527e, Antxr1, Gm44415, Gm44416
chr8	37965746	37967229	36125737	36127219	33132097	33133576	35859853	35861350	35859853	35861350	24	936.159	54.3849	1	0.001998	Cis			RP24-134N2.1, Cldn23
chr6	112348913	112351361	97667298	97669634	103870135	103872371	97517941	97520246	97517941	97520246	28	936.118	44.7184	1	0.001998	Cis		Frmd4b	Frmd4b, Gm19653, Gm25852, Gm23510, Gm44102
chr5	34284328	34286005	30564570	30566239	27778620	27780297	30527979	30529648	30527979	30529648	26	935.399	46.1538	1	0.001998	Cis	Gm42765		Otof, 1700001C02Rik, Cib4, Gm25666, Gm42765, Gm9899, Kcnk3
chr10	22017886	22020519	20486494	20489125	18230917	18233544	20486494	20489125	20486494	20489125	31	934.156	44.9767	1	0.001998	Cis		Pde7b	Pde7b, 4930403O15Rik, Gm17229
chr13	106507937	106509289	98440938	98442290	96584862	96585933	97047091	97048309	97047091	97048309	21	934.148	64.2488	1	0.001998	Cis			1700029F12Rik, Fam169a, Gm6169
chr14	64602959	64604940	60079000	60080961	59683010	59684991	66264951	66266929	66264951	66266929	27	934.116	42.4957	1	0.001998	Cis			Ptk2b, 1700001G11Rik, Trim35, Stmn4
chr12	29651727	29655067	28115074	28118336	27444184	27447524	30340531	30343777	30340531	30343777	24	934.098	49.0425	1	0.001998	Sex-specific			Sntg2, 2310016D03Rik
chr8	143127093	143128759	124446381	124448008	129520610	129522276	120181083	120182749	120181083	120182749	18	933.835	72.5156	1	0.001998	Cis			Gm20388, Zdhhc7, Gm15898, A130014A01Rik, Gm38379, 6430548M08Rik, Fam92b, A330074K22Rik, Gse1
chr2	184938266	184939233	166231074	166232041	171717214	171718180	165134478	165135444	165134478	165135350	23	933.681	49.6142	1	0.001998	Cis			Cd40, 1700025C18Rik, Cdh22, Gm14397
chr1	111085759	111086824	93785136	93786201	101817299	101818364	93102429	93103494	93102429	93103494	22	933.486	60.3477	1	0.001998	Cis	Kif1a		Kif1a, Gm28086, Agxt, 2310007B03Rik, Crocc2
chr17	40562845	40565110	36904409	36906671	38235273	38237318	36864563	36866608	36864563	36866608	19	931.522	80.6414	1	0.001998	Cis	Trim15, Trim10		H2-M10.5, Trim26, Gm25973, Trim15, Trim10, Trim40, Trim31, 1700031A10Rik, Rnf39, Ppp1r11, Znrd1
chr7	55039452	55042666	49194187	49197378	50899014	50902154	49204350	49207490	49204350	49207490	15	931.29	105.925	1	0.001998	Cis			Nav2, RP23-378D16.5, Gm37613
chr18	64645889	64646728	57762642	57763481	61109089	61109928	60533794	60534633	60533794	60534633	9	931.14	158.107	1	0.001998	Cis / Dom_Trans|Transvection|Paramutation - 19			BC023105, Smim3, Dctn4, Rbm22, Myoz3, Synpo
chr1	163888482	163889410	137996335	137997263	149130054	149130982	136159258	136160186	136159258	136160186	33	930.814	32.863	1	0.001998	Cis	Kif21b		Cacna1s, Gm37759, Gm15850, Kif21b, Mroh3, 5730559C18Rik, Gm26568, A430034D21Rik
chr9	64675000	64676273	60590498	60591764	60180344	60181612	61596791	61598059	61596791	61598059	26	930.239	49.8052	1	0.001998	Cis
chr6	108193919	108195771	93880192	93882041	100073273	100074909	93848791	93850429	93848791	93850429	14	929.977	99.7743	1	0.001998	Cis			Magi1, Gm23035, Gm22840
chr4	162647109	162649364	138215831	138218086	144782411	144784666	135015180	135017435	135015180	135017435	23	929.301	52.5784	1	0.001998	Cis			Rsrp1, Syf2
chr1	89648736	89649664	75427682	75428610	82243809	82244737	75594515	75595443	75594515	75595443	25	927.269	46.2444	1	0.001998	Cis			Inha, Stk11ip, Gm15183, Slc4a3, Gm15180, Gm15182, Gm5257
chr1	26919376	26921803	22131722	22134141	24633249	24635662	24633249	24635662	24633249	24635662	25	927.25	41.2555	1	0.001998	Cis			Col19a1, Gm26418, Tubb4b-ps2, Lmbrd1
chr8	99927770	99928514	87198310	87199053	89718037	89718737	85118397	85119214	85118397	85119214	8	926.039	304.615	1	0.001998	Cis	Zfp791		Tnpo2, Gm25506, A230103J11Rik, Fbxw9, Mir7070, Gm5741, Dhps, Wdr83, Wdr83os, Man2b1, Zfp791, Gm23388, Cks1brt
chr7	91549804	91550995	83684386	83685575	84505343	84506526	82810679	82811862	82810679	82811862	24	924.808	45.0387	1	0.001998	Cis			Eftud1, RP23-75I5.4, 4933406J10Rik, n-R5s154, 1700010L04Rik, RP23-272F2.2, Mex3b
chr12	111024768	111030204	104237827	104243207	102578611	102583959	104082359	104087775	104082359	104087775	32	924.625	33.9405	1	0.001998	Sex-specific	Serpina4-ps1	Serpina3n, Serpina3a, Serpina5, Serpina12, Serpina3k, Serpina9, Serpina6, Serpina10, Serpina3c, Serpina1a, Serpina1d, Serpina1b, Serpina1e, Serpina3m, Serpina1c	Serpina9, Gm37496, Serpina12, Serpina4-ps1, Serpina5, Gm23289, Serpina3a, Serpina3b, Serpina3c
chr6	108609480	108610447	94269509	94270476	100473222	100474187	94223539	94224506	94223539	94224506	16	924.121	62.8633	1	0.001998	Cis			Magi1
chr4	54908866	54910216	44543796	44545140	48260355	48261704	44083865	44085186	44083865	44085186	30	923.604	40.1126	1	0.001998	Cis	Gm22706, Gne		Clta, Gne, Gm22706, Gm12503, Gm12504, Rnf38
chr17	78802794	78804094	72614331	72615631	72348380	72349646	70428068	70429334	70428068	70429334	8	923.037	167.215	1	0.001998	Cis			Dlgap1
chr18	12723537	12725108	9103435	9105002	12100169	12101739	12100169	12101739	12100169	12101739	15	922.962	71.9654	1	0.001998	Cis			Tmem241, Riok3, Gm25289, 3110002H16Rik, Npc1, Gm15956
chr1	128412050	128413796	107554134	107555880	117300145	117301889	106756682	106758428	106756682	106758428	22	922.862	64.6406	1	0.001998	Cis	Kdsr	Kdsr, Vps4b, Bcl2	Bcl2, Kdsr, Vps4b
chr15	104715816	104718796	91434851	91437830	99013675	99015980	90681814	90684187	90681814	90684187	22	922.653	65.797	1	0.001998	Cis			Cpne8, Rpl31-ps8
chr3	132515176	132519227	114809056	114813078	122884849	122888894	115585078	115589103	115585078	115589103	22	922.191	52.3915	1	0.001998	Cis			Gm43669
chr17	93342464	93343721	86456846	86458038	85589936	85591186	83644949	83646199	83644949	83646199	24	921.627	55.0919	1	0.001998	Cis			Kcng3, Mta3
chr17	93014257	93016647	86137314	86139555	85292926	85295308	83347939	83350321	83347939	83350321	16	921.422	103.292	1	0.001998	Cis	Eml4		Gm24240, Rpl21-ps7, Eml4
chr2	184878899	184880150	166172208	166173383	171663494	171664701	165080955	165082168	165080955	165082168	18	920.432	110.449	1	0.001998	Cis			Slc12a5, Ncoa5, Cd40, 1700025C18Rik, Cdh22, Gm14397
chr5	60142331	60144959	54034682	54037300	50997048	50999643	52945386	52948004	52945386	52948004	22	919.089	56.5189	1	0.001998	Cis			Anapc4, Gm43664, Gm23532, 5033403H07Rik, Gm42746
chr16	41859355	41860258	40851803	40852705	41418087	41418990	44481597	44482499	44481597	44482499	27	918.491	45.7685	1	0.001998	Cis			Spice1, Cfap44, Boc, Mir3081
chr1	14129479	14131626	10232704	10234612	13056620	13058767	13056620	13058767	13056620	13058767	15	918.433	76.2258	1	0.001998	Cis	Gm37162		Slco5a1, Gm37162, Gm5250, Gm29283, Prdm14, Ncoa2
chr10	106566661	106568002	96593209	96594543	96540810	96542133	94103522	94104845	94103522	94104845	21	918.205	61.4627	1	0.001998	Cis			Vezt, Fgd6, Nr2c1, Gm26122
chr15	9851025	9852260	6333688	6334865	9275887	9277122	9275887	9277122	9275887	9277122	25	916.986	41.929	1	0.001998	Sex-specific	Ugt3a1		Ugt3a1
chr5	9646245	9647122	8790142	8790981	5750344	5751221	8790142	8790981	8790142	8790981	18	916.436	64.4777	1	0.001998	Sex-specific			Abcb1a, Gm42686, Gm5106, Abcb1b, 7330423F06Rik
chr17	74540731	74541372	68532506	68533147	68418749	68419382	66498437	66499070	66498437	66499070	20	915.859	55.0516	1	0.001998	Cis	Rab12		Mtcl1, Rab12, Themis3
chr7	123083195	123083863	113897504	113898172	114171485	114172153	112429529	112430197	112429529	112430197	5	915.607	388.439	1	0.001998	Cis	Parva		Mical2, Micalcl, Parva, Parvaos
chr1	158739847	158742851	133338698	133341702	144325423	144328401	131816318	131819296	131816318	131819296	28	915.264	37.0969	1	0.001998	Cis			Slc26a9, Pm20d1, Slc41a1, Rab29
chr7	69612707	69613217	62584819	62585329	64159000	64159496	62464336	62464832	62464336	62464832	30	914.787	56.0662	1	0.001998	Imprinted	Peg12		RP23-59P20.3, Magel2, Mkrn3, Peg12, Atp5l-ps1
chr2	160871312	160873708	143740967	143743363	149879386	149881759	144114713	144117086	144114713	144117086	17	914.359	79.9689	1	0.001998	Cis			Banf2, Banf2os, Gm11687, Gm5535
chr2	176379247	176380666	158119679	158121086	163947230	163948649	157540605	157542030	157540605	157542030	29	914.196	40.1493	1	0.001998	Cis / Dom_Trans|Transvection|Paramutation - 19			Src, Gm14279, Gm14287, Gm14286, Blcap, Nnat, Gm23134, Platr27
chr18	74760431	74760834	67519966	67520369	70409802	70410205	69834507	69834910	69834507	69834910	21	914.097	78.3089	1	0.001998	Cis			Gm22508, Ccdc68
chr14	42320725	42321759	39930088	39931122	39915327	39916296	47222445	47223435	47222445	47223435	13	913.194	77.1138	1	0.001998	Cis		Mapk1ip1l, Fbxo34, Wdhd1, Gch1, Socs4, Lgals3	Gch1, Wdhd1, Gm24378, Socs4, Mapk1ip1l
chr2	78916445	78918312	69403397	69405250	74735531	74737193	71791022	71792681	71791022	71792681	24	912.798	63.9291	1	0.001998	Cis			Platr26, Gm13647, Itga6, Gm13663, Gm17250, Gm13662, Gm13739, Pdk1
chr1	202982821	202984631	169696087	169697897	186303146	186304956	167694700	167696510	167694700	167696510	24	912.383	57.0112	1	0.001998	Cis			Rxrg, Lmx1a
chr8	50730413	50731673	47678040	47679300	44565043	44566303	46946836	46948096	46946836	46948096	30	911.248	38.0883	1	0.001998	Cis	1700011L03Rik		Enpp6, 4930579M01Rik
chr2	140994912	140996315	125328956	125330359	131666567	131667970	126549575	126550978	126549575	126550978	22	910.78	55.7136	1	0.001998	Cis	Slc27a2		Atp8b4, Gm26697, Slc27a2, Hdc, Gabpb1, Gm23753
chr10	21710906	21712473	20208011	20209578	17928296	17929863	20208011	20209578	20208011	20209578	27	910.727	38.6627	1	0.001998	Sex-specific	Rpl32l		Map3k5, Map7, Mir6413
chr13	54724705	54725703	51271965	51272928	49846651	49847645	52190901	52191864	52190901	52191864	11	910.273	192.507	1	0.001998	Cis
chr9	135080165	135081622	122048632	122050087	125207240	125208696	120272379	120273835	120272379	120273835	20	909.964	65.6581	1	0.001998	Cis			Mobp, Gm37111, Myrip, Gm15566
chr10	143071954	143072619	131689307	131689972	129945160	129945825	127507872	127508537	127507872	127508537	31	909.945	32.9622	1	0.001998	Cis	Stac3		R3hdm2, Stac3, Ndufa4l2, Shmt2, Nxph4, Lrp1, Gm16217
chr12	32656205	32658169	30960370	30962324	30142507	30144470	33020146	33022101	33020146	33022101	23	909.604	49.1388	1	0.001998	Cis			4933406C10Rik, Sypl, Gm24922, Cdhr3, Gm22904
chr7	55273664	55275712	49426959	49429001	51123748	51125796	49429084	49431132	49429084	49431132	24	909.573	52.3878	1	0.001998	Cis			Nav2, RP24-80O23.1, Gm38059
chr17	94081051	94082360	87179867	87181133	86212564	86213873	84267577	84268886	84267577	84268886	13	909.294	108.827	1	0.001998	Cis			Zfp36l2, Thada, Gm24492
chr5	25262424	25263887	22490476	22491936	19562894	19564353	22490476	22491936	22490476	22491936	9	909.235	145.977	1	0.001998	Cis			Gm43657, n-R5s170, Gm43110, Orc5, Gm15421, Gm22887, 6030443J06Rik, Gm9057
chr6	27840607	27842790	21825895	21828078	25566221	25568404	24609555	24611738	24609555	24611738	22	909.188	52.9839	1	0.001998	Sex-specific			Ndufa5, Asb15, Gm42689, Lmod2, Wasl, Gm42856
chr2	183202947	183206618	164558896	164562548	170219202	170222468	163638132	163641398	163638132	163641398	27	909.158	42.2781	1	0.001998	Cis			Hnf4a, Ttpal, Serinc3, 0610039K10Rik, Pkig, Gm16316, Ada
chr18	25771033	25772061	21014854	21015881	24156119	24157147	23884325	23885353	23884325	23885353	21	908.678	57.5182	1	0.001998	Cis			Mapre2, Gm23207, Zfp397, Zscan30
chr2	144471620	144472138	128645952	128646470	134855370	134855864	129675073	129675588	129675073	129675588	11	908.435	136.206	1	0.001998	Cis			Sirpa, Pdyn, Gm14046
chr17	36979160	36979911	33432488	33433239	35464380	35465131	34093670	34094421	34093670	34094421	28	908.17	41.9979	1	0.001998	Cis	H2-Oa, BC051537		Mir219a-1, Mir219c, H2-Ke6, Gm20427, Slc39a7, Rxrb, Col11a2, H2-Pb, BC051537, H2-Pa, H2-Oa, Brd2, Gm20493, H2-DMa, H2-DMb2
chr6	43081795	43083964	35102681	35104849	39941803	39943970	37461845	37464014	37461845	37464014	13	907.035	119.776	1	0.001998	Dom_Trans|Transvection|Paramutation - 19			Creb3l2, Akr1d1, Gm7463
chr5	34944567	34946289	31182031	31183746	28387979	28389699	31109672	31111387	31109672	31111387	20	905.29	65.3676	1	0.001998	Cis	Slc30a3, Dnajc5g		Slc5a6, Atraid, Cad, Slc30a3, Gm9924, Dnajc5g, Trim54, Gm15469, Ucn, Mpv17, Gm29609, Gtf3c2, Eif2b4, Snx17
chr15	107736413	107737920	94163828	94165308	101860873	101862379	93384072	93385602	93384072	93385602	22	905.278	55.4125	1	0.001998	Sex-specific	Zcrb1		Yaf2, Gm26371, Zcrb1, Pphln1
chr14	74091015	74093088	68874662	68876728	68403108	68405181	74961919	74963992	74961919	74963992	19	905.231	74.2115	1	0.001998	Cis			Lrch1, 5031414D18Rik
chr5	36254332	36255630	32378073	32379371	29558477	29559774	32216176	32217478	32216176	32217478	19	904.826	62.9392	1	0.001998	Cis			Fosl2, Gm26335, Gm9555, Plb1
chr5	75127352	75128727	67146062	67147431	64074433	64075782	65420170	65421539	65420170	65421539	14	904.794	92.0012	1	0.001998	Cis	Ugdh		Rfc1, Klb, Rpl9, Lias, 1110003F10Rik, Gm43311, Ugdh, Gm43552, Gm43289, Smim14, Gm43290, 4930589O11Rik
chr12	125601646	125604978	117795889	117798865	116055571	116058882	116826353	116829664	116826353	116829664	20	904.756	59.089	1	0.001998	Cis			Ptprn2
chr4	159487197	159488686	135502869	135504358	141730422	141731911	132355762	132357238	132355762	132357238	23	904.604	51.8095	1	0.001998	Cis			Taf12, Rab42, Snhg12, Snora16a, Snora44, Snora61, Snord99, Trnau1ap, Rcc1, Snhg3, Gm17300, Snora73b, Snora73a, Phactr4, Gm25707
chr6	109391464	109394010	94952766	94955241	101191479	101194019	94862600	94865075	94862600	94865075	23	903.83	54.6445	1	0.001998	Cis			Gm43997, Gm7833, Gm23364, Gm24601, Gm44100, 4930511E03Rik
chr9	137046194	137048113	123934170	123936089	126984238	126986157	122049377	122051296	122049377	122051296	23	902.745	54.1512	1	0.001998	Sex-specific	Gm39464, Gm39465		Fam198a, Pomgnt2, Snrk
chr7	26213496	26214306	22705301	22706098	24375226	24376034	24628723	24629530	24628723	24629530	32	902.718	34.0548	1	0.001998	Cis			Xrcc1, Zfp575, Ethe1, Phldb3, Gm26550, Lypd3, RP23-26A14.14, RP23-26A14.15, Tex101, RP24-300N16.1, BC049730
chr9	95817446	95818346	87274307	87275207	89043052	89043952	0	0	0	0	12	900.84	77.5483	1	0.001998	Cis			Cyb5r4, Mrap2, Gm37012, Cep162, Gm24649	Not mapped to mm10 from CC019 or CC037
chr11	115540836	115541819	104356275	104357036	106900304	106901287	102138926	102139687	102138926	102139687	13	900.786	115.205	1	0.001998	Cis			Cd300lg, Mpp2, Ppy, Pyy, Gm11584, Gm11585, Nags, Gm11586, Tmem101, Lsm12, G6pc3, Hdac5, Mir8101
chr5	9756699	9759651	8883080	8886026	5856594	5859537	8883080	8886026	8883080	8886026	20	900.753	64.295	1	0.001998	Cis			Abcb1b, 7330423F06Rik, Abcb4, Gm17936, Crot
chr13	59514987	59516187	55707568	55708768	54264468	54265668	56340439	56341639	56340439	56341639	36	900.43	29.2731	1	0.001998	Cis	Gm24716		Cxcl14, Gm24716, Gm10782
chr12	116275759	116276837	108769712	108770789	107626490	107627564	108442818	108443894	108442818	108443894	13	898.163	96.6608	1	0.001998	Cis	Gm15636		Cyp46a1, Eml1, Gm15636
chr17	88243574	88246193	81590910	81593525	80925362	80927979	78980375	78982992	78980375	78982992	28	896.894	46.2172	1	0.001998	Cis	Prkd3		Gm26637, Sult6b1, Cebpzos, Cebpz, Ndufaf7, Prkd3, Gm26957
chr9	134835360	134837079	121813739	121815328	124983197	124984899	120048336	120050038	120048336	120050038	15	896.888	105.585	1	0.001998	Cis			Cx3cr1, Ttc21a, Csrnp1, Xirp1, Ccr8, Slc25a38, Rpsa, Snora62
chr1	223419191	223421416	187273582	187275807	205874634	205876728	185272195	185274420	185272195	185274420	30	896.273	39.434	1	0.001998	Cis			Rab3gap2, Snora36b, Mir664, Gm34882, Iars2, 2010103J01Rik, Mir194-1, Mir215, Gm37785, Bpnt1, 4930532G15Rik, Eprs
chr5	77306497	77308043	69112977	69114507	66070147	66071685	67244699	67246245	67244699	67246245	20	894.498	57.9	1	0.001998	Cis			Gm42670, Tmem33, Slc30a9
chr7	74403773	74405332	67171823	67173323	68623098	68624625	66928434	66929961	66928434	66929961	20	894.391	56.213	1	0.001998	Cis			Adamts17, RP24-573I5.1
chr3	144839325	144843423	126246369	126250463	134098224	134102304	126572056	126576175	126572056	126576175	19	893.3	56.0996	1	0.001998	Cis			Camk2d, Gm43011, Gm43010, Gm43009, Gm43006, Gm43005
chr14	53689688	53691537	49670029	49671858	49590629	49592447	56312615	56314433	56312615	56314433	20	893.089	73.6322	1	0.001998	Cis			Gzmc, Gm24118, Gzmb, Atp12a, Rnf17
chr14	63889484	63890833	59385192	59386525	59029070	59030419	65613798	65615149	65613798	65615149	24	891.544	43.3658	1	0.001998	Cis			Elp3, Nuggc, Scara5
chr5	77059344	77060586	68883425	68884663	65845498	65846030	67025578	67026112	67025578	67026112	15	891.298	72.9675	1	0.001998	Cis			Limch1, Gm43282, Gm15949, Gm15948, Gm23841, Phox2b
chr7	107246073	107247065	98749943	98750935	99491160	99492007	97749204	97750051	97749204	97750051	20	891.132	62.9284	1	0.001998	Cis			Rsf1, Rsf1os2, RP23-154G20.4, Clns1a, Aqp11, Pak1
chr5	147083444	147085367	135861646	135863547	129168298	129170200	129729389	129731290	129729389	129731290	24	890.466	45.7706	1	0.001998	Cis	Gm15903	Crcp, Asl, Gusb, 4930579G22Rik, Sumf2, Gbas, Sfswap, Cct6a, Tpst1, 2410018M08Rik, Mrps17, Zfp11, Vkorc1l1, Chchd2	Zfp11, Sept14, Mrps17, Gbas, Gm15903, Psph, Cct6a, Gm23245, Sumf2
chr4	108570869	108572038	91663941	91665110	95071516	95072512	89636685	89637681	89636685	89637681	19	890.137	60.1578	1	0.001998	Cis			Dmrta1
chr12	116356838	116357459	108838045	108838666	107703784	107704363	108509088	108509676	108509088	108509693	24	889.058	61.5571	1	0.001998	Cis			Eml1, Gm15636, Gm16596, Evl
chr1	88152672	88154403	74023228	74024801	80827588	80829239	74197839	74199600	74197839	74199600	20	887.956	58.2705	1	0.001998	Cis			Tns1, Rufy4, Cxcr2, Cxcr1, Mir1928, Gm25524, Arpc2, Gpbar1, Aamp, Gm28364, Pnkd, Gm37503, Tmbim1
chr6	156483696	156485017	139357694	139358997	143382211	143383518	136620464	136621771	136620464	136621771	27	887.298	39.2514	1	0.001998	Cis	Gm44401		Atf7ip, Plbd1, Gm44401, Gm4714, Gucy2c
chr18	72019469	72020857	64864130	64865478	67942735	67944123	67367440	67368828	67367440	67368828	32	886.817	35.8871	1	0.001998	Cis			Impa2, B430212C06Rik, Cidea, Tubb6, Afg3l2, Gm24900
chr14	75888470	75889679	70596430	70597639	70056805	70058010	76585786	76586995	76585786	76586995	20	885.562	48.3756	1	0.001998	Cis			Tsc22d1, 4930444M15Rik, Serp2, 1700108F19Rik
chr6	158687790	158689385	141371112	141372706	145322393	145323986	138475526	138477121	138475526	138477121	18	884.825	89.2948	1	0.001998	Cis			Lmo3, A830011K09Rik, Gm30332
chr7	49509339	49510673	44179138	44180472	46322980	46324314	44643103	44644437	44643103	44644437	18	884.394	66.8157	1	0.001998	Cis	Gm18256	Napsa, Vrk3, 2310044H10Rik, Myh14, Pold1, Aspdh, Nr1h2, Kcnc3	Napsa, Gm15396, Kcnc3, RP24-325H17.1, Myh14, RP24-325H17.2, 2310016G11Rik, Izumo2, Zfp473
chr3	150091623	150092875	131229303	131230554	138868871	138870123	131300917	131302169	131300917	131302169	17	884.161	64.4087	1	0.001998	Sex-specific	4930534D22Rik, Cyp2u1		Lef1, Hadh, Gm18492, Cyp2u1, 4930534D22Rik, Sgms2, Gm43116
chr9	15243250	15250233	13859893	13866506	13804116	13811069	16851898	16865806	16851898	16865806	33	883.628	40.4837	1	0.001998	Cis
chr18	83533327	83533968	75690088	75690704	78179503	78180143	77604208	77604848	77604208	77604848	13	883.611	90.6844	1	0.001998	Cis			Rnf165, 8030462N17Rik, Gm26014
chr13	46799387	46801298	43860805	43862488	42588104	42590001	45344845	45346515	45344845	45346515	19	883.22	62.6653	1	0.001998	Cis			Gm23755, Mylip
chr4	56562486	56564290	46053469	46055266	49793004	49794803	45516993	45518790	45516993	45518790	17	882.674	77.2714	1	0.001998	Cis			Shb, Gm22518, Gm22055, Gm12411
chr11	128870704	128873050	116145881	116148227	119651466	119653808	113673167	113675509	113673167	113675509	20	881.019	65.8088	1	0.001998	Cis			Slc39a11, Sstr2, Cog1, Fam104a, Gm11693, D11Wsu47e, Cpsf4l, Cdc42ep4, Gm11736
chr1	164308432	164309712	138381279	138382559	149535180	149536458	136531131	136532409	136531131	136532409	24	880.923	50.9771	1	0.001998	Sex-specific			Kif14, Gm29486, Gm29485, Gm37799, Gm33994, 4933409D19Rik
chr6	165925075	165926474	147591180	147592578	151950282	151951681	144360702	144362100	144360702	144362100	16	877.908	59.9664	1	0.001998	Cis			Sox5
chr2	145497239	145497588	129604563	129604912	135790898	135791247	130576488	130576837	130576488	130576837	33	877.013	30.3986	1	0.001998	Cis	Oxt		Ptpra, Gm23876, 4930473A02Rik, Mrps26, Oxt, Avp, Ubox5, Fastkd5, Lzts3, Ddrgk1
chr4	169592392	169593907	144850416	144851926	151336390	151337905	141364351	141365866	141364351	141365866	29	876.261	39.076	1	0.001998	Cis	Fam131c		Gm13056, Epha2, Gm25690, Gm13074, Gm13076, Fam131c, Clcnka, Gm13075, Clcnkb, Hspb7, Gm694, Zbtb17
chr6	110231852	110234045	95722738	95724924	101971741	101973894	95621738	95623924	95621738	95623924	22	874.302	48.1295	1	0.001998	Cis			Suclg2
chr18	65833220	65836010	58934371	58937133	62252782	62255572	61677487	61680277	61677487	61680277	26	873.941	40.9541	1	0.001998	Cis		Csnk1a1, Pcyox1l, Grpel2, Afap1l1, Ppargc1b, Arhgef37	Csnk1a1, Bvht, Mir145a, Mir143, Mir143hg, Il17b, Gm38165, Pcyox1l, Grpel2, 1500015A07Rik, Afap1l1
chr16	43602806	43604673	42417606	42419470	43047164	43049028	46047400	46049264	46047400	46049264	31	873.662	31.5786	1	0.001998	Cis			Gm15638, Plcxd2, Gm24754, Cd96
chr5	153756704	153759631	142231312	142234233	135214978	135217876	135709847	135712745	135709847	135712745	37	873.015	29.1243	1	0.001998	Cis			Rhbdd2, Gm15607, Gm21839, Gm43091, Por, Gm16061, Tmem120a, Mir7034, Styxl1, Mdh2
chr15	13660206	13661543	10010073	10011409	12808048	12809380	12808048	12809380	12808048	12809380	17	873.015	69.7909	1	0.001998	Cis	Gm49277		Pdzd2, 6030458C11Rik, Drosha, AC133189.1
chr8	90732244	90733099	79117143	79117998	81252277	81253132	77427011	77427866	77427011	77427866	20	872.659	58.7495	1	0.001998	Cis			Arhgap10
chr18	70396289	70397846	63353670	63355182	66517227	66518716	65941932	65943421	65941932	65943421	21	872.641	50.2863	1	0.001998	Cis	Rax		Grp, Gm25150, Rax, Raxos1, Cplx4, Lman1
chr6	137439060	137440757	121026696	121028312	126644316	126645976	119882569	119884229	119882569	119884229	17	872.001	62.1574	1	0.001998	Cis			Erc1, Gm15532, 4930540M05Rik, Rad52, Wnk1
chr18	72707094	72708284	65530699	65531889	68548292	68549445	67972997	67974150	67972997	67974150	23	871.897	51.0276	1	0.001998	Cis			Cep192, Ldlrad4
chr6	154432642	154434842	137371196	137373385	141542005	141544176	134780258	134782429	134780258	134782429	18	871.883	64.6174	1	0.001998	Cis			Borcs5, Dusp16, Gm44025, Crebl2, Gm44084, Gpr19
chr8	149816137	149818065	130560164	130562070	135750436	135752358	125956636	125958562	125956636	125958562	28	871.503	38.6954	1	0.001998	Cis / Biallelic_Emergent			Pcnxl2, A730098A19Rik, BC021891, Kcnk1
chr18	56989928	56990960	50417457	50418489	53851586	53852615	53276291	53277320	53276291	53277320	18	871.489	65.4513	1	0.001998	Cis			Snx2, Snx24
chr15	111591518	111592794	97657657	97658933	105564901	105566177	96879474	96880750	96879474	96880750	25	870.589	39.8784	1	0.001998	Cis
chr9	43999608	44001852	40333092	40335322	39759716	39761953	42187946	42190185	42187946	42190185	18	870.41	62.8583	1	0.001998	Cis			Sorl1, Sc5d
chr13	54343527	54345278	50909881	50911599	49484672	49486419	51836393	51838111	51836393	51838111	19	869.568	56.9561	1	0.001998	Cis			Sema4d, Gm23566, Gadd45g
chr7	90365565	90367961	82540544	82542781	83359707	83362102	81665043	81667438	81665043	81667438	24	868.749	46.3473	1	0.001998	Cis	Gm26149		Whamm, RP24-225H21.2, Homer2, RP24-225H21.4, Gm26149, RP23-450E2.1
chr2	83188399	83190131	73375086	73376781	78820696	78822339	75705866	75707538	75705866	75707538	15	868.66	65.7415	1	0.001998	Cis	Nfe2l2, E030042O20Rik		Gm13655, Hnrnpa3, Gm24574, Nfe2l2, Gm24996, E030042O20Rik, Gm13656, Gm13657
chr3	141493746	141497913	123131962	123135724	131158927	131163037	123566924	123572539	123566924	123572539	24	868.513	52.7727	1	0.001998	Cis			Prss12, Snhg8, Snora24, Gm9369, Ndst3
chr15	106370487	106371360	92939093	92939965	100569262	100570135	92161290	92162163	92161290	92162163	21	867.898	54.5055	1	0.001998	Cis	Cntn1		Cntn1
chr6	110656109	110658145	96109649	96111642	102335738	102337773	95995948	95997941	95995948	95997941	19	867.584	58.274	1	0.001998	Cis			Gm7838, Gm5881
chr9	14706923	14710758	13390741	13394576	13306463	13310297	16365922	16369756	16365922	16369756	17	867.294	75.3413	1	0.001998	Cis			Fat3
chr3	145793973	145795826	127154017	127155750	134991829	134993661	127453444	127455180	127453444	127455180	18	866.74	58.7019	1	0.001998	Cis			Ank2, Gm42969, Gm43355, Gm44494, Gm43354, Larp7
chr1	191553584	191556390	159707896	159710692	175300709	175303059	157706509	157709305	157706509	157709305	20	866.287	62.414	1	0.001998	Cis			Gm37713, Gm38213
chr1	207223486	207225087	173406501	173408030	190361025	190362594	171405114	171406643	171405114	171406643	15	865.531	87.4164	1	0.001998	Cis			Gm20045, Dedd, Nit1, Pfdn2, Gm37154, Klhdc9, Gm37097, Pvrl4, Arhgap30, Usf1, Tstd1, Gm26641, F11r
chr1	225925792	225929217	189521129	189524396	208293672	208297097	187519742	187523009	187519742	187523009	13	865.486	118.643	1	0.001998	Cis			Gm37896
chr7	20838399	20840552	17626884	17629013	19272551	19274689	19831849	19833979	19831849	19833979	24	865.156	47.8665	1	0.001998	Cis		Trappc6a, Bcam, Clptm1, Relb, Tomm40, Apoe, Zfp296, Mark4, Ercc2, Pvr, Cblc, Apoc1, Gemin7, Cd3eap, Bcl3, Bloc1s3, Clasrp, Pvrl2, Apoc4	Bcam, RP23-236D19.10, Gm26600, Cblc, Bcl3, Gm16175, Gm16174, RP23-191I16.3, Gm19345, Ceacam16, RP23-191I16.4, Ceacam19, Pvr, RP23-191I16.5
chr8	98281197	98282211	85678960	85679974	88186889	88187219	83714441	83714771	83714441	83714771	8	864.398	225.94	1	0.001998	Cis	Ddx39		Gipc1, Ptger1, Pkn1, Ddx39, Adgre5, Mir1668, Gm22024
chr4	54774351	54775523	44419438	44420586	48135040	48136170	43968485	43969701	43968485	43969701	22	863.863	46.4419	1	0.001998	Cis			Reck, Gm27265, Glipr2, Ccin, Clta, Gne
chr5	10036467	10038269	9127859	9129661	6122507	6124303	9127859	9129661	9127859	9129661	29	863.769	32.5644	1	0.001998	Cis	Dmtf1		Tmem243, Dmtf1, Gm24666
chr2	179738917	179740864	161233616	161235552	167043458	167045405	160488639	160490584	160488639	160490584	19	863.505	61.0308	1	0.001998	Cis			Gm14221
chr11	62339684	62341082	56868941	56870334	57885782	57887137	57885782	57887137	57885782	57887137	16	863.095	73.3066	1	0.001998	Cis			2010001A14Rik, Sap30l, Hand1, Gm12244, Gm12245, Gm26025, Gm12249
chr15	41470778	41472412	34386475	34387987	38090251	38091883	36229781	36231293	36229781	36231293	16	862.337	74.0636	1	0.001998	Cis	Spag1	Spag1, Polr2k	Fbxo43, Gm22979, Polr2k, Spag1, Gm23754, Rnf19a, Mir8097, Rpl7a-ps3
chr11	62437873	62440016	56965207	56967348	57968917	57971060	57968917	57971060	57968917	57971060	17	860.159	75.6695	1	0.001998	Cis	Gm26025, Gm12249		Gm12245, Gm26025, Gm12249, Larp1
chr5	134028943	134029525	123214565	123215147	117441095	117441666	118038926	118039497	118038926	118039497	14	859.671	87.4453	1	0.001998	Cis	Tesc		Nos1, Gm25343, Fbxo21, Gm42545, Tesc, Fbxw8, Gm9754
chr9	65663781	65665672	61505103	61506994	61105201	61107092	62461167	62463059	62461167	62463059	17	859.116	69.8338	1	0.001998	Cis			Anp32a, Coro2b, n-R5s84
chr9	35900092	35901279	33148950	33150137	32627372	32628559	35575006	35576193	35575006	35576193	4	859.092	376.787	1	0.001998	Cis	Pate2, Gm6762		Cdon, Gm24188, Gm1113, Ddx25, Pus3, Hyls1, Pate2, Gm6762, Gm10105, Pate4, Gm17365
chr15	38824338	38825011	32250067	32250740	35667236	35667908	34176948	34177621	34176948	34177621	16	858.395	63.2802	1	0.001998	Cis			Mtdh, Gm24500, Laptm4b
chr15	51637889	51641273	42729788	42732890	47504785	47508165	44402334	44405432	44402334	44405432	22	857.868	47.6894	1	0.001998	Cis		Eny2, Nudcd1	Gm24903, Gm25093, Nudcd1, Eny2, Gm22392, Pkhd1l1
chr4	39566893	39568640	31959626	31961010	34176277	34177762	31959626	31961010	31959626	31961010	10	857.665	111.113	1	0.001998	Cis			Map3k7, Gm11926, Gm26254, Gm11927
chr13	48935850	48936837	45862067	45863054	44578346	44579333	47228770	47229757	47228770	47229757	28	857.514	36.9064	1	0.001998	Sex-specific			Rnf144b
chr17	98649273	98652063	91608163	91610931	90279994	90282346	88335007	88337359	88335007	88337359	21	857.325	61.3796	1	0.001998	Cis			Gm22542, Gm23947
chr9	98983875	98984396	90009934	90010455	92036175	92036696	89881649	89882170	89881649	89882170	12	856.795	76.9603	1	0.001998	Imprinted			Mir184, 1700017I07Rik, 4930524O08Rik, Rasgrf1
chr5	84046625	84047915	75205483	75206770	72050905	72052195	73137921	73139211	73137921	73139211	24	856.203	42.9895	1	0.001998	Cis			Gm42572, 1700071G01Rik, Gm42571, Gm17207
chr12	105293831	105295885	98996198	98998230	97023511	97025561	98964233	98966265	98964233	98966265	13	853.974	81.0097	1	0.001998	Cis	Ttc8		Eml5, Ttc8, Rpl30-ps8
chr9	64935876	64937776	60833401	60835224	60424907	60426801	61824416	61826245	61824416	61826245	17	853.804	64.0555	1	0.001998	Cis
chr18	80481452	80482506	72783036	72784087	75468062	75469041	74892767	74893746	74892767	74893746	15	852.901	113.614	1	0.001998	Cis			Gm24559, Gm25594, Lipg
chr12	54995356	54998992	51857414	51861000	50155632	50159125	53134931	53138652	53134931	53138652	15	852.748	78.1476	1	0.001998	Cis			Akap6
chr5	34481398	34482084	30753305	30753942	27968027	27968711	30709762	30710423	30709762	30710423	12	852.601	100.519	1	0.001998	Cis	Dpysl5		Kcnk3, Slc35f6, Mir5625, Cenpa, Dpysl5, Gm42764
chr17	48206984	48208955	44038850	44040805	44649321	44651289	43278611	43280579	43278611	43280579	21	852.351	61.7316	1	0.001998	Cis			Adgrf1
chr4	132501360	132502433	111940892	111941959	117308285	117309358	109430374	109431447	109430374	109431447	26	850.745	39.7926	1	0.001998	Cis			Eps15, Gm12749, Ttc39aos1, Ttc39a, Rnf11, 4930522H14Rik
chr9	136254286	136255017	123160599	123161330	126264119	126264850	121329258	121330005	121329258	121329989	19	850.737	95.1606	1	0.001998	Cis			Ulk4, Gm17157, Trak1
chr14	74072029	74073691	68861078	68862715	68384293	68385955	74943095	74944757	74943095	74944757	20	850.439	57.0539	1	0.001998	Cis			Lrch1, 5031414D18Rik
chr7	20213186	20213688	17069716	17070218	18701717	18702214	19320338	19320840	19320338	19320840	13	850.219	91.0158	1	0.001998	Cis			Opa3, Gm25134, Vasp, 1700058P15Rik, Ppm1n, Rtn2, Gm26802, Fosb, RP23-85B15.7, RP23-85B15.8, Ercc1, Cd3eap, Ppp1r13l, Ercc2, Gm26852, Mir343, Klc3, Ckm
chr4	165779572	165780481	141097204	141098111	147671709	147672618	137699670	137700579	137699670	137700579	21	849.296	50.2813	1	0.001998	Cis			Usp48, Rap1gap, Rap1gapos, Alpl
chr18	37901710	37903407	32213737	32215428	35668959	35670656	35093664	35095361	35093664	35095361	24	848.839	46.3614	1	0.001998	Cis			Ctnna1
chr6	105115312	105116677	91048411	91049775	97173395	97174760	91158340	91159705	91158340	91159705	17	848.803	65.7177	1	0.001998	Cis	Hdac11, Gm14573	Nup210, Hdac11, Fbln2, Lsm3	Nup210, Gm44278, Hdac11, Gm14573, Gm44002, 4930402H05Rik, Fbln2
chr6	33356076	33358574	25910583	25913081	30671767	30674265	28604452	28606938	28604452	28606938	25	848.333	41.1724	1	0.001998	Sex-specific			Snd1, Gm37321, Gm37978, Lrrc4
chr13	62299203	62300147	58239521	58240465	56868846	56869790	58756138	58757082	58756138	58757082	25	847.528	39.9156	1	0.001998	Sex-specific	Rpl13-ps2	Hnrnpk, Rmi1	Ntrk2
chr4	177277450	177278766	152370003	152371316	158374950	158376264	148402911	148404225	148402911	148404225	33	846.344	29.5608	1	0.001998	Cis			Gm13206, Gm13200, Ubiad1, Gm23303, Mtor
chr13	11887259	11888660	10822075	10823438	10775435	10776836	13862317	13863718	13862317	13863718	29	845.941	44.8076	1	0.001998	Cis	Gm47882		Gng4, Gm25271
chr4	57008330	57011314	46457163	46460143	50192579	50195563	45895796	45898776	45895796	45898776	31	845.612	34.7879	1	0.001998	Cis			Igfbpl1, Stra6l, Ccdc180, Tdrd7
chr9	128958142	128959082	116106521	116107459	119585426	119586366	114650565	114651505	114650565	114651505	26	845.343	36.6576	1	0.001998	Cis			Trim71, Cnot10, Gm23232, Dync1li1, Cmtm6
chr18	83553249	83554068	75709752	75710566	78195510	78196326	77620215	77621031	77620215	77621031	21	844.565	59.9955	1	0.001998	Cis			Rnf165, 8030462N17Rik, Gm26014
chr10	140664250	140665744	129356258	129357737	127722593	127724063	125285305	125286775	125285305	125286775	15	844.552	69.0502	1	0.001998	Cis			Slc16a7
chr4	65440419	65441826	53912785	53914192	57677936	57679337	0	0	0	0	18	844.011	59.6655	1	0.001998	Cis			Olfr270, Nipsnap3a, Nipsnap3b, Abca1	Not mapped to mm10 from CC019 or CC037
chr4	55941926	55943360	45476667	45478101	49221191	49222615	44973596	44975039	44973596	44975039	33	843.671	28.8096	1	0.001998	Cis			Zcchc7, Gm12678, Gm12493, Gm12679, Grhpr, Zbtb5, 1700055D18Rik, Polr1e, Fbxo10
chr2	118163878	118170395	104189792	104196264	110843603	110850113	106226310	106232821	106226310	106232821	33	842.326	28.7736	1	0.001998	Cis	Dcdc5		Dcdc5, Gm14013
chr7	73266780	73268193	66058343	66059725	67563119	67564532	65868455	65869868	65868455	65869868	30	841.643	31.568	1	0.001998	Cis			Gm7551, 1810008I18Rik, Gm20684, Pcsk6
chr9	95774570	95776944	87242972	87245346	89002021	89004395	87124481	87126855	87124481	87126855	18	841.145	51.8474	1	0.001998	Cis			Cyb5r4, Mrap2, Gm37012, Cep162, Gm24649
chr9	15860871	15863357	14415706	14418192	14361891	14364375	17429426	17431910	17429426	17431910	10	840.958	98.0653	1	0.001998	Cis
chr7	105758896	105760428	97318114	97319282	98066825	98068355	96324869	96326399	96324869	96326399	8	838.734	141.093	1	0.001998	Cis			Tenm4, Mir708, Mir6394, Gm15412
chr17	93259957	93261292	86377462	86378796	85517218	85518503	83572231	83573516	83572231	83573516	19	837.691	53.079	1	0.001998	Cis		Haao, Cox7a2l, Mta3	Cox7a2l, Kcng3
chr12	116350808	116351769	108832046	108832997	107698089	107699047	108503320	108504268	108503320	108504268	29	837.39	34.3993	1	0.001998	Cis			Eml1, Gm15636, Gm16596, Evl
chr2	165385778	165387173	147908993	147910388	153910358	153911753	148030505	148031894	148030505	148031894	32	837.198	30.3044	1	0.001998	Cis		Foxa2	9030622O22Rik, Foxa2, Gm27420, Gm14108
chr3	148547478	148548755	129737614	129738891	137463326	137464576	129895527	129896777	129895527	129896777	22	836.761	46.9631	1	0.001998	Cis		Casp6, Pla2g12a, Gar1, Elovl6, Cfi	Rrh, Gar1, Cfi, Pla2g12a, Casp6, Ccdc109b
chr19	27480579	27481802	25884440	25885657	25764831	25766013	28724265	28725447	28724265	28725447	14	836.172	78.7225	1	0.001998	Cis			Glis3, D930032P07Rik, Rps15a-ps2, Gm6788
chr9	68645028	68646699	64211085	64212683	63914731	63916401	65036804	65038474	65036804	65038474	17	836.007	79.8886	1	0.001998	Cis			Slc24a1, Vwa9, Gm25640, Hacd3, Dpp8, Igdcc4
chr17	81523875	81526093	75271669	75273827	74815551	74817764	72895239	72897452	72895239	72897452	24	835.795	43.3131	1	0.001998	Cis			Ypel5, Lbh
chr9	125244536	125245515	112650432	112651411	116267052	116268031	111457213	111458192	111457213	111458192	13	834.415	107.17	1	0.001998	Cis			Trank1, Gm42527, Dclk3
chr5	132721423	132722525	121924817	121925918	116224132	116225220	116821963	116823051	116821963	116823051	32	834.271	28.3064	1	0.001998	Cis	4930569F06Rik		Gm43122, Gm29926, 4930569F06Rik
chr8	90851459	90853851	79222712	79225101	81360593	81362965	77522844	77525234	77522844	77525234	30	833.964	36.7047	1	0.001998	Cis			Arhgap10, 0610038B21Rik, Prmt10, Gm23468, Tmem184c
chr18	89603291	89603730	81169631	81170069	83651978	83652417	82854499	82854937	82854499	82854937	8	833.87	167.758	1	0.001998	Cis	4930445N18Rik		4930445N18Rik, Zfp516
chr17	98397521	98398753	91361785	91362982	90062004	90063233	88117017	88118246	88117017	88118246	21	833.789	52.2563	1	0.001998	Cis			Fbxo11, Gm4832, Gm26612
chr8	145020714	145021939	126217646	126218870	131244144	131245368	121793536	121794760	121793536	121794760	19	833.378	58.0555	1	0.001998	Cis	Klhdc4		Gm20388, Jph3, Klhdc4, Gm20406, Gm24283, Gm26812, 9530085P06Rik, Slc7a5
chr19	45203023	45204056	42592540	42593548	41874979	41876000	44486365	44487373	44486365	44487373	10	832.246	132.063	1	0.001998	Cis			Wnt8b, Sec31b, Gm20538, Ndufb8, Hif1an
chr12	32833079	32834567	31131084	31132572	30300642	30302129	33173846	33175346	33173846	33175346	26	832.202	47.2136	1	0.001998	Cis		Atxn7l1, Sypl	Cdhr3, F730043M19Rik, Gm16267, Atxn7l1, Atxn7l1os1
chr6	112227882	112229367	97553551	97555035	103756610	103758085	97411569	97413053	97411569	97413053	22	831.513	49.0074	1	0.001998	Cis			Frmd4b, Gm19653
chr1	207028676	207030088	173230042	173231454	190171977	190173370	171228655	171230067	171228655	171230067	23	831.269	44.8222	1	0.001998	Cis			Sdhc, Mpz, Pcp4l1, Nr1i3, Tomm40l, Apoa2, Fcer1g, Ndufs2, Adamts4, B4galt3, Ppox, Usp21, Ufc1, Gm25151
chr4	152319137	152320869	129000047	129001779	134842137	134843457	125885273	125886603	125885273	125886603	21	830.606	56.0958	1	0.001998	Cis			2610028E06Rik
chr9	120403510	120403914	108454691	108455095	111898330	111898734	107598746	107599150	107598746	107599150	33	830.34	27.7712	1	0.001998	Cis	Lsmem2, Sema3b	Zmynd10, Tmem115, Ifrd2, Hyal1, Tusc2, Nprl2, Slc38a3, Rassf1, Rbm6, Mon1a, Mst1, Sema3f, Gnat1, Hyal3, Cyb561d2, Sema3b, Nat6	Cacna2d2, Tmem115, Cyb561d2, Nprl2, Zmynd10, Gm34106, Rassf1, Gm9917, Tusc2, Hyal2, Gm16343, Hyal1, Nat6, Hyal3, Ifrd2, Lsmem2, Gm38150, Sema3b, Gnai2, Gm19721, Slc38a3, Gnat1, A930036K24Rik, Sema3f
chr15	111669655	111670501	97728117	97728963	105637248	105638080	96953578	96954424	96953578	96954424	33	829.703	29.3098	1	0.001998	Cis			Slc38a4
chr8	146740572	146741779	127772230	127773321	132858175	132859382	123290228	123291329	123290228	123291329	18	829.523	61.5885	1	0.001998	Cis	Fanca		Gm20388, Chmp1a, Spata33, Cdk10, Spata2l, 4933417D19Rik, Vps9d1, Zfp276, Fanca, Spire2, Tcf25
chr8	37186324	37187810	35396745	35398210	32444069	32445555	35207834	35209343	35207834	35209343	24	828.819	39.6778	1	0.001998	Cis			Rpl31-ps23
chr3	131647900	131651130	114050154	114053120	122104215	122107412	114831473	114834416	114831473	114834416	14	827.47	61.4998	1	0.001998	Cis			Gm23750, Gm19147, Olfm3
chr5	154026695	154027460	142491437	142492202	135457850	135458615	135946541	135947307	135946541	135947307	15	827.081	69.7862	1	0.001998	Cis			Srrm3, Gm22450, Hspb1, Gm42533, Ywhag, Ssc4d, Zp3, Dtx2
chr6	2289012	2290135	1868235	1869358	2124041	2125102	5113611	5114672	5113611	5114672	15	827.015	73.7646	1	0.001998	Cis	Ppp1r9a		Ppp1r9a, Pon1
chr17	81857822	81861806	75595179	75598955	75111239	75115213	73190927	73194901	73190927	73194901	28	826.762	34.0446	1	0.001998	Cis	Gm9311, Gm25406		Lclat1, Gm9311, Gm25406
chr10	132838894	132840023	121817797	121818909	120524778	120525907	118087490	118088619	118087490	118088619	16	826.521	67.7742	1	0.001998	Cis			Gm37852, Mdm1
chr8	149254123	149255525	130031079	130032473	135222392	135223792	125445800	125447201	125445800	125447201	15	825.236	71.3597	1	0.001998	Cis		Sipa1l2	Sipa1l2
chr19	27907345	27908408	26297817	26298880	26166045	26167108	29117914	29118977	29117914	29118977	25	825.053	40.274	1	0.001998	Sex-specific			Ak3, 1700018L02Rik, Rcl1, Mir101b, Gm5518
chr2	183218716	183219894	164573521	164574684	170230970	170232136	0	0	0	0	11	823.977	88.9022	1	0.001998	Cis			Hnf4a, Ttpal, Serinc3, 0610039K10Rik, Pkig, Gm16316, Ada	Not mapped to mm10 from CC019 or CC037
chr5	145949855	145950939	134779944	134781027	128166493	128167577	128761177	128762261	128761177	128762261	18	822.426	63.5781	1	0.001998	Cis	Rimbp2		Piwil1, 4930553I04Rik, Rimbp2, Gm42875, Gm42871
chr3	123487627	123489805	106693167	106694857	114433190	114435368	107496623	107498313	107496623	107498313	12	822.051	93.9734	1	0.001998	Cis	Slc6a17		Gm24383, Kcnc4, Slc6a17, Ubl4b
chr4	184350630	184352799	159313931	159316096	164851614	164853751	154879575	154881712	154879575	154881712	20	820.818	59.6646	1	0.001998	Cis	Mmel1		Ttc34, Gm13112, Mmel1, Fam213b, Tnfrsf14, Gm20421, Hes5, Pank4
chr6	115149469	115150802	100273635	100274968	106458224	106459557	99984495	99985828	99984495	99985828	27	820.627	36.436	1	0.001998	Cis / Biallelic_Emergent			Gm44442, Gm44290
chr4	170689600	170691226	145921137	145922706	152331998	152333614	142359959	142361575	142359959	142361575	18	818.579	72.1479	1	0.001998	Cis			Gm13052
chr11	107561257	107561712	97166287	97166742	99598278	99598733	95617805	95618260	95617805	95618260	17	818.399	69.9402	1	0.001998	Cis			Ngfr, Gm11528, Phb, Gm26830, Gm9796
chr5	155363388	155365022	143786638	143788257	136651496	136653117	137127887	137129512	137127887	137129512	22	818.064	42.2942	1	0.001998	Cis			Ap1s1, Serpine1, Trim56, Muc3, Gm42562, Gm20768
chr18	89436964	89437983	81014349	81015365	83505685	83506669	82718342	82719332	82718342	82719332	16	817.899	97.7215	1	0.001998	Cis	Gm50351, Mir5112		Zfp236, Gm10524, Mir5112, 2210420H20Rik
chr6	62719825	62721449	52581464	52583087	57844130	57845698	54051908	54053534	54051908	54053534	16	817.786	68.1831	1	0.001998	Cis			Cpvl, 4921529L05Rik, Chn2, 9530036M11Rik
chr3	145290597	145292554	126682319	126684269	134532074	134534027	127003067	127005016	127003067	127005016	21	817.175	52.1062	1	0.001998	Cis	Gm25501		Ank2, A930036I15Rik, Gm43322, Gm43765, Gm25501, Gm43750, Gm43751
chr8	143031318	143033099	124352918	124354699	129431073	129432770	120094928	120096625	120094928	120096625	22	816.663	47.7288	1	0.001998	Cis	Gm15898		Gm20388, Crispld2, Gm15684, Zdhhc7, Gm15898, A130014A01Rik, Gm38379, 6430548M08Rik, Fam92b
chr4	152435200	152436175	129102933	129103908	134946873	134947840	125977543	125978518	125977543	125978518	15	816.524	95.0842	1	0.001998	Cis			2610028E06Rik, Csf3r, Mrps15
chr6	157165704	157167880	140010752	140012927	143940932	143942638	137179185	137180891	137179185	137180891	18	815.86	57.5507	1	0.001998	Cis			Rerg, Gm44263, Ptpro
chr1	68163654	68167001	57192625	57195941	62373403	62376723	58201721	58205041	58201721	58205041	22	815.566	47.1874	1	0.001998	Sex-specific			Aox3, Gm24548, Aox4, Gm15759, Aox2
chr3	132364147	132367152	114673589	114676576	122740998	122744002	115454936	115457940	115454936	115457940	17	815.376	72.7961	1	0.001998	Cis			Gm25347, Gm43669
chr17	96523377	96524633	89553333	89554586	88411985	88413174	86466998	86468187	86466998	86468187	18	814.496	52.3045	1	0.001998	Cis			Prkce, Gm10309
chr9	35421374	35422815	32695392	32696830	32171709	32173147	35133182	35134826	35133182	35134826	18	814.433	60.7767	1	0.001998	Cis			Kirrel3, St3gal4, 4930581F22Rik, Dcps, Gm24262, Tirap, Srpr, Foxred1, Fam118b
chr8	98312404	98313145	85708271	85709012	88216083	88216824	83741776	83742517	83741776	83742517	20	814.309	51.7429	1	0.001998	Cis	Adgre5		Gipc1, Ptger1, Pkn1, Ddx39, Adgre5, Mir1668, Gm22024
chr15	108332099	108334213	94700108	94702135	102436094	102438014	93912522	93914326	93911734	93914326	23	813.119	43.5652	1	0.001998	Cis
chr6	99851057	99852536	86195866	86197345	92240633	92242059	86492355	86493792	86492355	86493792	16	812.003	70.1481	1	0.001998	Cis	Gm43936, Gm28720	Mxd1, Gmcl1, Pcyox1, Pcbp1, Snrpg, Fam136a, Tia1	Tia1, RP23-281H4.10, C87436, A430078I02Rik, 2310040G24Rik, Gm43936, Gm28720, Gm28719, Gm44386, Pcbp1, 1600020E01Rik
chr8	111598993	111599072	97805391	97805468	100544476	100544555	95235200	95235277	95235200	95235277	4	811.96	204.654	1	0.001998	Cis			Kifc3, Cngb1, Tepp
chr2	177367516	177369514	159035565	159037561	164848901	164850771	158397521	158399243	158397366	158399243	23	811.651	40.1435	1	0.001998	Cis		Lbp, Ppp1r16b, Actr5, Snhg11	Lbp, Snhg17, Gm24411, Gm26003, Gm23925, Snhg11, Gm25187, Gm25129, Gm14201, Gm14202, Ralgapb, Gm14200, Gm24379
chr19	64020596	64021302	60223764	60224470	59240046	59240752	61223780	61224478	61223780	61224478	9	811.494	116.348	1	0.001998	Cis	Csf2ra		Csf2ra
chr8	148029201	148030833	128919344	128920964	134075483	134077111	124398794	124400422	124398794	124400422	25	811.182	49.3512	1	0.001998	Cis			Gm20388, Galnt2, Gm15775, Gm24459, Pgbd5
chr17	89726299	89727930	83020712	83022340	82270151	82271769	80325164	80326782	80325164	80326782	21	809.482	54.0365	1	0.001998	Cis			Morn2, Arhgef33, Gm10190, Sos1
chr7	156778033	156778716	146584877	146585560	146563600	146564283	144789694	144790377	144789694	144790377	28	809.087	41.2189	1	0.001998	Imprinted	Gm34964, Gm9711		Ano1, RP23-351K21.1, Gm10152, RP23-34O23.4, RP23-34O23.3, RP23-34O23.2, Fgf3, Fgf4
chr7	88657995	88659822	80861388	80863214	81746641	81748450	80051977	80053786	80051977	80053786	28	808.67	31.211	1	0.001998	Cis / AS_Emergent - 19			Zfp710, RP24-174G2.2, RP24-174G2.4, RP24-259P13.2, Idh2, RP24-259P13.3
chr5	9715375	9715746	8849416	8849787	5818886	5819253	8849416	8849787	8849416	8849787	10	808.334	91.9831	1	0.001998	Cis	Abcb1b		Gm5106, Abcb1b, 7330423F06Rik, Abcb4, Gm17936
chr18	72054403	72054628	64897751	64897975	67975198	67975421	67399903	67400126	67399903	67400126	6	807.609	149.057	1	0.001998	Cis			Impa2, B430212C06Rik, Cidea, Tubb6, Afg3l2, Gm24900, Slmo1, Spire1
chr4	107622247	107623360	90879234	90880347	94200935	94202047	88865644	88866756	88865644	88866756	12	807.538	83.5118	1	0.001998	Cis	4930553M12Rik		Ifna11, 4930553M12Rik, Ifne, Mir31
chr19	25482715	25484111	23966524	23967920	23892610	23894005	26871676	26873072	26871676	26873072	16	807.253	65.2733	1	0.001998	Cis			4931403E22Rik, Gm815
chr6	114366809	114368244	99540999	99542432	105732280	105733692	99300978	99302411	99300978	99302411	18	805.463	69.6091	1	0.001998	Cis		Eif4e3	Foxp1, Gm20696, Gm20705
chr6	114010110	114011642	99203409	99204938	105394878	105396400	98979837	98981366	98979837	98981366	17	805.373	66.8524	1	0.001998	Cis			Foxp1
chr4	185406235	185406757	160345610	160346132	165802428	165802950	155830389	155830911	155830389	155830911	10	804.627	110.667	1	0.001998	Cis	Aurkaip1		Atad3a, Atad3aos, Vwa1, Gm26840, Tmem88b, Gm27743, Ankrd65, Mrpl20, Ccnl2, Aurkaip1, Mxra8os, Mxra8, Dvl1, Tas1r3, Cptp, Cpsf3l, Pusl1, Acap3
chr6	3898031	3899507	3262322	3263797	3606852	3608328	6456649	6458125	6456649	6458125	22	803.971	50.7828	1	0.001998	Sex-specific		Slc25a13, Shfm1	Gm20619, Gm20617, Gm20685
chr11	63171881	63173993	57669399	57671490	58587002	58589114	58587002	58589114	58587002	58589114	17	803.967	58.2915	1	0.001998	Cis			Olfr330, Olfr328, Olfr326-ps1, Olfr325, Olfr324, 2210407C18Rik, Olfr323, Trim58, Gm22599
chr1	68023862	68025953	57063898	57065986	62235951	62238042	58070440	58072531	58070440	58072531	20	803.861	49.5797	1	0.001998	Sex-specific		Sgol2, Kctd18, Aox1, Aox3	Kctd18, Sgol2a, Aox1, Aox3, Gm24548
chr3	100723644	100724909	85944957	85946221	93124797	93126055	87515516	87516774	87515516	87516774	23	802.773	38.7186	1	0.001998	Cis			Fcrl5, Etv3, Etv3l, Gm25167
chr5	36230520	36231891	32354595	32355966	29537390	29538747	32195187	32196556	32195187	32196556	13	802.635	67.0634	1	0.001998	Cis			Gm10463, Fosl2, Gm26335, Gm9555, Plb1
chr13	48726608	48728109	45662510	45664011	44376155	44377651	47035736	47037232	47035736	47037232	25	801.859	40.7774	1	0.001998	Cis			Gm24769, 2010001K21Rik, Nhlrc1, Tpmt, Kdm1b, Dek, Rnf144b
chr11	29897759	29901046	25543305	25546530	28170692	28173974	28170692	28173974	28170692	28173974	17	801.599	50.5501	1	0.001998	Cis
chr8	110669212	110671429	96941763	96943980	99669191	99671408	94400627	94402844	94400627	94402844	27	801.538	31.2825	1	0.001998	Cis			Nup93, Mir138-2, Slc12a3, Gm15889, Gm15890, Herpud1, Ap3s1-ps2, 9330175E14Rik, Nlrc5
chr5	4434819	4436435	4193455	4194933	1142224	1143736	4193455	4194933	4193455	4194933	9	801.425	137.683	1	0.001998	Cis	Mterf1b		Mterf1b
chr12	124780286	124781523	117020310	117021536	115299961	115301198	116070743	116071980	116070743	116071980	17	801.334	82.6851	1	0.001998	Cis			Ighv1-85, Zfp386, Vipr2, Gm20658, Gm44372
chr18	98783625	98784293	89121625	89122292	91612798	91613466	90508408	90509076	90508408	90509076	12	801.32	82.1335	1	0.001998	Cis	Tmx3		Gm25418, Tmx3
chr4	69879990	69883299	57927720	57930983	61709081	61712367	56931913	56935200	56931913	56935200	22	800.5	52.5441	1	0.001998	Cis			Ctnnal1, Tmem245, Mir32, Gm25053, Gm22300, Frrs1l, Epb41l4b
chr8	110657462	110658350	96934738	96935606	99659721	99660609	94395809	94396679	94395809	94396679	8	798.53	129.631	1	0.001998	Cis / Dom_Trans|Transvection|Paramutation - 19		Bbs2, Mt3, Mt2, Mt1, Herpud1, Fam192a, Nup93, Cpne2, Rspry1	Nup93, Mir138-2, Slc12a3, Gm15889, Gm15890, Herpud1, Ap3s1-ps2, 9330175E14Rik, Nlrc5
chr8	144543314	144543891	125764978	125765554	130818046	130818623	121382821	121383397	121382821	121383397	17	798.054	65.5352	1	0.001998	Cis			Gm20388, Gm26815, Gm26747, Gm26784
chr5	98650327	98651021	89117177	89117868	85103326	85104014	86190342	86191030	86190342	86191030	10	797.678	82.6871	1	0.001998	Cis			Stap1, Uba6, Gnrhr, Tmprss11c, Gm25473
chr5	31526456	31527630	28116323	28117481	25315670	25316844	28116323	28117481	28116323	28117481	12	797.571	124.212	1	0.001998	Cis			Gm26608, Gm43611, Insig1, En2, Gm43610, Cnpy1
chr3	111386338	111386866	95662932	95663460	102822415	102822943	96496346	96496874	96496346	96496874	14	797.393	88.3405	1	0.001998	Cis			BC107364, Gm43534, Gm28001, Hfe2, Gm15441, Txnip, Gm16253, Polr3gl
chr4	56921983	56923047	46375894	46376953	50124895	50125870	45820752	45821724	45820752	45821724	16	797.12	62.5282	1	0.001998	Cis			Gm12409, Gm12412, Aldh1b1, Igfbpl1, Stra6l, Ccdc180
chr13	74965815	74967474	69687241	69688900	68268031	68269690	69594959	69596610	69594959	69596610	26	796.736	35.3651	1	0.001998	Sex-specific	Srd5a1		Papd7, Nsun2, A530095I07Rik, Srd5a1, Gm17108
chr17	55091631	55093100	50748359	50749798	50894010	50895477	49523300	49524767	49523300	49524767	20	796.671	45.7413	1	0.001998	Cis			Gm20540, Mocs1, Daam2, Kif6
chr13	101394550	101395266	93708812	93709527	91946075	91946790	92573649	92574364	92573649	92574364	13	796.487	88.2025	1	0.001998	Cis	Spz1		Zfyve16, Spz1, Serinc5
chr3	97085899	97086551	82446967	82447618	89765372	89766024	84156091	84156743	84156091	84156743	10	792.316	114.626	1	0.001998	Cis	Mnd1		Mnd1, Trim2, Gm6525
chr3	41849623	41850707	35587885	35588956	38378558	38379642	37896300	37897383	37896300	37897383	24	792.256	36.0106	1	0.001998	Cis	Gm20755		Gm42752, Gm42753, Gm20755, Gm7799, Gm42751
chr4	120758721	120761381	101407124	101409738	106290593	106293222	99184649	99187278	99184649	99187278	25	791.925	39.5741	1	0.001998	Cis			Dock7, Gm12705, Gm12681, Atg4c, Gm10305
chr5	59635240	59636095	53563340	53564195	50528452	50529307	52495143	52495998	52495143	52495998	15	791.836	75.3341	1	0.001998	Cis			Ccdc149, Gm43683, Lgi2, Gm43685, Gm43686, Gm5866
chr9	42335453	42337251	38781433	38783226	38187153	38188940	40718807	40720649	40718807	40720649	22	791.711	45.1075	1	0.001998	Cis	Gm16095		Gm21915, Clmp, Gm16095, Gm16096, Hspa8
chr17	96600649	96601803	89629914	89631039	88479357	88480481	86534370	86535494	86534370	86535494	11	791.693	101.498	1	0.001998	Cis			Prkce, Gm10309
chr9	39726894	39731507	36511966	36516554	36016403	36020984	38716000	38720581	38716000	38720581	16	791.057	67.3369	1	0.001998	Cis	Vwa5a		Olfr916, Olfr917, Olfr918, Olfr919, Vwa5a, Olfr920
chr5	126532050	126533026	115875533	115876450	110241357	110242330	111290122	111291098	111290122	111291098	25	790.533	37.2265	1	0.001998	Cis			Ttc28, Gm27602, Gm27680, Pitpnb
chr18	89656256	89657370	81216662	81217776	83703310	83704404	82901980	82903084	82901980	82903084	26	790.375	37.2955	1	0.001998	Cis / Biallelic_Emergent	Gm30889	Zfp236, Zfp516	4930445N18Rik, Zfp516
chr5	76409140	76411247	68280278	68282381	65237517	65239591	66453587	66455690	66453587	66455690	17	790.273	60.7039	1	0.001998	Cis			Apbb2, Gm43792, Gm43794, Gm43343, Gm43795
chr17	63410594	63411522	58454011	58454933	58416526	58417454	56870132	56871054	56870132	56871054	23	789.769	41.8449	1	0.001998	Cis			Rfx2, Acsbg2, 1700061G19Rik, Mllt1, Acer1
chr17	92999106	93000106	86123116	86124089	85279708	85280707	83334721	83335720	83334721	83335720	20	788.751	45.6444	1	0.001998	Cis			Gm24240, Rpl21-ps7, Eml4
chr12	81269411	81271077	76597367	76599033	74267370	74269020	77060504	77062154	77060504	77062154	21	788.506	48.3717	1	0.001998	Cis			Gm22696
chr5	114627592	114628750	104453154	104454289	99760559	99761708	100847575	100848724	100847575	100848724	19	788.148	52.437	1	0.001998	Cis	Gpat3, 4930458D05Rik		Helq, Mrps18c, Gm43511, Fam175a, Gm43513, Gm43514, Gm26286, 4930458D05Rik, Agpat9
chr12	54405387	54407613	51295724	51297950	49602344	49604569	0	0	52587837	52590063	14	788.14	79.3777	1	0.001998	Cis			1700031P21Rik, Gm24859, Gm23296	Not mapped to mm10 from CC019
chr5	75122787	75123345	67141555	67142113	64069908	64070459	65415663	65416221	65415663	65416221	18	787.95	80.1851	1	0.001998	Cis		Rfc1, Klb, Lias, Ugdh, Ube2k, Rpl9	Rfc1, Klb, Rpl9, Lias, 1110003F10Rik, Gm43311, Ugdh, Gm43552, Gm43289, Smim14, Gm43290, 4930589O11Rik
chr5	59313780	59314661	53270106	53270983	50226498	50227378	52215913	52216790	52215913	52216790	19	787.364	51.3749	1	0.001998	Cis	C130083M11Rik		Mir6417, Gm43176, Dhx15, Gm43178, 9230114K14Rik, C130083M11Rik, Gm43180
chr9	128246540	128247614	115411529	115412578	119007815	119008868	114072954	114074007	114072954	114074007	28	787.331	34.2089	1	0.001998	Cis			Fbxl2, Susd5
chr5	137776900	137778610	126910685	126912394	120815723	120817432	121413554	121415263	121413554	121415263	21	787.237	45.6734	1	0.001998	Cis			Gm15800, Gm24671, Trafd1, Gm42917, Gm42918, Naa25, Gm43420, Erp29, Tmem116, Gm15546, Adam1b, 4930477O15Rik
chr13	128802850	128804040	119733290	119734458	117659076	117660265	117202883	117204072	117202883	117204072	20	786.895	52.5258	1	0.001998	Cis			Gm17509, Emb
chr12	125386462	125389071	117590853	117593462	115868855	115871257	116639637	116642039	116639637	116642039	18	786.809	59.7503	1	0.001998	Cis			Ptprn2, Gm17807
chr14	69413207	69414517	64497210	64498516	64178224	64179531	70713744	70715047	70713744	70715047	21	786.757	40.1404	1	0.001998	Cis			Dmtn, Fgf17, Npm2, Xpo7, Dok2
chr8	142573423	142574007	123932635	123933219	129015875	129016459	119709778	119710362	119709778	119710362	12	785.26	113.053	1	0.001998	Cis			Atp2c2, Tldc1
chr7	129717501	129718686	120329775	120330960	120548392	120549568	118806436	118807612	118806436	118807612	18	784.997	52.6408	1	0.001998	Cis	Vps35l		Ccp110, 9030624J02Rik, RP23-383B18.3, RP23-209B2.1, RP23-209B2.2, Gm26147, Knop1, Iqck
chr8	129856924	129858427	112476956	112478458	117195298	117196786	109006196	109007684	109006196	109007684	26	784.187	36.7775	1	0.001998	Cis			Zfhx3, Gm20686, Mir3108, D030068K23Rik
chr3	77957896	77959549	67799386	67801025	71705505	71707103	69587718	69589357	69587718	69589357	23	783.17	39.2585	1	0.001998	Cis			Ppm1l, B3galnt1, Gm37380
chr1	44247878	44250166	37867953	37870217	40356748	40359036	39611601	39613859	39611601	39613859	23	783.121	45.0463	1	0.001998	Cis		Tbc1d8, D1Bwg0212e, Rnf149, Creg2	Cnot11, Gm15832, Snord89, Rnf149, Gm23722, Gm5100, Creg2, D930019O06Rik, Rfx8
chr8	98358341	98358968	85750481	85751103	88260307	88260911	83782260	83782871	83782260	83782871	6	783.052	162.821	1	0.001998	Cis			Pkn1, Ddx39, Adgre5, Mir1668, Gm22024
chr6	164184933	164187035	145996212	145998242	150343010	150345069	142873035	142875067	142873035	142875067	17	782.917	60.065	1	0.001998	Cis			Gm766, Gm7457, St8sia1
chr18	85135213	85137904	77179569	77182185	79608996	79611675	79025473	79028098	79025473	79028098	22	782.127	47.5546	1	0.001998	Cis			Setbp1
chr9	136546790	136548136	123442856	123444202	126525478	126526546	121590617	121591685	121590617	121591685	16	781.709	54.7801	1	0.001998	Cis			Lyzl4, Lyzl4os, Vipr1
chr13	19824874	19826105	18263972	18265203	17866832	17868060	21026537	21027765	21026537	21027765	15	781.595	74.0818	1	0.001998	Cis			Aoah, Olfr1370
chr17	55739723	55740887	51381281	51382426	51492659	51493804	50121949	50123094	50121949	50123094	20	781.58	50.5483	1	0.001998	Cis			Rftn1
chr2	188538419	188539725	169672571	169673860	174945178	174946377	168272508	168273811	168272508	168273811	23	781.291	38.6592	1	0.001998	Cis			Adnp, Gm20716, Dpm1, Mocs3, Gm14237, Kcng1, Gm14262, Gm22704
chr2	42246955	42248521	38722255	38723619	39698272	39699836	41192230	41193594	41192230	41193594	9	780.833	99.9432	1	0.001998	Cis
chr9	97451721	97452937	88678550	88679756	90547095	90548308	88549469	88550682	88549469	88550682	12	780.531	101.768	1	0.001998	Cis	Zfp949, Gm26461	Snx14, Syncrip, Trim43a, Gm2382	Syncrip, Snhg5, Snord50b, Gm22985, Zfp949, Gm26461
chr5	147566378	147569004	136326573	136328993	129582010	129584617	130177032	130179464	130177032	130179464	24	778.494	34.9118	1	0.001998	Cis			Tpst1, 2210412B16Rik, Kctd7, Rabgef1, Gm15920, Gm15921, Tmem248, Gm42469, Gm42467, Sbds, Tyw1
chr7	81823324	81823919	74293675	74294264	75465958	75466544	73771294	73771880	73771294	73771880	14	778.123	68.6275	1	0.001998	Cis			RP23-32A8.12, RP23-32A8.13, RP23-32A8.14, A830073O21Rik, Fam174b, RP23-235M8.4, Gm10619, RP23-235M8.6, RP23-235M8.7, Mir7234
chr9	21269190	21271439	19377881	19379874	19128890	19131134	22221438	22223682	22221438	22223682	21	778.002	47.4503	1	0.001998	Cis	Zfp809		Acp5, Pigyl, Rpl15-ps3, 1810064F22Rik, Zfp809, Zfp599, Zfp810
chr4	54778771	54781862	44423832	44426448	48138581	48141624	43972410	43975030	43972410	43975030	18	777.085	72.6375	1	0.001998	Cis			Reck, Gm27265, Glipr2, Ccin, Clta, Gne
chr9	116458084	116459177	104956075	104957158	108253357	108254188	104276016	104277081	104276016	104277081	14	775.782	108.426	1	0.001998	Cis			Dnajc13, Gm37563, Acpp, Gm37188, Gm28996, Gm28548
chr18	82766211	82767564	74945461	74946813	77510731	77512084	76935436	76936789	76935436	76936789	18	775.566	52.4069	1	0.001998	Cis	Ier3ip1		Skor2, Ier3ip1, Hdhd2, Katnal2
chr12	52699444	52702691	49677505	49680752	48046328	48049575	51019594	51022841	51019594	51022841	18	775.064	54.7544	1	0.001998	Cis			Gm22088
chr17	54856527	54859014	50523164	50525647	50669732	50672188	49299022	49301478	49299022	49301478	26	774.893	36.7727	1	0.001998	Cis			Gm22978
chr13	94108177	94110788	87132909	87135510	85511354	85513961	86377020	86379621	86377020	86379621	14	773.892	78.4898	1	0.001998	Cis
chr6	168579801	168580707	150022619	150023525	154405466	154406312	146685914	146686655	146685914	146686655	20	773.661	62.9292	1	0.001998	Cis			Fgfr1op2, Tm7sf3, Med21, Gm6654, 4930479D17Rik, Stk38l, Gm44270, Gm6266
chr13	101958902	101960861	94225079	94226993	92454904	92456861	93071915	93073874	93071915	93073874	23	773.64	40.0753	1	0.001998	Cis	Gm4814		Cmya5
chr5	120821470	120823968	110394086	110396584	105267296	105269787	106354312	106356803	106354312	106356803	22	772.703	47.924	1	0.001998	Cis	4930458A03Rik, Gm42915		Gm38433, Gm32921, Gm42914, Gm42915, 4930432H08Rik, Gm42916
chr13	12048131	12049553	10962200	10963620	10890576	10891998	13993808	13995230	13993808	13995230	23	772.606	40.4116	1	0.001998	Sex-specific	B3galnt2		B3galnt2, Gm18856, Tbce, Ggps1, Arid4b, Gm26129
chr12	116157497	116159044	108660789	108662331	107513048	107514589	108334998	108336540	108334998	108336540	9	772.401	178.858	1	0.001998	Cis	Cyp46a1		Ccdc85c, Hhipl1, 4930478K11Rik, Cyp46a1, Eml1
chr18	65181202	65181968	58291073	58291833	61620047	61620812	61044752	61045517	61044752	61045517	27	771.798	33.7781	1	0.001998	NonDom_Trans	Pdgfrb		Camk2a, Mir7220, Mir6982, Slc6a7, Cdx1, Pdgfrb, Csf1r, Mir6983, Hmgxb3, Gm26403
chr14	76853698	76855287	71509298	71510885	70959917	70961454	77482224	77483811	77482224	77483811	22	771.584	44.6648	1	0.001998	Cis			Enox1, Gm6994, n-R5s48, Gm23823
chr1	127251560	127253013	106504447	106505820	116241727	116243017	105761034	105762324	105761034	105762324	14	770.902	165.552	1	0.001998	Cis			2310035C23Rik, Gm37566, Gm10193, Tnfrsf11a
chr1	207175189	207175663	173361553	173362027	190313069	190313543	171360166	171360640	171360166	171360640	32	770.755	25.6416	1	0.001998	Biallelic_Emergent	Klhdc9		B4galt3, Ppox, Usp21, Ufc1, Gm25151, Gm20045, Dedd, Nit1, Pfdn2, Gm37154, Klhdc9, Gm37097, Pvrl4, Arhgap30, Usf1, Tstd1, Gm26641, F11r
chr10	142409349	142410633	131031539	131032802	129333792	129335072	126896504	126897784	126896504	126897784	13	770.731	90.6675	1	0.001998	Cis			Gm24179, Xrcc6bp1, Ctdsp2
chr12	19847019	19848615	18759408	18761003	18161919	18163513	21317403	21318996	21317403	21318996	20	770.417	58.8173	1	0.001998	Cis	Iah1		Itgb1bp1, Gm20535, Cpsf3, Gm25821, Iah1, Adam17, Gm22766, Ywhaq
chr7	27194349	27194875	23539128	23539653	25304305	25304831	25420234	25420760	25420234	25420760	8	769.523	151.536	1	0.001998	Cis	Gm5587		Megf8, Cnfn, 4732471J01Rik, Lipe, Cxcl17, RP23-457F4.3, Gm15495
chr13	82005763	82007530	76167353	76169095	74725708	74727474	75805484	75807211	75805484	75807211	4	768.994	287.919	1	0.001998	Cis			Ell2, Gm23127, Glrx, Rhobtb3
chr5	146008261	146009278	134836541	134837550	128219501	128220512	128813099	128814108	128813099	128814108	23	768.837	38.3773	1	0.001998	Cis			Piwil1, 4930553I04Rik, Rimbp2, Gm42875, Gm42871
chr17	98440514	98441827	91403303	91404602	90103395	90104702	88158408	88159715	88158408	88159715	22	768.383	40.0752	1	0.001998	Cis	Gm26612		Gm4832, Gm26612
chr5	51957966	51961113	46651019	46654076	43665058	43668205	45843825	45846882	45843825	45846882	19	767.25	55.7126	1	0.001998	Cis			Lcorl, Gm43201, Gm29036, Gm43200, 4930449I04Rik, 4930405L22Rik
chr5	166846905	166847517	154380951	154381563	147050051	147050663	146937604	146938216	146937604	146938216	23	767.079	41.3846	1	0.001998	Cis			Gtf3a, Mtif3, Lnx2
chr17	40592209	40594981	36933590	36936281	38264186	38266768	36893476	36896058	36893476	36896058	19	766.688	51.0383	1	0.001998	Cis	Trim31		H2-M10.5, Trim26, Gm25973, Trim15, Trim10, Trim40, Trim31, 1700031A10Rik, Rnf39, Ppp1r11, Znrd1, Znrd1as, Gm27735, H2-M6-ps, 2410137M14Rik, H2-M5
chr17	88387288	88388428	81723186	81724265	81059676	81060816	79114689	79115829	79114689	79115829	16	765.708	56.5147	1	0.001998	Cis			Gm26957
chr1	206613068	206615396	172897892	172900218	189772974	189775264	170896505	170898831	170896505	170898831	25	764.598	34.6275	1	0.001998	Cis			Atf6, Gm25235, Gm9929, Dusp12, Gm26620, Fcrlb, Fcrla, Gm2962, Gm37030, Fcgr2b, Gm38204, Gm10522
chr12	72718481	72719382	68323992	68324892	66188501	66189402	69085365	69086265	69085365	69086265	24	764.281	38.9037	1	0.001998	Cis			Gm15571, Gm24499, Rps29, Rn7s1
chr6	59200076	59200870	49309613	49310407	54533029	54533822	50929121	50929915	50929121	50929915	13	764.237	80.8625	1	0.001998	Cis			G930045G22Rik, Gm44400, Gm44402
chr4	106767325	106769436	90172036	90174147	93433138	93435249	88183536	88185647	88183536	88185647	22	764.185	45.7227	1	0.001998	Sex-specific			Focad, Mir491, Gm12645
chr4	56348495	56351045	45855456	45857994	49592424	49594904	45328922	45331460	45328922	45331460	18	763.76	52.2724	1	0.001998	Cis			Frmpd1, Frmpd1os, Trmt10b, Exosc3, Gm12585, Dcaf10, Slc25a51, Gm25692
chr5	51556124	51558026	46284435	46286117	43301103	43303000	45490616	45492298	45490616	45492298	16	763.63	75.958	1	0.001998	Cis	Lap3		D5Ertd615e, Qdpr, Clrn2, Lap3, Med28, Fam184b, Gm42521, Gm42520
chr17	99038281	99038702	91967559	91967979	90613468	90613888	88668481	88668901	88668481	88668901	23	762.95	42.888	1	0.001998	Cis	Gtf2a1l		Ppp1r21, Ston1, Gtf2a1l, Lhcgr
chr12	77460130	77461739	72886715	72888324	70697789	70699398	73540172	73541781	73540172	73541781	19	762.481	51.2153	1	0.001998	Cis			Tmem30b, Prkch
chr3	104164716	104165120	89190650	89191054	96235821	96236220	90475022	90475421	90475022	90475421	11	760.971	98.4062	1	0.001998	Cis	Ilf2		Ints3, Npr1, Gm16048, Gm43595, Ilf2, Snapin, Chtop, S100a1, S100a13, S100a14, S100a16, Gm24593
chr7	130682175	130683195	121249439	121250440	121480804	121481822	119738848	119739866	119738848	119739866	4	760.891	380.82	1	0.001998	Cis	Ppp1ccb	Lyrm1, Eri2, Acsm3, Thumpd1, Pdilt, Acsm5, Acsm1, Dcun1d3	Acsm1, RP23-306P12.2, Acsm4, Thumpd1, RP24-263G24.2, Gm5601, RP24-263G24.3, RP24-263G24.4, Acsm3, Eri2, 2610020H08Rik
chr19	48676647	48678359	45932032	45933688	45014306	45016001	47566054	47567777	47566054	47567777	22	760.162	44.675	1	0.001998	Cis			Obfc1, Gm19557, Slk, Gm16068, Col17a1
chr12	27901530	27902221	26402438	26403124	25798006	25798697	28673881	28674579	28673881	28674579	14	759.661	82.9673	1	0.001998	Cis	Adi1		Colec11, Rps7, Rnaseh1, Adi1, Mir6937, Trappc12, Tssc1
chr12	15599607	15601337	14558310	14560040	14096303	14098017	17184307	17186144	17184307	17186144	14	759.502	79.0704	1	0.001998	Cis			Kcnf1, Pdia6
chr8	36052661	36055386	34302262	34304769	31403946	31406664	34179631	34182126	34179631	34182126	16	759.162	64.8962	1	0.001998	Cis			Dctn6, Gm10131, Mboat4, Leprotl1, Saraf, Mir6395, Gm29243
chr10	78012630	78013659	69003786	69004815	70610414	70611443	68173126	68174155	68173126	68174155	23	759.148	37.2217	1	0.001998	Cis
chr4	166441439	166442615	141733797	141734487	148299280	148300454	138327241	138328415	138327241	138328415	9	758.915	162.324	1	0.001998	Cis	Gm27646, Pink1		Hp1bp3, Kif17, Sh2d5, Ddost, Pink1, Mir7019, Gm27646, Cda, Fam43b, AB041806
chr7	2025970	2026528	1670122	1670680	1866696	1867245	4738622	4739187	4738622	4739187	14	758.5	64.9893	1	0.001998	Cis	Gm24537, Kmt5c	Rpl28, Brsk1, Tmem86b, Tmem150b, Cox6b2, Ppp6r1, Suv420h2, Ube2s, Fiz1, Hspbp1, Zfp628, Isoc2a	Hspbp1, Brsk1, Tmem150b, Gm24537, Suv420h2, Cox6b2, Fam71e2, Il11, Tmem190, Tmem238, Rpl28, Ube2s
chr6	164190315	164191647	146001497	146002829	150348344	150349672	142878322	142879654	142878322	142879654	22	758.403	40.7866	1	0.001998	Cis			Gm766, Gm7457, St8sia1
chr1	64511097	64511647	53985982	53986532	59000873	59001423	55103748	55104298	55103748	55104298	12	758.343	68.3051	1	0.001998	Cis			Sf3b1, E330011M16Rik, Coq10b, Gm17971, Hspd1, Hspe1, Gm5147, Gm16581, Mob4, Gm6822, Rftn2
chr9	35416646	35417876	32690676	32691906	32166981	32168211	35128454	35129684	35128454	35129684	23	758.217	38.9341	1	0.001998	Cis		St3gal4, Dcps, Tirap, Srpr, Rpusd4, Foxred1, Fam118b	Kirrel3, St3gal4, 4930581F22Rik, Dcps, Gm24262, Tirap, Srpr, Foxred1, Fam118b
chr18	50988626	50990244	44747787	44749401	48144653	48146258	47569358	47570963	47569358	47570963	19	757.651	62.2905	1	0.001998	Cis
chr7	109072150	109074381	100534001	100535947	101239324	101241555	99497368	99499599	99497368	99499599	14	757.6	69.7345	1	0.001998	Cis	n-R5s156		Gdpd5, Klhl35, Rps3, Snord15b, Snord15a, n-R5s156, Arrb1, Mir326, RP24-285C16.3
chr17	89348823	89350138	82651400	82652713	81944230	81945540	79999243	80000553	79999243	80000553	26	757.326	35.4706	1	0.001998	Cis			Hnrnpll, Gm22215
chr11	126935184	126937464	114433709	114435987	117787899	117790171	111996248	111998521	111996248	111998521	21	757.065	44.3118	1	0.001998	Sex-specific			Gm11679
chr3	10178924	10180500	6391391	6392965	9546523	9548099	9546523	9548099	9546523	9548099	22	757.045	44.0319	1	0.001998	Cis			Zfp704, Gm38001
chr18	72123892	72124239	64966574	64966917	68040793	68041140	67465498	67465845	67465498	67465845	13	756.487	74.1761	1	0.001998	Cis	Prelid3a		Tubb6, Afg3l2, Gm24900, Slmo1, Spire1
chr3	100972646	100973723	86185926	86186972	93354014	93355065	87744733	87745784	87744733	87745784	25	756.477	43.2426	1	0.001998	Cis	Lrrc71		Arhgef11, Lrrc71, Pear1, Ntrk1, Insrr
chr4	91810787	91812833	77696412	77698453	79719424	79721423	76139816	76141856	76139816	76141856	25	756.16	34.7683	1	0.001998	Cis			Ptprd
chr8	15520355	15521308	14988773	14989695	11985943	11986891	14988773	14989695	14988773	14989695	21	755.595	52.3305	1	0.001998	Cis	Arhgef10		Cln8, Arhgef10, Gm16350, Kbtbd11, 5830468F06Rik, Gm37844, BB014433, Myom2
chr17	35002026	35002287	31544480	31544741	33739768	33740029	32369058	32369319	32369058	32369319	4	755.317	223.012	1	0.001998	Cis			Brd4, Gm26549, Akap8, Akap8l, Wiz, Gm26858, Gm22201, Rasal3, Pglyrp2
chr8	125653696	125654272	108728885	108729461	113285302	113285878	105476565	105477141	105476565	105477141	23	755.271	47.6582	1	0.001998	Cis			Kctd19, Lrrc36, Tppp3, Zdhhc1, Hsd11b2, Atp6v0d1, Gm38250, Agrp
chr13	37276542	37277555	34608137	34609135	33562812	33563825	36392840	36393838	36392840	36393838	15	755.064	72.8719	1	0.001998	Cis			Fars2
chr9	18958328	18959337	17225404	17226413	17070831	17071840	0	0	0	0	6	754.187	138.667	1	0.001998	Cis			Olfr869, Olfr870, Gm25914	Not mapped to mm10 from CC019 or CC037
chr1	142863931	142866207	119557022	119559269	129706249	129708502	118649003	118651248	118649003	118651248	20	754.164	43.8776	1	0.001998	Cis	Gm28882		Clasp1, Tfcp2l1, Gm22094, Gm28882, Gm23497
chr5	60780958	60782280	54618425	54619735	51569739	51571061	53473683	53474993	53473683	53474993	17	753.507	62.0239	1	0.001998	Cis			Gm26486, Rbpj, Gm10441, Gm42747
chr19	30090637	30091751	28385655	28386768	28155863	28156964	31073884	31074985	31073884	31074985	29	751.47	30.161	1	0.001998	Cis			Prkg1, Cstf2t
chr2	118305371	118309403	104321803	104325835	110975790	110979822	106355593	106359625	106355593	106359625	30	751.112	27.5632	1	0.001998	Cis			Dcdc5, Gm14013
chr18	91269270	91271008	82679985	82681723	85169013	85170751	84280606	84282344	84280606	84282344	23	750.53	36.338	1	0.001998	Cis			Zfp407
chr13	78847735	78848794	73270155	73271214	71843576	71844627	73039076	73040135	73039076	73040135	15	750.147	60.628	1	0.001998	Cis
chr5	34784458	34786278	31034457	31036213	28253039	28254858	30982480	30984284	30982480	30984284	17	750.13	57.8887	1	0.001998	Cis			Agbl5, 5930420M18Rik, Ost4, Emilin1, Khk, Cgref1, Abhd1, Preb, Tcf23, Slc5a6, Atraid, Cad
chr3	75583033	75584639	65693752	65695353	69433321	69434925	67482084	67483685	67482084	67483685	22	749.891	40.1825	1	0.001998	Cis			Mlf1, Gfm1, Lxn, Gm42568, Rarres1, Gm35299, 4930402C01Rik, Gm25919
chr1	160167147	160170232	134602335	134605391	145672048	145674755	133014691	133017430	133014691	133017430	21	748.816	44.624	1	0.001998	Cis			Lrrn2, Gm44300, Gm38308, Mdm4, Gm29257, Pik3c2b, Gm28609
chr5	75993484	75994856	67912049	67913410	64850012	64851344	66111552	66112913	66111552	66112913	17	747.046	55.3928	1	0.001998	Cis		Rbm47	Rbm47, Gm43775, Gm43323, Gm26725, Gm22929, 1700126H18Rik, Gm43772
chr6	109154593	109155797	94731842	94733040	100973061	100974263	94657622	94658821	94657622	94658821	22	746.722	38.9265	1	0.001998	Cis			Slc25a26, Lrig1, Mir7041
chr7	25839385	25840343	22365336	22366286	24046616	24047574	24325930	24326890	24325930	24326890	24	746.001	39.3308	1	0.001998	Cis			Zfp108, Zfp93, Zfp61, Zfp94, RP24-84I4.4, Gm15465, Tescl, Gm27592, Lypd5, Kcnn4, Smg9
chr11	6920281	6922253	3674497	3676018	6537020	6538992	6537020	6538992	6537020	6538992	11	745.568	99.4918	1	0.001998	Cis			Purb, Gm22123, Gm11973, Myo1g, Gm11974, Gm22457, Gm24000, Ccm2, Gm11975, Nacad, Tbrg4, Gm24313, Snora5c
chr8	35644243	35645724	33914977	33916451	31062017	31063498	33831171	33832682	33831171	33832682	20	744.84	48.3697	1	0.001998	Cis			Gtf2e2, Smim18, Rbpms, Gm26632, Gm26978
chr7	51242787	51243316	45877275	45877804	47896322	47896851	46201658	46202187	46201658	46202187	13	744.711	75.3384	1	0.001998	Cis	Ush1c, Gm9860		Abcc8, Ush1c, Otog
chr12	19852590	19854499	18764898	18766804	18167459	18169360	21322896	21324800	21322896	21324800	20	744.189	53.5237	1	0.001998	Cis			Itgb1bp1, Gm20535, Cpsf3, Gm25821, Iah1, Adam17, Gm22766, Ywhaq
chr9	14650761	14655654	13339027	13343903	13253159	13258032	16317249	16322122	16317249	16322122	23	744.164	42.4799	1	0.001998	Cis			Fat3
chr9	19287511	19290450	17500586	17503525	17339749	17342682	20477979	20480912	20477979	20480912	21	743.862	40.0212	1	0.001998	Cis	Gm23316, Zfp426		Zfp26, Gm26733, Zfp426, Gm23316, Zfp266
chr9	80350494	80352115	74590263	74591880	74838672	74840288	74960497	74962114	74960497	74962114	26	742.593	33.5939	1	0.001998	Cis			Gm20649, Onecut1, Fam214a, Arpp19
chr12	59629417	59633266	56291599	56295448	54422026	54425875	57327311	57331164	57327311	57331164	22	742.036	50.2827	1	0.001998	Cis	Mipol1		Mipol1, Gm11025
chr14	76964765	76965865	71614090	71615190	71060300	71061398	77585158	77586258	77585158	77586258	16	741.831	54.6633	1	0.001998	Cis			Enox1, Gm6994, n-R5s48, Gm23823
chr6	156968605	156969914	139818144	139819451	143762345	143763639	137000598	137001892	137000598	137001892	15	741.69	59.8973	1	0.001998	Cis			Erp27, Arhgdib, Pde6h, Gm44406, Rerg
chr17	93251960	93252489	86369487	86370016	85511100	85511618	83566113	83566631	83566113	83566631	16	741.147	58.312	1	0.001998	Cis			Eml4, Cox7a2l, Kcng3
chr3	113224385	113225296	97357375	97358286	104590706	104591617	98160831	98161742	98160831	98161742	29	740.865	27.218	1	0.001998	Cis	Adam30		Notch2, Gm42820, Adam30, Gm9771, Reg4
chr8	149563642	149564907	130323199	130324457	135510901	135512138	125727630	125728867	125727630	125728867	19	740.471	49.3286	1	0.001998	Cis	Ntpcr		Map10, Ntpcr, Pcnxl2
chr4	171389340	171390702	146602893	146604254	152985293	152986646	143013254	143014607	143013254	143014607	24	739.182	36.9835	1	0.001998	Cis			Prdm2
chr3	135126454	135127583	117187241	117188370	125304085	125305213	117866735	117867863	117866735	117867863	20	739.018	42.5029	1	0.001998	Cis	Snx7		Snx7, Gm24811, Gm4321
chr3	100574957	100576663	85809389	85811037	92986238	92987944	87376957	87378663	87376957	87378663	23	738.965	39.4163	1	0.001998	Cis	Fcrl1		Cd5l, Fcrl1, Fcrl5
chr18	82483903	82485228	74673867	74675191	77263042	77264309	76687747	76689014	76687747	76689014	23	738.091	40.8308	1	0.001998	Cis
chr5	40063881	40064845	35877187	35878149	33055768	33056732	35503451	35504413	35503451	35504413	22	737.964	37.0815	1	0.001998	Cis			Cpz, Gm43860, Plk-ps1, Trmt44, 4931431C16Rik, Acox3
chr11	127197469	127199380	114653444	114655353	118041563	118043460	112216623	112218547	112216623	112218547	15	737.961	82.5574	1	0.001998	Cis
chr6	111165667	111169013	96570475	96573815	102802616	102805920	96438318	96441658	96438318	96441658	18	737.656	48.5511	1	0.001998	Cis			Fam19a1, Gm22971
chr1	184360340	184361052	153305523	153306231	168293419	168294131	151304136	151304844	151304136	151304844	9	736.723	95.5636	1	0.001998	Cis			Gm24402, Gm10138, Ivns1abp, Swt1
chr5	56810010	56812720	50999685	51002395	47950447	47953156	50030016	50032726	50030016	50032726	19	736.049	55.6447	1	0.001998	Cis			Gm42461, Adgra3, Gm42460
chr4	57002007	57003170	46450853	46452013	50186574	50187737	45889501	45890661	45889501	45890661	23	734.639	37.8896	1	0.001998	Cis	Ccdc180	1300002K09Rik, Tmod1, Ncbp1, Tstd2, Tdrd7, Aldh1b1	Igfbpl1, Stra6l, Ccdc180, Tdrd7
chr17	97888006	97888882	90875299	90876165	89618495	89619366	87673508	87674379	87673508	87674379	9	734.588	96.2493	1	0.001998	Cis	Msh2		Epcam, Msh2, Kcnk12
chr6	145856821	145858677	129139985	129141841	134100262	134101900	127338515	127340153	127338515	127340153	17	733.618	55.2855	1	0.001998	Cis			Gm43635, Gm7308, Gm38404, Gm43636, Gm42458, Gm43631, Gm43632
chr8	149034618	149035835	129836047	129837263	135014036	135015238	125261288	125262489	125261288	125262489	18	733.204	54.5517	1	0.001998	Cis			Disc1, Gm16237
chr4	179712298	179713165	154756339	154757196	160601319	160602186	150629280	150630147	150629280	150630147	24	732.453	35.4106	1	0.001998	Cis			Rere, Gm13091, Slc45a1, Gm16079
chr1	127721529	127722628	106928076	106929173	116661887	116662968	106153773	106154854	106153773	106154854	21	731.772	44.5481	1	0.001998	Cis		Zcchc2, Phlpp1	Gm37372, Gm26509, Gm20753, Phlpp1, Gm38235
chr7	156564966	156566510	146374340	146375884	146358269	146359813	144585396	144586940	144585396	144586940	17	731.047	56.6169	1	0.001998	Cis	Fadd		Faddos, Fadd, Ano1
chr2	113540422	113541855	99937238	99938670	106452413	106453846	102048201	102049633	102048201	102049633	17	730.075	51.2708	1	0.001998	Cis			Ldlrad3, Gm13919, Gm13920
chr4	65498184	65500137	53967384	53969337	57731575	57733522	53107988	53109941	53107988	53109941	27	729.494	34.8538	1	0.001998	Sex-specific			Nipsnap3b, Abca1
chr4	68074925	68078895	56301272	56305221	60087922	60091511	55386950	55390537	55386950	55390537	20	728.3	47.6632	1	0.001998	Cis			Rad23b, Gm12516, Gm12513, Gm12505, Gm12510, Gm22150
chr1	127400091	127401086	106630657	106631649	116377443	116378434	105880645	105881630	105880645	105881630	26	727.953	35.6131	1	0.001998	Cis			Tnfrsf11a, Gm37779, Gm26214, Gm18801
chr9	125252546	125254922	112658368	112660744	116270735	116273088	111459650	111462012	111459650	111462012	28	727.914	28.8566	1	0.001998	Cis		Dclk3, Epm2aip1	Trank1, Gm42527, Dclk3, Gm42523
chr6	102688820	102689838	88805836	88806851	94908943	94909961	88999836	89000854	88999836	89000854	17	726.84	49.6368	1	0.001998	Cis			4933427D06Rik
chr4	69562270	69564301	57642411	57644431	61420875	61422905	56660923	56662943	56660923	56662943	22	726.471	39.8087	1	0.001998	Cis			Gm26144, Actl7b, Gm26657
chr4	164261861	164263087	139699276	139700496	146297618	146298835	136428159	136429389	136428159	136429389	16	724.858	52.1284	1	0.001998	Cis			Hnrnpr, Gm27022, Htr1d, 6030445D17Rik, Luzp1
chr4	124773260	124774328	104967197	104968265	109982086	109983154	102624219	102625287	102624219	102625287	16	724.573	52.6804	1	0.001998	Cis			Pde4b
chr6	167223315	167224354	148788461	148789500	153147186	153148194	145482541	145483549	145482541	145483549	20	724.297	44.0851	1	0.001998	Cis			Lmntd1, 1700073E17Rik, Gm15499, Gm25373
chr8	151447952	151449946	132045404	132047398	137267629	137269623	127344359	127346353	127344359	127346353	17	723.587	66.9086	1	0.001998	Cis			Pard3
chr5	33634954	33637536	30016581	30019067	27197239	27199813	29949580	29952069	29949580	29952069	16	723.574	56.5507	1	0.001998	Cis	Gm43386		Gm42450, Gm43386, Gm42806, Il6
chr1	134622303	134623900	112724972	112725849	122499358	122500955	111753935	111754754	111753935	111754754	27	723.567	28.8874	1	0.001998	Cis			Gm8173, Gm37934
chr18	85083678	85085283	77132702	77134287	79559150	79560751	78979579	78981174	78979579	78981174	20	723.524	49.3624	1	0.001998	Cis			Setbp1
chr17	13033927	13035054	9642845	9643972	11962659	11963785	11962659	11963785	11962659	11963785	19	723.424	40.4972	1	0.001998	Cis / AS_Emergent - 19			Park2
chr4	162931280	162933383	138485134	138487204	145056829	145058832	135281671	135283691	135281671	135283691	27	722.359	34.3225	1	0.001998	Cis			Clic4, Gm12983, Gm12984, Gm12982, Srrm1
chr11	109652768	109653447	99056233	99056912	101478557	101479231	97311128	97311807	97311128	97311807	15	721.93	73.3042	1	0.001998	Cis			Npepps, Gm11592, Mrpl45, Gm11594, Gpr179, Socs7
chr11	116527891	116529656	105258220	105259984	107837454	107839137	103007035	103008726	103007035	103008726	21	721.695	45.2141	1	0.001998	Cis			Gm26668, Kif18b, C1ql1, 2410004I01Rik, Dcakd, Mir6931, Nmt1, Plcd3, Acbd4
chr8	102004077	102005234	89011794	89012946	91624977	91626130	86901611	86902764	86901611	86902764	14	721.291	72.1848	1	0.001998	Cis	Gm27167	Siah1a	N4bp1, 2010110E17Rik, Gm27167, Gm27168, Gm24781
chr13	59219629	59220619	55429695	55430685	53995209	53996191	56086762	56087744	56086762	56087744	14	720.838	87.0786	1	0.001998	Cis	Macroh2a1		H2afy, Gm25148, Tifab
chr12	59613076	59615296	56275258	56277478	54410214	54412434	57316477	57318698	57316477	57318698	15	720.571	76.4357	1	0.001998	Cis			Mipol1, Prps1l3, Gm11025
chr17	84338872	84340066	77974059	77975251	77385131	77386299	75464819	75465987	75464819	75465987	28	720.438	27.5476	1	0.001998	Cis	Rasgrp3		Ltbp1, Rasgrp3, Fam98a
chr17	39041597	39043452	35450932	35452675	37081385	37083240	35710675	35712530	35710675	35712530	26	719.736	33.1463	1	0.001998	Cis / Biallelic_Emergent			Sfta2, Gm9573, Dpcr1, Gm20483, Vars2, Gtf2h4, Ddr1, Gm23864, Gm4577, Gm20443, Gm20442, 4833427F10Rik
chr8	50717112	50717981	47665748	47666617	44552134	44553003	46935882	46936751	46935882	46936751	19	719.298	70.4433	1	0.001998	Cis			Enpp6, 4930579M01Rik
chr8	149701214	149702210	130449796	130450779	135643134	135644129	125852291	125853286	125852291	125853286	21	719.16	38.3124	1	0.001998	Cis			Pcnxl2, A730098A19Rik, BC021891
chr13	31793405	31793939	29423185	29423676	28638178	28638712	31503804	31504534	31503804	31504534	17	719.113	47.3785	1	0.001998	Cis			Gm23351, A530084C06Rik, Foxq1, Gm11377, 1700018A04Rik
chr11	134762901	134764048	121420497	121421644	125176190	125177337	118696352	118697499	118696352	118697499	27	718.347	30.2138	1	0.001998	Cis			Rbfox3
chr5	75346041	75348252	67349270	67351481	64266076	64268251	65599338	65601549	65599338	65601549	22	717.727	52.6715	1	0.001998	Cis			Smim14, Gm42725, Ube2k, Gm42724, Gm42726, Pds5a, Gm42727, Gm42729, Gm24399, Gm42728, C030017G13Rik
chr5	73660534	73661448	65826529	65827352	62715594	62716505	64161395	64162218	64161395	64162218	7	717.544	152.964	1	0.001998	Cis	Tbc1d1		Pgm1, Gm23967, Gm22395, Gm22559, Tbc1d1, Gm15824, Gm43721
chr12	104809210	104810483	98552008	98553281	96563074	96564347	98528527	98529800	98528527	98529800	16	716.408	56.4194	1	0.001998	Cis	Kcnk10		Kcnk10, Gm25486
chr5	50068729	50070240	44966682	44968192	41964111	41965608	44234072	44235581	44234072	44235581	20	716.066	40.0753	1	0.001998	Cis			Gm42427, Tapt1, E430021H15Rik, Gm42982, Gm42983, Gm42984
chr5	39745041	39747069	35588685	35590712	32758200	32760209	35232106	35234133	35232106	35234133	21	715.745	40.9659	1	0.001998	Cis			Adra2c
chr2	88302339	88304430	77962905	77964969	83684990	83686509	80225181	80231430	80225181	80231430	16	715.651	56.9529	1	0.001998	Cis			Prdx6b, Dnajc10
chr1	63725769	63726778	53285029	53285939	58275979	58276988	54439396	54440405	54439396	54440405	8	715.436	146.249	1	0.001998	Cis	Gtf3c3	Hecw2, Pgap1	Gtf3c3, Pgap1, Gm36955
chr6	154620956	154621794	137555389	137556129	141707970	141708803	134946223	134947056	134946223	134947056	16	715.395	58.2444	1	0.001998	Cis			Crebl2, Gpr19, Gm44366, 2810454H06Rik, Cdkn1b, Lockd, Gm44238, Apold1, Ddx47
chr4	58785393	58785999	48077448	48077993	51826490	51827096	47437058	47437603	47437058	47437603	11	715.241	107.851	1	0.001998	Cis			Tgfbr1, Gm12430, Alg2, Sec61b
chr1	164761354	164762830	138769246	138770721	149950127	149951603	136890329	136891805	136890329	136891805	19	715.152	48.8856	1	0.001998	Cis			Nr5a2
chr5	127484492	127485584	116756976	116758029	111110708	111111788	112098005	112099085	112098005	112099085	27	714.672	34.1938	1	0.001998	Cis			Gm42491
chr14	68372272	68373207	63489419	63490340	63210381	63211313	69762918	69763850	69762918	69763850	18	714.182	49.1214	1	0.001998	Cis	Gm17740		Slc25a37, Mir6950, R3hcc1, Chmp7, 4930480K23Rik, Tnfrsf10b, Rhobtb2, Pebp4
chr19	405168	406452	377727	379010	382676	383953	3610046	3611329	3610046	3611329	23	713.718	48.5409	1	0.001998	Cis			Ppp6r3, Lrp5, 1810055G02Rik
chr18	62980223	62981835	56162015	56163626	59541387	59542996	58966092	58967701	58966092	58967701	20	713.109	43.3171	1	0.001998	Cis	Adamts19		Adamts19, A730017C20Rik
chr19	59384341	59384934	56126434	56126973	54891467	54892057	57324691	57325230	57324691	57325230	18	712.465	49.8071	1	0.001998	Cis / AS_Emergent - 37	Gm50270		Ablim1, B230217O12Rik, Fam160b1
chr1	94750945	94752237	79841927	79843190	86916006	86917298	79849530	79850824	79849530	79850824	19	712.281	45.9144	1	0.001998	Cis			Wdfy1, Gm10555, Mrpl44, Serpine2
chr3	34081522	34081996	28569139	28569613	31284996	31285464	31145523	31145991	31145523	31145991	8	711.816	161.249	1	0.001998	Cis			Skil, Cldn11, Slc7a14
chr12	58909114	58910263	55594310	55595458	53761584	53762733	56669433	56670581	56669433	56670581	24	711.417	34.4346	1	0.001998	Cis	Gm18339		Gm26973, C87198, Gm38103, Nkx2-9, Gm15524, Pax9, Slc25a21
chr4	60042379	60043249	49221000	49221869	52990537	52991404	48545911	48546780	48545911	48546780	19	711.234	42.9348	1	0.001998	Cis			Tex10, Msantd3, Tmeff1
chr9	98743637	98746910	89787900	89791167	91818111	91819845	89674109	89675843	89674109	89675843	10	711.102	110.802	1	0.001998	Cis			AF529169, Tmed3, Ankrd34c, Gm29608
chr2	165489177	165493438	148006500	148010760	154011764	154015958	148120598	148124924	148120598	148124924	23	710.784	38.0609	1	0.001998	Cis			9030622O22Rik, Foxa2, Gm27420, Gm14108, Gm24221
chr17	98896291	98897578	91835304	91836570	90487729	90488994	88542742	88544007	88542742	88544007	22	710.14	41.4014	1	0.001998	Cis			Foxn2, Ppp1r21, Gm38109, Ston1
chr3	73886202	73888600	64274552	64276936	67835190	67837588	66062884	66065268	66062884	66065268	20	709.905	46.7906	1	0.001998	Cis			Gm35106, Gm37078, Gm19024, Gm6546, Veph1, Gm37822, Gm26442, Gm36973, Tpi-rs2
chr9	128266818	128267401	115431386	115431969	119026233	119026816	114091372	114091955	114091372	114091955	5	709.533	151.982	1	0.001998	Cis			Fbxl2, Susd5
chr1	19668169	19669666	15386400	15387889	18052990	18054473	18052990	18054473	18052990	18054473	8	709.244	105.61	1	0.001998	Cis			Gm18775, Gm17969, Gm28755, Gm28756, Crisp4
chr8	90603141	90605362	78995335	78997512	81135552	81137764	77308739	77310916	77308739	77310916	23	708.967	35.8411	1	0.001998	Cis			Nr3c2, Arhgap10
chr8	70740684	70741678	62749003	62749996	62950947	62951941	61517500	61518493	61517500	61518493	22	708.829	40.3394	1	0.001998	Cis	Palld		Cbr4, Palld
chr4	171578308	171581172	146787238	146790102	153161613	153164263	143189574	143192224	143189574	143192224	20	708.777	51.1266	1	0.001998	Cis	Prdm2	Prdm2	Prdm2, Mir7021, Gm13038, Gm13039, Gm22039, Gm13050, Pdpn
chr10	19327672	19327890	18023697	18023913	15601754	15601971	18023697	18023913	18023697	18023913	6	707.444	166.32	1	0.001998	Cis	Abracl		Heca, Abracl, Gm17711, Reps1
chr4	66267336	66267721	54671629	54672014	58431107	58431491	53780480	53780863	53780480	53780863	7	707.195	134.795	1	0.001998	Cis	Tal2		Fsd1l, Fktn, Gm25445, Tal2, Rps15a-ps8, Tmem38b, n-R5s185
chr18	69548871	69550093	62537328	62538547	65788726	65789947	65213431	65214652	65213431	65214652	25	706.833	31.5909	1	0.001998	Cis			Nedd4l, Mir122, Alpk2
chr12	60711998	60715647	57302980	57306510	55398657	55402304	58313334	58322593	58313334	58322593	19	706.482	46.991	1	0.001998	Cis			Clec14a
chr5	59560964	59563591	53495151	53497250	50460148	50462775	52430481	52432580	52430481	52432580	14	705.298	83.6535	1	0.001998	Cis		Sepsecs, Zcchc4, Sod3	Sod3, Ccdc149, Gm43683
chr18	89267468	89268132	80859389	80860053	83353847	83354502	82571298	82571932	82571298	82571932	21	705.221	38.6039	1	0.001998	Cis			Mbp, Rpl21-ps8, Zfp236
chr9	95808266	95809448	87266600	87267780	89033901	89035068	87147620	87148787	87147620	87148787	14	705.094	92.8021	1	0.001998	Cis			Cyb5r4, Mrap2, Gm37012, Cep162, Gm24649
chr4	130115161	130117527	109818828	109821153	114995207	114997567	107304763	107307126	107304763	107307126	23	704.617	40.2068	1	0.001998	Cis	Dio1		Ldlrad1, Lrrc42, Hspb11, Gm12850, Dio1, Yipf1, Gm12870, Gm12869, Ndc1
chr18	69772770	69773771	62750259	62751255	65980413	65981411	0	0	65405118	65406116	10	704.31	143.819	1	0.001998	Cis			Alpk2, Gm22567, Malt1	Not mapped to mm10 from CC019
chr6	144958759	144962203	128255918	128259018	133268647	133272060	126506900	126510313	126506900	126510313	22	703.765	39.1935	1	0.001998	Cis			Kcna5, Gm33320
chr9	118460186	118461283	106742189	106743286	110085948	110087045	105962616	105963678	105962616	105963678	17	702.985	48.782	1	0.001998	Cis			Col6a5, Col6a4, Gm24631
chr9	20145330	20145670	18313820	18314160	18130829	18131169	21245016	21245356	21245016	21245356	29	702.92	33.9271	1	0.001998	Cis	Gm48303		Pde4a, Gm16754, Keap1, S1pr5, Atg4d, Kri1, Gm37379, Cdkn2d, Ap1m2
chr11	66197003	66198334	60381925	60383156	61290194	61291498	61101816	61103120	61101816	61103120	12	702.397	95.8481	1	0.001998	NonDom_Trans			Kcnj12, Tnfrsf13b, Gm12269, Usp22
chr5	114612566	114614084	104438290	104439801	99748559	99750065	100835575	100837081	100835575	100837081	17	701.673	55.5459	1	0.001998	Cis			Helq, Mrps18c, Gm43511, Fam175a, Gm43513, Gm43514, Gm26286, 4930458D05Rik, Agpat9
chr4	65631712	65633374	54089366	54091021	57857959	57859575	53224873	53226582	53224873	53226582	15	701.218	55.3609	1	0.001998	Cis			Abca1, 4930412L05Rik, 4930522O17Rik, AI427809
chr3	97926200	97928307	83263259	83265365	90530699	90532806	84921418	84923525	84921418	84923525	17	700.787	49.2881	1	0.001998	Cis	Fbxw7		Gm37240, Fbxw7, Gm37726
chr17	92960862	92962835	86085825	86087763	85246740	85248705	83301753	83303718	83301753	83303718	21	700.689	40.2821	1	0.001998	Cis			Pkdcc, Gm24240, Rpl21-ps7, Eml4
chr9	132808377	132809675	119817450	119818728	123103191	123104488	118168330	118169627	118168330	118169627	23	700.63	33.166	1	0.001998	Cis			Cmc1, Gm17399
chr2	76338798	76340153	67055481	67056833	72258517	72259872	69487149	69488500	69487149	69488500	13	699.871	62.3373	1	0.001998	Cis			Dhrs9, Lrp2
chr9	135425472	135426258	122389969	122390744	125517809	125518552	120582948	120583691	120582948	120583691	15	699.782	65.4805	1	0.001998	Cis			Eif1b, Entpd3, Rpl14, 5830454E08Rik
chr1	160190783	160192610	134617660	134619483	145693056	145694679	133028169	133029975	133028169	133029975	19	698.833	44.5833	1	0.001998	Cis	Mdm4		Gm38308, Mdm4, Gm29257, Pik3c2b, Gm28609
chr9	17365877	17370947	15805370	15810440	15669940	15675006	18757941	18763007	18757941	18763007	18	698.524	42.259	1	0.001998	Cis	Olfr24		Muc16, Gm24546, Olfr24, Olfr828, Olfr829
chr17	70604017	70604948	64867782	64868713	64866557	64867488	63010329	63011260	63010329	63011260	16	697.741	51.731	1	0.001998	Sex-specific			Fbxl17, Gm25348
chr12	73898908	73900302	69460591	69461985	67273069	67274462	70145790	70147184	70145790	70147184	13	697.072	79.4754	1	0.001998	Cis			Nin, Abhd12b, Pygl, F730035M05Rik
chr1	164757007	164758690	138764918	138766593	149945837	149947518	136886039	136887720	136886039	136887720	14	697.038	67.0099	1	0.001998	Cis			Gm17781, Nr5a2
chr4	75793661	75795700	63496082	63498094	65543637	65545672	62274199	62276211	62274199	62276211	25	696.855	30.9117	1	0.001998	Cis			Zfp37, Slc31a2, Fkbp15, Slc31a1
chr13	106511691	106512831	98444626	98445745	96588327	96589467	97050824	97051948	97050824	97051948	20	696.805	47.1787	1	0.001998	Cis			1700029F12Rik, Fam169a, Gm6169
chr17	96267234	96267869	89300520	89301155	88176721	88177356	86231734	86232369	86231734	86232369	19	696.406	42.485	1	0.001998	Cis			Prkce, 2010106C02Rik
chr12	72800407	72802091	68399631	68401287	66255651	66257335	69147912	69149564	69147912	69149564	15	696.178	66.1842	1	0.001998	Cis	Gm24499		Gm15571, Gm24499, Rps29, Rn7s1, Lrr1, Rpl36al, Mgat2, Dnaaf2, 9330151L19Rik, Pole2
chr2	117327704	117330375	103425919	103428438	110061321	110063831	105467795	105470634	105467795	105470634	21	696.059	46.774	1	0.001998	Cis			Them7, Rcn1, 4930527A07Rik, Pax6os1, Gm13890, Rpl10-ps1
chr10	106259641	106260455	96292217	96293025	96272096	96272886	93834808	93835598	93834808	93835598	11	694.883	89.2892	1	0.001998	Cis	Usp44		Ntn4, Gm3571, Gm26239, Usp44, Metap2, 4930471D02Rik, Gm25962
chr6	40246672	40247002	32576055	32576385	37384026	37384356	0	0	34987686	34988016	9	694.72	169.14	1	0.001998	Cis	Slc23a4		Wdr91, Stra8, 2010107G12Rik, Cnot4	Not mapped to mm10 from CC019
chr9	128289781	128291132	115446900	115448099	119045790	119047141	114110929	114112280	114110929	114112280	20	694.231	41.5593	1	0.001998	Cis			Fbxl2, Susd5
chr7	43269303	43272158	38685057	38687855	40824021	40826875	39795274	39798120	39795274	39798120	16	692.975	54.1653	1	0.001998	Cis	Gm45839, 4930558N11Rik		Gm9230, Gm37302, 4930558N11Rik
chr12	117024447	117025685	109455304	109456542	108343882	108345120	109114664	109115902	109114664	109115902	29	692.787	27.6611	1	0.001998	NonDom_Trans			Wdr25, Begain, Gm28498
chr6	138646482	138647443	122202034	122202935	127738486	127739440	120976739	120977693	120976739	120977693	19	692.471	45.0772	1	0.001998	Cis			Bcl2l13, Bid, Gm44260, Mical3, Gm43916, Gm43915, Gm4651
chr9	135701990	135704122	122652871	122654943	125760560	125762684	120825699	120827823	120825699	120827823	20	692.135	43.3175	1	0.001998	Cis			Gm23624, 1700020M21Rik
chr7	40348065	40351476	35966504	35969914	38008899	38012309	37202189	37205601	37202189	37205601	16	691.836	61.5629	1	0.001998	Cis			Gm28078, Gm28076, Gm28075, Gm28077
chr18	88722289	88723886	80432997	80434594	82861295	82862515	82104853	82106074	82104853	82106074	11	691.351	77.7704	1	0.001998	Cis
chr1	68051214	68054248	57089043	57092077	62263224	62266240	58096550	58099582	58096550	58099582	21	691.037	38.8995	1	0.001998	Cis			Kctd18, Sgol2a, Aox1, Aox3, Gm24548
chr19	58034638	58035523	54823907	54824749	53618508	53619393	56079367	56080243	56079367	56080243	15	689.835	66.3401	1	0.001998	Cis
chr5	166728359	166728707	154266769	154267117	146942090	146942434	146832143	146832491	146832143	146832491	10	689.819	93.2924	1	0.001998	Cis	Rpl21, Gm25091, Gm23202	Lnx2, Usp12, Rasl11a, Polr1d	Usp12, Gm43741, Rpl21, Gm25091, Gm23202, Rasl11a
chr8	136849302	136850461	118744475	118745634	123676880	123678039	114849182	114850341	114849182	114850341	21	689.405	55.6059	1	0.001998	Cis			Wwox
chr3	113315238	113317113	97433302	97435177	104681302	104683177	98236758	98238633	98236758	98238633	24	688.901	33.6032	1	0.001998	Cis			Adam30, Gm9771, Reg4, Gm42821, Hmgcs2, Gm43189, Phgdh
chr5	75202120	75203646	67214882	67216391	64141095	64142600	65483448	65484974	65483448	65484974	18	688.65	47.1183	1	0.001998	Cis			Lias, 1110003F10Rik, Gm43311, Ugdh, Gm43552, Gm43289, Smim14, Gm43290, 4930589O11Rik, Gm42725, Ube2k, Gm42724
chr18	91551977	91553684	82942009	82943632	85432689	85434396	84525951	84527658	84525951	84527658	18	688.356	56.5966	1	0.001998	Cis			Zfp407, Cndp1
chr13	18313821	18314563	16800106	16800848	16530556	16531298	19623674	19624416	19623674	19624416	20	688.283	55.5724	1	0.001998	Cis	Sfrp4		Epdr1, Sfrp4, Nme8
chr7	87889228	87890962	80101653	80102560	81040276	81042010	79345612	79347346	79345612	79347346	14	687.785	119.054	1	0.001998	Cis			RP23-24N16.5, Abhd2, RP23-256J14.1, RP23-256J14.2, Gm24224, Rlbp1, Fanci, Gm16017
chr18	42402143	42403688	36598303	36599838	39966769	39968048	39391474	39392753	39391474	39392753	18	687.042	50.2255	1	0.001998	Cis	Gm15337		Arhgap26, Gm15336, Gm15333, Gm15337, Nr3c1
chr2	184739133	184739655	166036968	166037490	171531471	171531993	164952305	164952827	164952305	164952827	15	686.73	53.5611	1	0.001998	Cis	Mmp9		Pcif1, Zfp335, Zfp335os, Mmp9, Slc12a5, Ncoa5
chr7	42889956	42891267	38337755	38339059	40475889	40477183	39445069	39446373	39445069	39446373	18	685.881	44.7411	1	0.001998	Cis	Gm5590		RP23-89C10.5, Gm5590, Zfp939, Gm28455, Zfp619
chr7	110635596	110636890	102069891	102071183	102737714	102739004	100995758	100997048	100995758	100997048	13	685.728	72.3559	1	0.001998	Cis			Arhgef17, P2ry6, RP23-44D14.1, P2ry2, RP23-44E14.3, RP23-44E14.4, Fchsd2
chr18	81542392	81543924	73822416	73823898	76392244	76393771	75816949	75818476	75816949	75818476	14	684.858	65.351	1	0.001998	Cis		Zbtb7c	1700034B16Rik, Zbtb7c
chr9	135859327	135862152	122809253	122812075	125903124	125905233	120968263	120970372	120968263	120970372	15	684.236	73.6358	1	0.001998	Cis			1700020M21Rik, 4930593C16Rik, Ctnnb1, Mir7090, Ulk4
chr1	223846945	223849434	187661043	187663491	206286085	206288572	185659656	185662104	185659656	185662104	19	684.098	58.9343	1	0.001998	Cis			Gm38093
chr6	157493748	157494567	140322098	140322917	144236607	144237417	137474860	137475670	137474860	137475670	11	683.498	79.8243	1	0.001998	Cis			Ptpro, Gm44258, Eps8
chr11	129100744	129101328	116342049	116342630	119871921	119872504	113865480	113866063	113865480	113866063	10	683.102	105.603	1	0.001998	Cis			Sdk2
chr10	4350804	4351623	4210373	4211190	1178578	1179396	4210373	4211190	4210373	4211190	24	683.047	31.2565	1	0.001998	Cis / Dom_Trans|Transvection|Paramutation - 19	Gm30570		Mthfd1l, Gm25369, Akap12
chr5	91069831	91073974	81986207	81990315	78369280	78373423	79456296	79460439	79456296	79460439	17	682.781	51.2831	1	0.001998	Cis			Gm43234, Gm18452
chr14	128457882	128458639	115503567	115504324	117113859	117114616	119007889	119008646	119007889	119008646	8	682.433	143.274	1	0.001998	Cis	Uggt2		Dnajc3, Uggt2
chr6	116611682	116612410	101581037	101581765	107772657	107773381	101198491	101199219	101198491	101199219	27	682.426	29.7113	1	0.001998	Cis	Gm26911, Pdzrn3		Gm43948, Gm43942, Gm19726, Pdzrn3, Gm26911
chr8	94919220	94920001	82820638	82821380	85104135	85104916	80971112	80971892	80971112	80971892	19	682.171	38.5641	1	0.001998	Cis			Usp38, Gm9725
chr15	48204598	48206023	40141343	40142741	44322360	44323785	41845607	41847030	41845607	41847030	22	681.851	34.6241	1	0.001998	Cis			Oxr1, Gm26854, Abra
chr8	107151658	107152751	93699963	93701055	96455352	96456388	91376055	91377091	91376055	91377091	21	681.553	37.1756	1	0.001998	Cis			Rpgrip1l, Fto
chr18	34555908	34557557	29010953	29012596	32459113	32460752	31883818	31885457	31883818	31885457	20	681.049	40.4834	1	0.001998	Cis	Wdr33	Polr2d, Sap130, Map3k2, Iws1, Proc, Lims2, Wdr33, Ammecr1l, Sft2d3, Gpr17	Gm26533, Polr2d, Wdr33, Gm6665, Gm26823, Sft2d3, Lims2, Gpr17, Myo7b
chr14	127256351	127258005	114429682	114431333	116006105	116007756	118008730	118010381	118008730	118010381	20	680.892	45.1155	1	0.001998	Cis			Gpc6, Mir6239, Dct
chr13	44809946	44810816	41985873	41986734	40738602	40739438	43565298	43566134	43565298	43566134	14	680.595	60.6423	1	0.001998	Cis			Ranbp9, Mcur1, Rnf182
chr12	35236120	35237372	33383934	33385176	32472394	32473638	35311503	35312752	35311503	35312752	14	679.825	67.7308	1	0.001998	Cis	Gm44396	Snx13	Gm44396
chr5	25287440	25288699	22514121	22515379	19580823	19582073	22514121	22515379	22514121	22515379	15	679.676	67.8533	1	0.001998	Cis			n-R5s170, Gm43110, Orc5, Gm15421, Gm22887, 6030443J06Rik, Gm9057
chr5	133211392	133212289	122409000	122409897	116685577	116686474	117283408	117284305	117283408	117284305	20	679.356	42.7386	1	0.001998	Cis			Taok3, n-R5s174, Pebp1, Gm3786, BC051077, Gm10399, Vsig10, Gm15727, Wsb2
chr1	226002305	226003564	189583036	189584295	208369436	208370695	187581649	187582908	187581649	187582908	22	679.355	46.2187	1	0.001998	Cis			Esrrg, Gm36388, Gm37929
chr19	15122297	15125132	14077605	14080433	14240286	14243102	17309924	17312752	17309924	17312752	14	678.914	53.0755	1	0.001998	Cis			Prune2, Gcnt1, Rfk
chr19	36668406	36670147	34517885	34519550	34015480	34016764	36818625	36820009	36818625	36820009	22	678.893	47.3355	1	0.001998	Cis	Gm50112		Ppp1r3c, Tnks2
chr18	79319959	79321213	71688754	71690008	74421133	74422386	73845838	73847091	73845838	73847091	21	678.785	36.5976	1	0.001998	Cis			Me2, Mro, Mapk4
chr4	176747663	176748341	151849886	151850477	157913908	157914586	147941869	147942547	147941869	147942547	11	678.252	89.6607	1	0.001998	Cis	2510039O18Rik		Miip, Fv1, Mfn2, Gm13156, Plod1, 2510039O18Rik, Nppb, Nppa, Gm13054, Clcn6
chr5	147570735	147571610	136330723	136331598	129585552	129586410	130180439	130181297	130180439	130181297	19	677.735	36.6541	1	0.001998	Cis			Tpst1, 2210412B16Rik, Kctd7, Rabgef1, Gm15920, Gm15921, Tmem248, Gm42469, Gm42467, Sbds, Tyw1
chr2	175074113	175075631	156907094	156908598	162769453	162770919	156446989	156448453	156446989	156448453	13	677.589	65.668	1	0.001998	Cis	Gm14225		Cnbd2, Gm14170, Rpl21-ps9, Gm22316, Gm14173, Epb41l1, Gm14225, Gm14224
chr12	13673469	13676728	12709554	12711983	12326620	12329863	15414768	15417221	15414768	15417221	14	677.012	59.0766	1	0.001998	Cis
chr7	16706909	16707199	14373249	14373539	15650597	15650887	16752127	16752417	16752127	16752417	13	676.908	75.3721	1	0.001998	Cis			Ceacam15, RP24-490A22.8, Ceacam9, Ap2s1, Slc1a5, Fkrp, Strn4
chr5	49431888	49433581	44383123	44384810	41365019	41366709	43663143	43664830	43663143	43664830	12	676.897	66.5479	1	0.001998	Cis	Cc2d2a		C1qtnf7, Gm15866, Gm43023, Cc2d2a, Fbxl5
chr10	60032920	60034241	51971133	51972449	54253103	54254397	51815815	51817109	51815815	51817109	10	676.122	85.5186	1	0.001998	Cis			Rfx6, 4933411G06Rik, Gm23906
chr13	12084670	12086790	10998029	11000149	10927007	10929127	14034471	14036591	14034471	14036591	23	674.869	33.7484	1	0.001998	Sex-specific			B3galnt2, Gm18856, Tbce, Ggps1, Arid4b, Gm26129, n-R5s52
chr12	5724947	5726389	5303612	5305054	5165103	5166480	8269843	8272267	8269843	8272267	20	674.832	52.7183	1	0.001998	Cis	Ldah		Ldah, Gdf7, Hs1bp3
chr9	79688610	79690474	73999513	74001377	74217033	74218896	74365755	74367619	74365755	74367619	18	673.854	41.5572	1	0.001998	Cis	Nr1h2-ps		Gm24141, Nr1h2-ps
chr8	51681392	51682125	48509582	48510315	45444725	45445458	47749621	47750354	47749621	47750354	19	673.348	53.9838	1	0.001998	Cis	Gm31786		Ing2, AA386476, E030037K01Rik, n-R5s96, Cldn24, Cldn22
chr7	130042688	130043745	120638215	120639271	120858569	120859626	119116613	119117670	119116613	119117670	15	672.91	62.6139	1	0.001998	Cis			Gpr139
chr17	98656725	98658032	91615573	91616563	90286977	90288282	88341990	88343295	88341990	88343295	11	671.986	87.5861	1	0.001998	Cis	Gm22542		Gm22542, Gm23947
chr13	78048564	78050240	72537018	72538694	71118275	71119946	72345035	72346711	72345035	72346711	18	671.644	46.9325	1	0.001998	Cis
chr4	70275158	70276380	58297035	58298228	62078940	62080160	57280968	57282155	57280968	57282155	21	671.438	36.764	1	0.001998	Cis			Ptpn3, Gm12536
chr14	75865914	75868243	70576796	70579059	70035870	70038196	76565268	76567545	76565268	76567545	19	670.439	38.2467	1	0.001998	Cis		Tsc22d1	Tsc22d1, 4930444M15Rik, Serp2
chr6	140579748	140580599	124037435	124038275	129389034	129389885	122627287	122628138	122627287	122628138	29	669.677	24.6937	1	0.001998	Cis	Dppa3	Foxj2, Necap1, C3ar1, Apobec1, Phc1, Clec4a1	Aicda, Gm16556, Gm16557, Gm8459, Apobec1, Gdf3, Gm26168, Dppa3, Gm10420, Gm10224, Nanog
chr5	76143180	76143987	68043098	68043903	64989058	64989864	66231407	66232212	66231407	66232212	10	669.646	86.7521	1	0.001998	Cis			Rbm47, Gm26725, Gm22929, 1700126H18Rik, Gm43772, Gm15794, Gm3822, Nsun7, Apbb2
chr18	70998256	70999910	63935316	63936906	67049518	67051080	66474223	66475785	66474223	66475785	20	669.168	43.2221	1	0.001998	Cis			Pmaip1, Gm24679
chr7	81155938	81156567	73653678	73654307	74868981	74869610	73174317	73174946	73174317	73174946	18	668.36	40.8993	1	0.001998	Cis			RP24-136L4.3, RP24-136L4.2, RP24-136L4.4, Gm28746, RP24-136L4.5, RP24-136L4.6
chr3	146363298	146364053	127689200	127689954	135489711	135490463	127942657	127943411	127942657	127943411	11	668.05	99.0798	1	0.001998	Cis			Gm42586, Gm43652, 5730508B09Rik, 9830132P13Rik, Gm43053
chr5	74104441	74106335	66232373	66234169	63129617	63131507	64553034	64554830	64553034	64554830	9	668.008	112.541	1	0.001998	Cis			Gm31363, 1700027F09Rik, 4930526M16Rik, C030018K13Rik, Gm3716, Gm42564, Gm42565
chr6	162116129	162119019	144246761	144249637	148455881	148458760	141188758	141191634	141188758	141191634	22	667.839	33.7453	1	0.001998	Cis			Gm7384, Gm28523, Pde3a
chr8	150159807	150161292	130879092	130880577	136063472	136064228	126257655	126258411	126257655	126258411	22	667.681	49.9365	1	0.001998	Cis			Slc35f3
chr1	92908788	92911409	78311493	78314068	85261809	85264424	78361405	78364020	78361405	78364020	21	667.669	40.5145	1	0.001998	Cis			Sgpp2, Gm28410, Gm37884, Farsb, Gm28995
chr3	148901565	148903054	130073835	130075324	137782583	137784072	130214092	130215581	130214092	130215581	23	667.387	33.8532	1	0.001998	Sex-specific			Col25a1, Gm9397
chr6	112075666	112076507	97411703	97412544	103617145	103617986	97275567	97276408	97275567	97276408	15	666.875	54.6904	1	0.001998	Cis		Tmf1, Uba3, Arl6ip5, A130022J15Rik	Uba3, Arl6ip5, Lmod3, Frmd4b
chr4	57820673	57821905	47186669	47187901	50930762	50931990	46599714	46600946	46599714	46600946	25	666.804	34.8393	1	0.001998	Cis			Trim14, Gm16731, Coro2a, Tbc1d2, Gabbr2
chr5	155199648	155200995	143626863	143628209	136505251	136506034	136982508	136983230	136982508	136983230	21	666.792	43.2618	1	0.001998	Cis			Ift22, 4933404O12Rik, Fis1, Cldn15, Znhit1, Plod3, Mir702, Gm7284, Gm26989, Vgf, Ap1s1, Serpine1
chr18	82391222	82392817	74586883	74588000	77176440	77178035	76601145	76602740	76601145	76602740	13	666.447	107.309	1	0.001998	Cis
chr5	139527324	139528192	128623435	128624291	122317737	122318605	122915568	122916436	122915568	122916436	20	665.593	36.62	1	0.001998	Cis	Kdm2b		Rnf34, Kdm2b, Gm43411, RP23-214I6.5, A930024E05Rik
chr12	53943797	53946216	50860091	50862510	49180631	49183050	52170036	52172455	52170036	52172455	12	665.544	114.949	1	0.001998	Cis			Nubpl
chr9	21077164	21077811	19202476	19202804	18956555	18957202	22053537	22054230	22053537	22054230	8	665.487	132.591	1	0.001998	Cis	Elavl3		Rgl3, Ccdc151, Prkcsh, Elavl3, Zfp653, Gm16845, Ecsit, Cnn1, Elof1, Mir7084, Acp5
chr9	19851707	19853068	18035999	18037352	17860794	17862155	20984652	20986013	20984652	20986013	16	664.989	59.4328	1	0.001998	Cis			Eif3g, Dnmt1, Mir7081, S1pr2, Mrpl4, Icam1, Icam4, Icam5, Mir1900, Gm26592, Zglp1, Fdx1l
chr4	43105286	43106999	34980126	34981831	37579453	37581166	34980126	34981831	34980126	34981831	24	663.802	29.5773	1	0.001998	Cis			Gm12361, Mob3b, Gm12364
chr4	70660945	70661675	58642412	58643140	62435438	62436165	57607278	57608006	57607278	57608006	22	663.67	34.1988	1	0.001998	Cis			Palm2, Pakap
chr8	102801974	102803652	89755904	89757566	92378581	92380067	87614218	87615704	87614218	87615704	17	662.602	47.336	1	0.001998	Cis			4933402J07Rik, Gm24841, Zfp423
chr8	70717742	70718942	62726856	62728053	62929454	62930638	61496667	61497864	61496667	61497864	17	662.389	55.734	1	0.001998	Cis	Cbr4		Cbr4, Palld
chr1	60598231	60599135	50781442	50782337	55335835	55336738	52009492	52010395	52009492	52010395	13	662.333	74.7386	1	0.001998	Cis	Stat4		Gm8419, Gm27607, Gm8420, Stat4, Gm28177, Gm3940
chr6	82187013	82187131	70266780	70266898	75782469	75782587	70890850	70890968	70890850	70890968	4	662.216	182.733	1	0.001998	Cis			Eif2ak3, Gm23346, Gm43292, Tex37, Foxi3
chr9	42235423	42236835	38691313	38692708	38097379	38098783	40638517	40639915	40638517	40639915	24	661.496	33.7515	1	0.001998	Cis			Gm21915, Clmp, Gm16095
chr5	40824389	40827416	36595910	36598907	33768681	33771706	36186124	36189124	36186124	36189124	25	660.88	33.9252	1	0.001998	Cis			Sorcs2, Psapl1
chr8	145449177	145449928	126615296	126616035	131647632	131648383	122190387	122191126	122190387	122191126	20	660.853	42.7123	1	0.001998	Cis			Gm20388, Gm22, Zfpm1
chr6	156534851	156535234	139406403	139406786	143423829	143424212	136662082	136662465	136662082	136662465	12	660.597	80.3072	1	0.001998	Cis	Plbd1		Atf7ip, Plbd1, Gm44401, Gm4714, Gucy2c
chr18	80699537	80700271	72994713	72995445	75654159	75654881	75078864	75079586	75078864	75079586	14	659.923	54.9797	1	0.001998	Sex-specific			Rpl17, Snord58b, Gm23301, Gm26202, BC031181, Dym, Gm27781
chr5	145711069	145712161	134550652	134551738	127940008	127941081	128536060	128537148	128536060	128537148	22	659.783	35.1435	1	0.001998	Cis / Dom_Trans|Transvection|Paramutation - 19			4930573I07Rik, Gm42499, 5930412G12Rik, Gm42498, Fzd10
chr11	6933086	6934498	3686785	3688193	6548120	6549521	6548120	6549521	6548120	6549521	12	658.743	108.314	1	0.001998	Cis	Gm24000, Ccm2	Ccm2, Myo1g, Zmiz2, Ppia, Purb	Purb, Gm22123, Gm11973, Myo1g, Gm11974, Gm22457, Gm24000, Ccm2, Gm11975, Nacad, Tbrg4, Gm24313, Snora5c, Wap
chr4	67854465	67855330	56113515	56114380	59886318	59887183	55203881	55204746	55203881	55204746	19	658.689	37.8626	1	0.001998	Cis			Gm12515, Gm12514, Gm12509, Gm12508, Gm12512
chr6	155102134	155103532	138017615	138019011	142124887	142126278	135363140	135364531	135363140	135364531	26	658.529	28.6719	1	0.001998	Cis	Emp1		Gm44276, Pbp2, Gm44274, Gm44275, Dynlt1-ps1, Emp1
chr17	90146729	90148270	83434129	83435666	82649764	82651305	80704777	80706318	80704777	80706318	19	658.376	49.2675	1	0.001998	Cis			Map4k3, Gm9959
chr17	87793144	87794032	81150513	81151401	80507702	80508566	78562715	78563579	78562715	78563579	17	658.288	50.0166	1	0.001998	Cis			Gm10093, Vit, Gm22562, Strn
chr5	24494097	24495596	21797094	21798593	18864088	18865586	21797094	21798593	21797094	21798593	24	658.221	31.5856	1	0.001998	Sex-specific	Psmc2		Pmpcb, Gm15715, Dnajc2, Psmc2, Slc26a5, Reln
chr18	70330837	70332535	63289690	63291372	66464553	66466238	65889258	65890943	65889258	65890943	21	657.774	44.5599	1	0.001998	Cis			Sec11c, Grp, Gm25150, Rax, Raxos1, Cplx4
chr19	49212429	49214104	46419767	46421442	45501156	45502830	48034301	48035976	48034301	48035976	26	657.361	28.5727	1	0.001998	Cis			Cfap58
chr6	109771588	109773807	95302549	95304751	101540940	101543157	95200879	95203081	95200879	95203081	18	657.346	46.5159	1	0.001998	Cis			Kbtbd8os, Kbtbd8, Gm17822, Gm5723, AY512915
chr7	20305360	20305590	17151280	17151510	18790136	18790366	19399262	19399492	19399262	19399492	11	656.784	91.5727	1	0.001998	Cis	Klc3		RP23-85B15.7, RP23-85B15.8, Ercc1, Cd3eap, Ppp1r13l, Ercc2, Gm26852, Mir343, Klc3, Ckm, A930016O22Rik, Mark4, Gm23099, Exoc3l2, RP24-548O1.1
chr17	87837402	87838598	81193860	81195056	80546750	80547919	78601763	78602932	78601763	78602932	26	656.288	27.2856	1	0.001998	Cis			Vit, Gm22562, Strn
chr13	73092403	73093804	67917976	67919373	66532601	66534002	67909814	67911214	67909814	67911214	15	656.279	63.4192	1	0.001998	Cis			4930525G20Rik, Gm10037, BC048507
chr3	144986831	144989507	126385792	126388464	134238346	134240984	126709067	126711747	126709067	126711747	21	655.963	37.674	1	0.001998	Cis			Camk2d, Gm43010, Gm43009, Gm43006, Gm43005, Gm15551, Gm42515, Gm42514
chr17	79981027	79982358	73771664	73772978	73403320	73404648	71483008	71484336	71483008	71484336	13	655.818	71.5214	1	0.001998	Cis	Gm18738		Gm26561, Smchd1, Gm38220, Gm4707, Ndc80, Gm23115, Mettl4-ps1, Spdya
chr4	181562473	181563094	156584832	156585453	162283434	162284051	152311395	152312012	152311395	152312012	17	655.762	48.2117	1	0.001998	Cis	Rnf207		Acot7, Gpr153, Hes3, Icmt, Rnf207, Rpl22, Chd5, Gm13645, Kcnab2
chr4	70293483	70294603	58313966	58315085	62094843	62095963	57295379	57296498	57295379	57296498	20	655.574	39.5569	1	0.001998	Cis			Ptpn3, Gm12536, 1700042G15Rik, Gm12537
chr1	38632848	38634469	32821558	32823173	35154123	35155744	34822301	34823917	34822301	34823917	20	655.412	39.832	1	0.001998	Cis / NonDom_Trans	Gm37127		Arhgef4, Gm37224, Gm37845, Gm38336, Fam168b, Gm37127, Plekhb2
chr5	168759645	168760113	156215196	156215664	148766678	148767146	148640339	148640807	148640339	148640807	6	655.259	154.818	1	0.001998	Cis			Gm29815, Gm36186
chr18	60587655	60589808	53852842	53854961	57261195	57263348	56685900	56688053	56685900	56688053	21	655.002	40.8632	1	0.001998	Cis			Tex43, Lmnb1, March3, Gm15345
chr1	205464151	205466354	171898978	171901158	188661929	188664132	169897591	169899771	169897591	169899771	23	654.984	33.4578	1	0.001998	Cis / Biallelic_Emergent			Gm37586, Ccdc190, Gm15852, Hsd17b7, 3110045C21Rik, Ddr2
chr8	142792754	142793574	124137494	124138314	129213270	129214070	119897288	119898088	119897288	119898088	15	654.906	69.0869	1	0.001998	Cis			Cotl1, Klhl36, Usp10, Gm20388
chr4	143153899	143154663	120954341	120955102	126185896	126186652	118075297	118076053	118075297	118076053	13	654.849	79.2402	1	0.001998	Cis			St3gal3, Kdm4a, Gm23382
chr18	65202386	65203017	58312192	58312823	61640853	61641476	61065558	61066181	61065558	61066181	23	654.686	38.559	1	0.001998	Cis			Camk2a, Slc6a7, Cdx1, Pdgfrb, Csf1r, Mir6983, Hmgxb3, Gm26403
chr11	114273650	114274333	103244284	103244967	105693815	105694498	101094258	101094941	101094258	101094941	13	654.432	68.3295	1	0.001998	Cis	Psmc3ip		Atp6v0a1, Mir6928, Naglu, Hsd17b1, Coasy, Mlx, Psmc3ip, Fam134c, Tubg1, Gm27626, Tubg2, Plekhh3, Cntnap1
chr15	20503797	20506490	16500033	16502726	18945281	18947971	18945281	18947971	18945281	18947971	18	653.982	44.4236	1	0.001998	Cis			Cdh10
chr3	41277207	41278204	35052240	35053237	37844992	37845989	37379735	37380732	37379735	37380732	22	653.92	33.8405	1	0.001998	Cis	Fgf2		Cetn4, Bbs12, Gm43439, Gm12540, Fgf2os, Gm43488, Fgf2, Gm42923, Nudt6, Spata5
chr4	171711125	171711847	146914631	146915298	153259399	153260042	143287360	143288003	143287360	143288003	10	653.736	90.2018	1	0.001998	Cis			Gm13050, Pdpn, Gm26313, Lrrc38
chr5	152050799	152051523	140614670	140615376	133698051	133698758	134245398	134246136	134245398	134246136	16	653.717	52.6382	1	0.001998	Cis	Gtf2i		Wbscr16, B230377A18Rik, Gtf2ird2, Gm24139, Ncf1, Gtf2i, Gm43481, Gm43480, Mir3965
chr7	137520134	137521454	127878824	127880141	128024148	128025403	126282192	126283447	126282192	126283447	23	653.469	34.4138	1	0.001998	Cis			Xpo6, RP23-353F16.3, RP23-353F16.4, Sbk1, Gm10155, RP23-407J24.3, Lat, Mir7058, Spns1
chr4	67861230	67862274	56118574	56119618	59892974	59894018	55208890	55209932	55208890	55209932	20	653.284	40.7043	1	0.001998	Cis			Gm12515, Gm12514, Gm12509, Gm12508, Gm12512, Gm25419
chr19	57419182	57420112	54221014	54221943	53047905	53048832	55507627	55508556	55507627	55508556	22	653.203	34.7497	1	0.001998	Cis			Vti1a
chr17	5533102	5533890	2385738	2386526	5278064	5278832	5278064	5278832	5278064	5278832	19	652.788	39.0577	1	0.001998	Cis			Arid1b
chr6	43913946	43914481	35826252	35826787	40690056	40690591	38143865	38144400	38143865	38144400	11	652.25	129.144	1	0.001998	Cis			Atp6v0a4, Tmem213, Gm23231, D630045J12Rik
chr9	19785613	19786487	17971608	17972452	17800109	17800983	20925481	20926311	20925481	20926311	19	652.208	47.8121	1	0.001998	Cis			A230050P20Rik, Angptl6, Ppan, Gm24067, Gm23008, Eif3g, Dnmt1, Mir7081, S1pr2, Mrpl4
chr1	60351385	60353052	50548184	50549851	55099504	55101159	51780780	51782435	51780780	51782435	15	652.141	60.0407	1	0.001998	Cis	Myo1b		Gm28055, Myo1b, Gm29453, Gm28323
chr2	134452193	134453489	119071339	119072625	125757724	125759016	120640732	120642024	120640732	120642024	17	651.814	42.1045	1	0.001998	Cis	n-R5s205		Zfp106, Snap23, Lrrc57, Haus2, Stard9, n-R5s205, Cdan1
chr5	115876379	115877732	105668219	105669570	100905169	100906485	101992185	101993501	101992185	101993501	18	651.767	46.2206	1	0.001998	Cis			Cds1, Gm43787, Gm29707
chr18	88516501	88517128	80242610	80243237	82674253	82674872	81927362	81927981	81927362	81927981	25	651.301	30.3962	1	0.001998	Cis			Gm26012, Mir5127
chr5	40815654	40817352	36587282	36588944	33760277	33761973	36177487	36179158	36177487	36179158	12	650.915	72.9221	1	0.001998	Cis			Sorcs2, Psapl1
chr1	41286498	41288338	35160611	35162424	37603177	37604981	37052863	37054676	37052863	37054676	13	650.564	76.7958	1	0.001998	Cis			n-R5s210, Vwa3b, Gm37020
chr3	10221051	10222905	6432807	6434661	9586833	9588681	9586833	9588681	9586833	9588681	17	649.985	48.177	1	0.001998	Cis			Zfp704, Gm38001, Gm17806
chr4	91339938	91345541	77265987	77271476	79287762	79293357	75759267	75764754	75759267	75764754	22	649.194	33.5071	1	0.001998	Cis
chr18	82382421	82383916	74578507	74580002	77170477	77171972	76595182	76596677	76595182	76596677	16	648.794	49.555	1	0.001998	Cis
chr1	89667516	89668035	75446285	75446804	82259439	82259958	75610271	75610790	75610271	75610790	14	648.75	83.6038	1	0.001998	Cis			Stk11ip, Gm15183, Slc4a3, Gm15180, Gm15182, Gm5257
chr14	73848492	73850321	68647001	68648827	68182995	68184822	74741220	74743047	74741220	74743047	20	648.413	40.0895	1	0.001998	Cis	Esd	Esd	Htr2a, Esd, Lrch1
chr1	108598915	108599361	91488894	91489340	99508129	99508575	90914877	90915323	90914877	90915323	16	648.326	49.6433	1	0.001998	Cis	Mlph		Col6a3, Gm36970, 4930474B08Rik, Mlph, Prlh, Rab17, Gm28199, Lrrfip1
chr14	72328116	72330162	67233996	67236040	66829436	66831480	73377694	73379738	73377694	73379738	22	648.249	35.3295	1	0.001998	Cis	Itm2b		Rb1, Itm2b
chr8	130367481	130368310	112938333	112939162	117668776	117669604	109437030	109437858	109437030	109437858	17	647.825	51.569	1	0.001998	Cis			Gm23163, Pmfbp1
chr6	64837611	64840236	54544624	54547246	59915064	59917689	56015446	56018067	56015446	56018067	21	647.802	39.7263	1	0.001998	Cis	Ppp1r17		Ccdc129, Ppp1r17, Pde1c
chr2	113387258	113388076	99794345	99795162	106303750	106304568	101905835	101906653	101905835	101906653	18	647.76	57.0188	1	0.001998	Cis			Prr5l, Gm13905, Commd9, Ldlrad3
chr8	149037679	149039583	129839107	129840819	135017082	135018986	125264335	125266046	125264335	125266046	18	647.744	45.7286	1	0.001998	Cis			Disc1, Gm16237
chr6	56430486	56431286	46785736	46786536	51937348	51938148	48536674	48537474	48536674	48537474	17	647.539	50.5223	1	0.001998	Cis	1700026J14Rik, Atp6v0e2		Sspo, Zfp862-ps, Gm7887, 1700026J14Rik, Atp6v0e2, Lrrc61, Rarres2, Gm5111, RP24-124B23.17, Repin1, RP24-124B23.14, Zfp775, Gm44119, AI854703
chr18	73002131	73003965	65818515	65820343	68823739	68825542	68248444	68250247	68248444	68250247	17	647.423	44.9935	1	0.001998	Cis			Ldlrad4, Fam210a, Mir7219, Rnmt, Mc5r
chr15	113717766	113718271	99589687	99590192	107522925	107523430	98708102	98708607	98708102	98708607	18	647.108	46.5451	1	0.001998	Cis	Ccdc65		Cacnb3, Rnd1, Ccdc65, Fkbp11, Arf3, Wnt10b, Wnt1
chr11	128658647	128659898	115950935	115952178	119451112	119452363	113485226	113486479	113485226	113486479	19	646.229	41.9789	1	0.001998	Cis			Slc39a11, Gm16487
chr11	25774375	25776773	21749374	21751751	24363070	24365217	24363070	24365217	24363070	24365217	18	646.173	46.9012	1	0.001998	Cis			Gm12068
chr5	166794353	166795034	154332018	154332698	147001522	147002194	146890824	146891504	146890824	146891504	15	644.946	53.5015	1	0.001998	Cis			Gm43741, Rpl21, Gm25091, Gm23202, Rasl11a, Gtf3a, Mtif3
chr19	48213942	48214798	45486273	45487078	44587985	44588822	47152144	47152960	47152144	47152960	15	644.76	64.8895	1	0.001998	Cis			Taf5, Usmg5, Pdcd11, Calhm2, Calhm1, Gm6970, Neurl1a
chr8	83483876	83484564	73090532	73091220	74620605	74621293	71521215	71521903	71521215	71521903	26	643.886	26.5123	1	0.001998	Cis	Gm7850		Abhd8, Mrpl34, Dda1, Ano8, Gtpbp3, Plvap, RP23-457J22.1, Bst2, Mvb12a, Tmem221, Nxnl1, Slc27a1, Pgls, Fam129c
chr18	79434940	79436176	71792458	71793671	74523214	74524426	73947919	73949131	73947919	73949131	21	643.298	35.1489	1	0.001998	Cis			Mro, Mapk4, D730045A05Rik
chr9	68641800	68643980	64207857	64210037	63911503	63913683	65033576	65035756	65033576	65035756	25	643.123	30.6537	1	0.001998	Cis	Dpp8	Parp16, Dpp8, Ptplad1, 2010321M09Rik, Slc24a1	Slc24a1, Vwa9, Gm25640, Hacd3, Dpp8, Igdcc4
chr6	119734320	119737174	104334709	104337563	110555322	110558165	103900424	103903278	103900424	103903278	23	642.849	30.9353	1	0.001998	Cis			Gm25656, Gm21054
chr4	166105878	166106962	141406371	141407413	147975219	147976299	138003180	138004260	138003180	138004260	17	642.839	50.4822	1	0.001998	Cis	Eif4g3		Ece1, Eif4g3
chr17	8630306	8631259	5377806	5378758	7928925	7929878	7928925	7929878	7928925	7929878	17	642.774	47.2476	1	0.001998	Cis	Tagap		E430024P14Rik, Tagap
chr1	107166945	107168321	90168408	90169783	98155204	98156551	89650163	89651510	89650163	89651510	22	642.657	35.2609	1	0.001998	Cis			Agap1, Gm28499, 4933400F21Rik, Gm26037
chr11	131640794	131642087	118548853	118550146	122300806	122302099	116014384	116015677	116014384	116015677	18	642.54	44.2481	1	0.001998	Cis	Galk1		Recql5, Recql5os1, Sap30bp, Sap30bpos, Itgb4, B230344G16Rik, Galk1, H3f3b, Unk, Unc13d, Wbp2
chr12	115746338	115747062	108304552	108305276	107115240	107115943	107977765	107978491	107977765	107978491	17	642.253	46.3665	1	0.001998	Cis			Bcl11b
chr17	98642848	98643765	91601810	91602725	90273639	90274502	88328652	88329515	88328652	88329515	19	641.409	38.5848	1	0.001998	Cis			Gm22542, Gm23947
chr1	82339466	82340612	69027941	69029082	75455929	75457075	69437463	69438609	69437463	69438609	19	641.396	40.3845	1	0.001998	Cis	Gm28497		Pced1c-ps, Gm28497, Gm29113, Gm29114
chr8	143988586	143989077	125245917	125246408	130298132	130298623	120900231	120900722	120900231	120900722	23	640.809	32.5673	1	0.001998	Cis			Gm20388, Gm26878
chr17	99076968	99080855	92004269	92008110	90648773	90652597	88703786	88707610	88703786	88707610	25	640.809	29.1647	1	0.001998	Cis			Ston1, Gtf2a1l, Lhcgr
chr12	54389717	54395901	51280566	51286748	49587943	49594030	52572376	52578464	52572376	52578464	25	640.727	30.3033	1	0.001998	Cis			1700031P21Rik, Gm24859, Gm23296
chr14	52637715	52639322	48737706	48739312	48698649	48700256	55459590	55461197	55459590	55461197	24	640.429	30.3786	1	0.001998	Cis			Gm8894, Dhrs4, Lrrc16b, Cpne6, Nrl, Pck2
chr11	115200764	115202029	104045572	104046834	106566373	106567634	101830080	101831342	101830080	101831342	21	639.983	39.5795	1	0.001998	Cis			Dhx8, Etv4, Meox1, Gm11551
chr2	80607750	80610172	70971533	70973955	76333308	76335723	73308932	73311354	73308932	73311354	18	639.881	43.7659	1	0.001998	Cis	Cir1, Scrn3		Ola1, Sp9, Cir1, Scrn3, Gpr155, Gm13703, Gm13709, D230022J07Rik
chr13	106451824	106453370	98389173	98390369	96537441	96538987	96992646	96994171	96992646	96994171	11	638.734	88.0519	1	0.001998	Cis			Ankrd31, Gcnt4, 1700029F12Rik, Fam169a
chr5	51965996	51966332	46658950	46659286	43669855	43670191	45855452	45855788	45855452	45855788	8	638.207	143.212	1	0.001998	Cis	Lcorl		Lcorl, Gm29036, Gm43200, 4930449I04Rik, 4930405L22Rik
chr18	81707394	81708196	73980353	73981155	76549036	76549837	75973741	75974542	75973741	75974542	15	638.115	69.6682	1	0.001998	Cis			Zbtb7c
chr8	107306155	107307517	93839381	93840740	96598738	96600098	91516568	91517916	91516568	91517916	20	637.976	36.9412	1	0.001998	Cis			Fto
chr4	166068814	166071332	141380894	141383405	147939343	147941845	137967304	137969806	137967304	137969806	12	637.536	82.174	1	0.001998	Cis			Ece1, Gm13012, Eif4g3
chr11	130725574	130726450	117725860	117726736	121431417	121432259	115219375	115220108	115219375	115220082	22	637.203	36.0447	1	0.001998	Cis			Rab37, Cd300lf, Slc9a3r1, Nat9, Tmem104, Grin2c, Gm25837, Fdxr, Fads6, Otop2
chr14	75994749	75996702	70697017	70698432	70156630	70158550	76679741	76681156	76679741	76681156	17	636.646	52.6763	1	0.001998	Cis	1700108F19Rik		1700108F19Rik
chr3	10356065	10357233	6565543	6566710	9712838	9713992	9712838	9713992	9712838	9713992	15	636.183	52.1085	1	0.001998	Cis			Gm17806, Pag1, Gm16337
chr2	10804594	10806243	10108446	10110082	10261249	10262732	12876462	12878098	12876462	12878098	10	636.057	66.5592	1	0.001998	Cis			Pter
chr9	14712663	14715734	13395808	13398879	13311436	13314507	16370493	16373564	16370493	16373564	11	635.843	91.5082	1	0.001998	Cis			Fat3
chr13	47755140	47756743	44738440	44740043	43470883	43472485	46152977	46154585	46152977	46154585	24	635.818	29.6734	1	0.001998	Cis / NonDom_Trans			Gm10113
chr18	53646750	53647778	47277071	47278096	50687761	50688777	50112466	50113482	50112466	50113482	18	635.113	40.8028	1	0.001998	Cis			Tnfaip8, C030005K06Rik, Hsd17b4, Cd63-ps
chr5	142611400	142613134	131586686	131588400	125094664	125096382	125692495	125694213	125692495	125694213	17	634.542	55.2266	1	0.001998	Cis			Tmem132b
chr5	9935073	9936845	9036134	9037903	6029751	6031125	9036134	9037903	9036134	9037903	16	634.027	43.5579	1	0.001998	Cis	Gm40264		Abcb4, Crot, Gm15610, Gm37153, Gm27941, Gm15611, Tmem243, Dmtf1
chr6	158673720	158676065	141357722	141360060	145308944	145311278	138463439	138465775	138463439	138465775	9	633.719	79.1555	1	0.001998	Cis			Lmo3, A830011K09Rik, Gm30332
chr12	55984815	55987412	52819889	52822484	51104811	51107400	54074810	54077405	54074810	54077405	22	633.669	30.5024	1	0.001998	Cis	1700060O08Rik		Npas3, 1700060O08Rik
chr2	160589954	160592082	143479305	143481428	149621202	149623316	143875689	143877803	143875689	143877803	18	633.261	40.6203	1	0.001998	Sex-specific	Gm11673		Pcsk2, Pcsk2os2, Bfsp1, Rps13-ps6, Gm11673, Gm11686, Dstn, Rrbp1
chr6	108651470	108652818	94308594	94309937	100511292	100512616	94259679	94261022	94259679	94261022	18	632.058	40.1582	1	0.001998	Cis			Magi1, Gm44307
chr5	61617396	61618769	55385019	55386390	52323786	52325159	54200046	54201417	54200046	54201417	15	631.995	49.0874	1	0.001998	Cis			Stim2
chr18	26240951	26242647	21451650	21453323	24596066	24597735	24308766	24310457	24308766	24310457	20	631.454	42.1373	1	0.001998	Cis			Galnt1, Gm7701
chr9	118809298	118810453	107061645	107062790	110411529	110412680	106258545	106260079	106258545	106260079	20	631.396	34.7357	1	0.001998	Cis			Wdr82, Mirlet7g, Ppm1m, Twf2, Tlr9, Alas1, 4930500F10Rik, Poc1a, Gm29123
chr3	132706732	132708151	114987210	114988625	123064571	123065983	115753907	115755331	115753907	115755331	14	631.237	61.8412	1	0.001998	Cis			S1pr1, Gm9889
chr14	44392204	44393840	41904630	41906264	41817555	41819191	49079942	49081577	49079942	49081577	16	631.062	48.8807	1	0.001998	Cis	Ap5m1		Gm23470, Exoc5, Ap5m1, Naa30
chr3	150088832	150089586	131226515	131227269	138866095	138866849	131298141	131298895	131298141	131298895	26	630.724	26.0284	1	0.001998	NonDom_Trans			Lef1, Hadh, Gm18492, Cyp2u1, 4930534D22Rik, Sgms2, Gm43116		x
chr5	162788157	162789017	150673935	150674725	143405426	143406286	143506308	143507168	143506308	143507168	21	630.688	36.4156	1	0.001998	Sex-specific		Zdhhc4, Rac1, Daglb, 2810453I06Rik, Kdelr2	Kdelr2, Gm9497, Daglb, Rac1, Gm42502, Fam220a
chr1	109072337	109073710	91920357	91921691	99940279	99941652	91316593	91317952	91316593	91317952	20	630.397	42.5532	1	0.001998	Cis		Scly, Ilkap, Traf3ip1, Ube2f, Ramp1, Fam132b, Espnl, Hes6	Ube2f, Gm7785, Gm26683, Scly, Gm17090, Espnl, Klhl30, Fam132b, Ilkap, 1700020N18Rik, Hes6
chr12	56061093	56062037	52893025	52893965	51179354	51180298	54146944	54147884	54146944	54147884	13	630.328	70.3099	1	0.001998	Cis			Npas3, 1700060O08Rik, Egln3
chr5	6120066	6121547	5687516	5688986	2691106	2692584	5687516	5688986	5687516	5688986	13	630.289	68.1988	1	0.001998	Cis			Cfap69, Steap2, Gm43219, Steap1
chr18	72940801	72941539	65758795	65759529	68765192	68765928	68189897	68190633	68189897	68190633	14	629.964	54.3739	1	0.001998	Cis			Ldlrad4, Fam210a, Mir7219
chr18	68954853	68956053	61958449	61959635	65256943	65258135	64681648	64682840	64681648	64682840	16	629.259	51.8355	1	0.001998	Cis	Gm50352		Atp8b1, Gm23016
chr13	94100008	94103247	87128350	87131578	85503204	85506425	86372463	86375689	86372463	86375689	10	629.066	76.1389	1	0.001998	Cis
chr2	102615265	102616240	90400528	90401503	96490355	96490986	92486294	92486925	92486294	92486925	13	628.94	85.6358	1	0.001998	Cis	Gm13814		Mapk8ip1, Cry2, D930015M05Rik, Slc35c1, Gm13814, Gm13817, Gm13815
chr7	108064534	108066548	99538678	99540692	100264276	100266289	98522320	98524333	98522320	98524333	19	628.926	43.6223	1	0.001998	Cis			RP23-143J24.5, Gucy2d, RP24-405B11.2, RP24-405B11.3, Lrrc32, Gm23040, A630091E08Rik, Emsy
chr9	44412031	44413812	40727622	40729361	40155885	40157661	42570677	42572455	42570677	42572455	12	628.873	69.638	1	0.001998	Cis			Tbcel, Gm16322, Grik4, Gm24420
chr3	143202282	143206306	124747226	124751232	132659185	132663141	125155230	125159236	125155230	125159236	19	628.629	39.2488	1	0.001998	Cis			Gm42826
chr3	36161665	36163321	30413947	30415579	33179825	33181473	32933037	32934669	32933037	32934669	19	628.186	39.5911	1	0.001998	Cis			Usp13, Gm37459, Pex5l, Gm23214
chr8	19572512	19573482	18918121	18919091	15835174	15836144	18918121	18919091	18918121	18919091	19	628.12	36.5529	1	0.001998	Cis			Agpat5, Xkr5, Gm22551, Defb40, Defb37
chr5	126544379	126545304	115884773	115885698	110251977	110252882	111297980	111298909	111297980	111298909	12	627.85	63.6971	1	0.001998	Cis			Ttc28, Gm27602, Gm27680, Pitpnb, Gm43118
chr19	2299035	2299633	2182895	2183492	2250053	2250651	5415214	5415811	5415214	5415811	23	627.822	32.6874	1	0.001998	Cis	Gm6293		Catsper1, Cst6, Banf1, Eif1ad, Sart1, Tsga10ip, 4930481A15Rik, Gm6293, Drap1, AI837181, Gm25432, Fosl1, Ccdc85b, Fibp, Ctsw, Efemp2, Mus81, Cfl1, Snx32, 1700020D05Rik
chr12	11554106	11556485	10754060	10756314	10417524	10419897	13502167	13504522	13502167	13504522	18	627.769	45.0298	1	0.001998	Cis	Nbas		Nbas, Gm6736, Gm22170
chr8	19578071	19579745	18923666	18924768	15840658	15842279	18923666	18924768	18923666	18924768	14	627.415	76.3891	1	0.001998	Cis			Agpat5, Xkr5, Gm22551, Defb40, Defb37
chr3	126169354	126173115	109162945	109166706	117048835	117052596	109966401	109970162	109966401	109970162	22	626.579	33.7427	1	0.001998	Cis			Ntng1, Gm12535
chr5	136638073	136638691	125790493	125791111	119849398	119850016	120447229	120447847	120447229	120447847	19	626.541	37.6927	1	0.001998	Cis			Gm27199, Lhx5, Sdsl, Sds, Gm15690, Plbd2, Slc8b1, Tpcn1
chr2	10801738	10803562	10106388	10108212	10258393	10260217	12874404	12876228	12874404	12876228	16	625.913	49.8327	1	0.001998	Cis / Dom_Trans|Transvection|Paramutation - 37			Pter
chr13	57541965	57543065	53889869	53890969	52459620	52460720	54660926	54662026	54660926	54662026	24	625.446	29.8569	1	0.001998	Sex-specific			Arl10, Gm24195, Nop16, Higd2a, Cltb, Faf2, Rnf44, Cdhr2, Gprin1
chr6	116155312	116156389	101182136	101183213	107365228	107366305	100831083	100832160	100831083	100832160	11	625.314	86.8541	1	0.001998	Cis	Ppp4r2		Gxylt2, Gm19692, Ppp4r2
chr19	6093094	6093362	5687525	5687793	5871969	5872237	8919844	8920112	8919844	8920112	7	624.868	156.904	1	0.001998	Cis	B3gat3		Hnrnpul2, Gng3, Bscl2, Lrrn4cl, Ubxn1, Uqcc3, Lbhd1, Snora57, Mir5136, Ints5, 1810009A15Rik, Ganab, B3gat3, Rom1, Eml3, Mta2, Tut1, Eef1g, Ahnak
chr5	52599462	52601238	47249128	47250165	44227709	44229479	46443649	46444686	46443649	46444686	19	624.667	37.1079	1	0.001998	Cis			Gm7931, Gm43093
chr8	104781475	104783068	91586925	91588514	94217197	94218790	89332878	89334471	89332878	89334471	11	624.652	71.6524	1	0.001998	Cis
chr17	51073563	51074943	46831494	46832872	47296067	47297447	45925357	45926737	45925357	45926737	18	624.58	42.832	1	0.001998	Cis			Vegfa
chr1	220960002	220961616	185075555	185077168	203530361	203531275	183074168	183075781	183074168	183075781	17	624.055	67.2054	1	0.001998	Cis	Gm24975		Gm24975, Disp1
chr9	125920442	125922353	113260269	113262158	116877367	116879278	112034448	112036367	112034448	112036367	11	623.813	114.236	1	0.001998	Cis			Arpp21, Mir128-2
chr4	67765621	67767147	56028476	56029990	59799948	59801467	55121093	55122602	55121093	55122602	12	623.809	81.195	1	0.001998	Cis			Zfp462, Gm12515, Gm12514, Gm12509
chr12	52790868	52792599	49758274	49760005	48132238	48133969	51101697	51103428	51101697	51103428	21	623.782	36.3967	1	0.001998	Cis			Gm22088
chr7	123161435	123162961	113970553	113972072	114247390	114248916	112505434	112506960	112505434	112506960	17	623.243	44.7341	1	0.001998	Cis			Micalcl, Parva, Parvaos
chr4	54479158	54481118	44162509	44164464	47883323	47885250	43738513	43740476	43738513	43740476	17	623.127	44.9875	1	0.001998	Cis			Fam221b, Gm12481, Tmem8b, Gm23257, Olfr70, Olfr71, Hrct1, 5430416O09Rik, A630077J23Rik, Olfr269-ps1, Olfr159, Gm12492
chr13	61970119	61970633	57934407	57934921	56564181	56564695	58471789	58472303	58471789	58472303	23	623.1	33.077	1	0.001998	Cis			Hnrnpk, Mir7-1, Rmi1, Slc28a3
chr18	82864386	82865356	75042404	75043373	77603870	77604840	77028575	77029545	77028575	77029545	18	622.843	41.4775	1	0.001998	Cis			Ier3ip1, Hdhd2, Katnal2, Pias2
chr6	114746256	114747158	99901103	99901932	106084292	106085194	99634263	99635092	99634263	99635092	12	622.178	81.0523	1	0.001998	Cis	Gm20696		Gm20696, Gm24936, Eif4e3, Gm44104, Gpr27, Prok2
chr17	96811609	96813014	89834567	89835948	88669624	88671026	86724637	86726039	86724637	86726039	14	622.109	59.2512	1	0.001998	Cis			Prkce, Gm22235, Epas1
chr6	113008958	113009763	98279287	98280087	104481790	104482594	98105294	98106094	98105294	98106094	19	621.926	36.9965	1	0.001998	Cis			Mitf, Gm32592
chr7	8437414	8438309	7470343	7471238	7954613	7955508	10248866	10249761	10248866	10249761	11	621.843	65.4621	1	0.001998	Cis			Vmn1r66, Vmn1r-ps47
chr5	105489717	105490640	95582996	95583908	91225798	91226694	92312814	92313710	92312814	92313710	12	621.328	69.3402	1	0.001998	Cis			Ppef2, Naaa, Sdad1, Gm43599, Gm23031, Cxcl9, Art3, Cxcl10, Cxcl11, Gm2673
chr17	92741992	92743976	85886290	85888233	85053071	85055048	83108084	83110061	83108084	83110061	23	620.403	33.3902	1	0.001998	Cis			Gm29052
chr5	111735671	111736799	101652163	101653291	97124944	97126072	98211960	98213088	98211960	98213088	13	620.042	115.737	1	0.001998	Cis			Gm8048, Prdm8, A730035I17Rik, Fgf5
chr3	131654747	131659147	114055866	114060265	122109323	122113718	114836326	114840721	114836326	114840721	16	619.097	47.0629	1	0.001998	Cis			Gm23750, Gm19147, Olfm3
chr17	93550502	93552494	86659311	86661303	85764732	85766723	83819745	83821736	83819745	83821736	20	618.917	38.2229	1	0.001998	Cis			Mta3, Haao, C430042M11Rik
chr1	111682726	111683148	94342917	94343339	102383262	102383681	93636169	93636588	93636169	93636588	11	618.552	111.495	1	0.001998	Cis	Gm28536, Stk25		Farp2, Stk25, Gm28536
chr18	86859930	86860949	78704896	78705914	81153427	81154237	80477870	80478683	80477870	80478683	15	617.883	44.2318	1	0.001998	Cis			Ctdp1
chr4	61174351	61177175	50221172	50223965	53954802	53957626	49475121	49477914	49475121	49477914	15	616.908	56.5847	1	0.001998	Cis	Acnat1, Gm26424	Aldob, Rnf20, Zfp189, Baat, Mrpl50, Acnat2, Acnat1	Acnat1, Gm26424, Baat, Mrpl50, Zfp189, Aldob
chr5	137323445	137324677	126462935	126464123	120412298	120413530	121010129	121011361	121010129	121011361	14	616.55	57.4397	1	0.001998	Cis	Rph3a		Rph3a, Gm42656
chr5	73772014	73774472	65924823	65927192	62816799	62819028	64250595	64252993	64250595	64252993	24	616.472	30.3721	1	0.001998	Cis	Gm15823		Tbc1d1, Gm15824, Gm43721, Gm15823, Gm6044
chr3	133532285	133534044	115751868	115753627	123848915	123850674	116502807	116504566	116502807	116504566	21	616.022	51.6936	1	0.001998	Cis			Cdc14a, Gm22361, Gm26358, Rtca, Gm26530, Dbt, Gm4596, Gm43651, Gm9761, Lrrc39, Gm42940, Trmt13, Sass6
chr4	71031569	71033940	58981124	58983353	62762681	62765041	57918056	57920283	57918056	57920283	11	615.844	77.9644	1	0.001998	Cis	D630039A03Rik		Pakap, Akap2, Gm26138, D630039A03Rik, Txn1, Txndc8
chr5	26633359	26634036	23711413	23712090	20779747	20780424	23711413	23712090	23711413	23712090	9	615.191	128.973	1	0.001998	Cis	AI506816, Gm50451		Srpk2, Gm24009, Gm43566, Mir3096, Pus7, Rint1, Gm43054
chr15	111945129	111946542	97984017	97985422	105900184	105901595	97206135	97207546	97206135	97207546	18	615.173	40.7088	1	0.001998	Cis			Amigo2, Pced1b
chr6	18558966	18560491	14612721	14614035	17040203	17041728	17640076	17641390	17640076	17641390	14	614.031	54.2662	1	0.001998	Cis			Met, Capza2, St7, Gm27755, Gm27762, Gm27960, Gm27365, Gm27542, Gm28008, Gm13899, Gm43533
chr3	31781788	31782803	26439994	26441009	29163522	29164533	29134470	29135481	29134470	29135481	22	613.995	29.3831	1	0.001998	Cis / AS_Emergent - 19			Egfem1, Gm38029, Gm37965
chr7	50423302	50424880	45067848	45069072	47144480	47146058	45449816	45451394	45449816	45451394	14	613.759	92.6367	1	0.001998	Cis	Gys1		Ppfia3, Mtag2, Lin7b, Snrnp70, Gm22478, Kcna7, Ntf5, Lhb, Ruvbl2, Gys1, Ftl1, Gm22133, Bax, Dhdh, Nucb1, Tulp2, AC151602.1, Ppp1r15a, Plekha4
chr3	132360999	132362060	114672137	114673190	122737856	122738917	115453450	115454511	115453450	115454511	10	613.538	70.3922	1	0.001998	Cis			Gm25347, Gm43669
chr4	73306294	73308880	61026219	61028804	64817646	64820232	59855423	59858008	59855423	59858008	15	612.95	54.923	1	0.001998	Cis			Inip, Snx30, Gm12543, Gm12542, Slc46a2
chr15	50394003	50397339	41913297	41916632	46365298	46368629	43611853	43615204	43611853	43615204	18	612.7	41.7119	1	0.001998	Sex-specific			Emc2
chr4	171825629	171826858	147025264	147026467	153351657	153352886	143379618	143380847	143379618	143380847	21	612.617	33.1038	1	0.001998	Cis			Pdpn, Gm26313, Lrrc38, Anp32b-ps1, Pramel1, Gm13045, Pramef8, Oog4, Gm13042, Gm13046
chr5	166570334	166571052	154113653	154114371	146798779	146799497	146686253	146686971	146686253	146686971	18	612.57	52.0205	1	0.001998	Cis			4930573C15Rik, Usp12
chr9	137935526	137937492	124775428	124777394	127796264	127798230	122861403	122863369	122861403	122863369	20	612.359	35.2833	1	0.001998	NonDom_Trans	Zfp445		Topaz1, Tcaim, Gm25341, Gm35549, Zfp445, A530083I20Rik, Zkscan7, Zfp105, 1110059G10Rik, Kif15		x
chr14	63688023	63688874	59189651	59190502	58837286	58838137	65424554	65425405	65424554	65425405	22	612.311	30.3568	1	0.001998	Cis	Pnoc		Zfp395, Pnoc
chr2	148183267	148184408	132109666	132110807	138235258	138236399	132915070	132916211	132915070	132916211	18	612.088	37.4181	1	0.001998	Cis			Mcm8, Gm14104, Crls1, Lrrn4, Fermt1, Gm14102, Gm14101
chr7	111920149	111920727	103343905	103344483	103950634	103951201	102208678	102209245	102208678	102209245	6	611.969	137.832	1	0.001998	Cis	Nup98, Pgap2		Chrna10, Nup98, Pgap2, Rhog, Stim1
chr18	72513538	72514800	65345555	65346812	68389778	68391040	67814483	67815745	67814483	67815745	20	611.663	47.9907	1	0.001998	Cis			Gm26910, Seh1l, Cep192
chr17	93249079	93250021	86366714	86367655	85508529	85509469	83563542	83564482	83563542	83564482	17	611.331	43.8765	1	0.001998	Cis			Eml4, Cox7a2l, Kcng3
chr6	101042264	101042999	87293539	87294274	93353123	93353858	87538288	87539023	87538288	87539023	15	611.177	50.1533	1	0.001998	Cis			Arhgap25, Gm44198, Prokr1, Gm44201
chr17	97568300	97569140	90568787	90569620	89350675	89351510	87405688	87406523	87405688	87406523	13	610.862	73.5391	1	0.001998	Cis			Ttc7, Gm15978, 0610012D04Rik, 1700011E24Rik, Calm2, Gm26005
chr1	110697914	110699171	93426983	93428232	101466872	101468127	92774429	92775684	92774429	92775684	19	610.638	35.9856	1	0.001998	Cis			Gm29483, Gm29481, Gpc1, Gm29480, Mir149
chr5	10186561	10187505	9261555	9262492	6262216	6263123	9261555	9262492	9261555	9262492	4	610.609	214.906	1	0.001998	Cis	Gm7332		Gm7332, Gm15734, 9330182L06Rik
chr4	56860971	56862299	46323297	46324601	50067289	50068616	45770502	45771806	45770502	45771806	19	610.535	42.5296	1	0.001998	Biallelic_Emergent			Gm829, Gm12410, Gm12409, Gm12412, Aldh1b1, Igfbpl1, Stra6l
chr5	169132076	169132813	156565187	156565908	149094009	149094746	148953182	148953906	148953182	148953906	11	610.239	62.2623	1	0.001998	Cis	8430423G03Rik, 1810059H22Rik		Katnal1, Gm42791, Gm43600, Gm15410, Gm15406, 8430423G03Rik, 1810059H22Rik, Gm15409, 5930430L01Rik, Gm15411, Gm15408
chr14	76092709	76094049	70785934	70787236	70249054	70250394	76764496	76765803	76764496	76765803	20	609.623	35.7562	1	0.001998	Cis / Biallelic_Emergent			1700108F19Rik
chr5	59369764	59370668	53318700	53319584	50280053	50280923	52262812	52263720	52262812	52263720	21	609.463	31.8861	1	0.001998	Cis			Dhx15, 9230114K14Rik, C130083M11Rik, Gm43180, Gm43179, Gm25601
chr4	150508247	150509830	127318668	127320250	133124433	133126014	124278857	124280486	124278857	124280486	20	608.785	36.6489	1	0.001998	Cis	Gm37667		Gm37667, Gm12916, 1700021L23Rik, 4933435F18Rik, Gm22983
chr8	149198291	149199173	129976347	129977229	135170933	135171814	125397502	125398384	125397502	125398384	20	608.596	39.6843	1	0.001998	Cis			Sipa1l2
chr14	75899712	75901415	70607580	70609280	70067417	70069090	76593989	76595684	76593989	76595684	20	608.589	37.1914	1	0.001998	Cis		Tsc22d1	Tsc22d1, 4930444M15Rik, Serp2, 1700108F19Rik
chr1	160274694	160275778	134696250	134697334	145772262	145773346	133103560	133104644	133103560	133104644	21	608.219	36.3618	1	0.001998	Cis			Mdm4, Gm29257, Pik3c2b, Gm28609, Gm26616, Ppp1r15b, Plekha6
chr5	74328209	74330730	66430907	66433371	63335467	63337982	64743054	64745518	64743054	64745518	15	608.148	50.2436	1	0.001998	Cis		Klf3, Tlr1	Gm26761, Gm20033, Klf3, C230096K16Rik
chr17	55371745	55372587	51026014	51026844	51158152	51158994	49787442	49788284	49787442	49788284	16	607.414	45.9799	1	0.001998	Cis			Kif6, Gm16555
chr2	187202253	187203643	168389555	168390945	173766706	173767884	167120815	167121993	167120815	167121993	22	607.096	31.1461	1	0.001998	Cis			Ddx27, Znfx1, Zfos1, Gm27494, Gm25878, Gm23201, Snord12, Gm11472, Gm11471, Kcnb1, 1110018N20Rik, Ptgis, Gm14291
chr6	136866907	136869196	120461833	120464122	126129201	126131478	119367454	119369731	119367454	119369731	14	606.94	88.1138	1	0.001998	Cis			Cacna2d4, Lrtm2, Adipor2, Wnt5b
chr6	138222666	138224991	121791673	121793768	127344964	127347230	120583217	120585483	120583217	120585483	22	606.86	30.9583	1	0.001998	Cis			Cecr5, Gm20692, Gm24391, 1700072O05Rik, Gm44074, Gm44124, Cecr2
chr1	223431321	223433127	187285706	187287512	205886625	205888431	185284319	185286125	185284319	185286125	19	606.525	39.2319	1	0.001998	Cis	Iars2	Slc30a10, Eprs, Bpnt1, Iars2, Rab3gap2	Rab3gap2, Snora36b, Mir664, Gm34882, Iars2, 2010103J01Rik, Mir194-1, Mir215, Gm37785, Bpnt1, 4930532G15Rik, Eprs
chr8	41893633	41894735	39745722	39746812	36628432	36629532	39296713	39297798	39296713	39297798	12	606.516	70.3817	1	0.001998	Cis	Gm6213
chr4	164746501	164748043	140139733	140141271	146748716	146750214	136839389	136840917	136839389	136840917	17	606.356	40.8609	1	0.001998	Cis			Ephb2, C1qb, C1qc, C1qa
chr4	54047910	54048654	43765433	43766176	47499056	47499794	43380329	43381052	43380329	43381052	15	606.337	57.2318	1	0.001998	Cis	Rusc2		Atp8b5, Rusc2, Fam166b, Tesk1, Cd72
chr8	126245994	126246491	109269953	109270450	113821871	113822368	105966639	105967136	105966639	105967136	15	604.262	51.4667	1	0.001998	NonDom_Trans	Slc12a4		Nutf2, Edc4, Nrn1l, Pskh1, Ctrl, Gm16156, Psmb10, Lcat, Slc12a4, Mir7074, Dpep3, Dpep2, Gm22972, Dus2, Ddx28
chr4	76572033	76574427	64199413	64201338	66262792	66265181	62955239	62957144	62955239	62957144	16	604.241	45.3961	1	0.001998	Cis			Gm25391, Gm11481, Gm11480
chr4	169619384	169619968	144876464	144877046	151362051	151362634	141390012	141390595	141390012	141390595	20	604.085	33.8366	1	0.001998	Cis			Epha2, Gm25690, Gm13074, Gm13076, Fam131c, Clcnka, Gm13075, Clcnkb, Hspb7, Gm694, Zbtb17, Spen
chr1	160711807	160713304	135073685	135075182	146169965	146171462	133439745	133441242	133439745	133441242	19	603.669	37.5745	1	0.001998	Sex-specific			Etnk2, Sox13
chr11	12875674	12878277	9284650	9287253	11973405	11976008	11973405	11976008	11973405	11976008	26	603.48	25.5812	1	0.001998	Imprinted	Grb10		Ddc, Grb10, Gm24036
chr16	95762489	95764744	88010223	88012466	92374680	92376722	89695130	89697195	89695130	89697195	16	603.344	46.8531	1	0.001998	Cis
chr1	93068184	93068914	78459850	78460580	85412361	85413091	78501890	78502620	78501890	78502620	19	602.219	35.9839	1	0.001998	Cis	BC035947		Sgpp2, Farsb, Gm28995, 4833412K13Rik, BC035947, Mogat1
chr13	60303218	60303652	56445409	56445843	55000355	55000789	57046379	57046813	57046379	57046813	3	602.067	210.809	1	0.001998	Cis
chr5	41107712	41108839	36866167	36867287	34033900	34035009	36446303	36447423	36446303	36447423	11	601.917	89.7886	1	0.001998	Cis			Sorcs2, 2210406O10Rik, Grpel1, Ccdc96, Tbc1d14
chr7	81274992	81276681	73757598	73759285	74970131	74971792	73275467	73277128	73275467	73277128	21	601.827	32.3131	1	0.001998	Cis			RP24-136L4.6, RP23-259N3.1, A730056A06Rik
chr6	100671898	100672451	86955044	86955597	92998733	92999280	87206577	87207124	87206577	87207124	23	601.45	38.2789	1	0.001998	Cis			D6Ertd527e, Antxr1, Gm44415, Gm44416, Gm44417, Gm44418, n-R5s164
chr18	91769207	91771159	83143613	83145413	85622201	85624123	84717474	84719428	84717474	84719428	16	600.805	57.8405	1	0.001998	Cis	Dipk1c, D030046N08Rik		Cndp1, Gm7289, Cndp2, D030046N08Rik, Fam69c, Gm22014, Gm25005
chr5	37771879	37773057	33761230	33762408	30944708	30945884	33495174	33496352	33495174	33496352	17	600.387	41.0262	1	0.001998	Cis			Uvssa, Nkx1-1, Gm43851
chr14	31086686	31087775	29515243	29516332	29463167	29464256	37032620	37033709	37032620	37033709	21	599.787	31.9048	1	0.001998	Cis			Ccser2, Rgr, Lrit1, Lrit2, Cdhr1, 2610528A11Rik, Ghitm
chr1	203825371	203826047	170476794	170477470	187121296	187121960	168475407	168476083	168475407	168476083	22	599.643	33.5823	1	0.001998	Cis			Pbx1, Mir6348
chr6	116498805	116500745	101476219	101478157	107666830	107668769	101094792	101096730	101094792	101096730	17	599.357	45.2822	1	0.001998	Cis			Gm43950, Gm43948, Gm43942, Gm19726, Pdzrn3
chr18	81071162	81071887	73357830	73358554	75976988	75977712	75401693	75402417	75401693	75402417	22	599.229	31.5157	1	0.001998	Cis			Gm20544, Smad7, Ctif
chr4	68522212	68524992	56701133	56703879	60490625	60493374	55756097	55758906	55756097	55758906	23	599.059	27.9163	1	0.001998	Cis
chr10	132780684	132781415	121767452	121768144	120471781	120472511	118034493	118035223	118034493	118035223	19	598.974	38.3303	1	0.001998	Cis			Gm37852
chr18	39568680	39570400	33858996	33860706	37262706	37264426	36687411	36689131	36687411	36689131	19	598.345	37.002	1	0.001998	Cis			Ankhd1, Gm6542, Eif4ebp3, Sra1, Slc35a4, E230025N22Rik, Cd14, Tmco6, Ndufa2, Ik, Wdr55, Dnd1, Hars, Hars2
chr12	53237655	53240034	50178996	50181373	48543156	48545533	51520552	51522929	51520552	51522929	22	598.162	30.7482	1	0.001998	Cis			Scfd1, Coch
chr7	89092615	89094111	81289742	81291238	82158611	82160107	80463947	80465443	80463947	80465443	20	598.018	33.3333	1	0.001998	Cis	Blm		Man2a2, Fes, Furin, RP23-137A24.6, Gm15544, Blm, Gm17257
chr13	64526714	64528153	60323607	60325046	58934577	58936016	60722405	60723852	60722405	60723852	20	597.634	36.3108	1	0.001998	Cis			Dapk1, Gm10312, BC051665, Ctsll3
chr18	91777627	91778572	83151844	83152789	85628881	85629747	0	0	84724203	84725035	5	597.532	130.523	1	0.001998	Cis			Cndp1, Gm7289, Cndp2, D030046N08Rik, Fam69c, Gm22014, Gm25005	Not mapped to mm10 from CC019
chr1	90651247	90653325	76311113	76313191	83181182	83183242	76450090	76452150	76450090	76452150	15	597.116	43.7971	1	0.001998	Cis			Gm29069, Gm17751, Mir6343
chr11	133436618	133437521	120165631	120166534	123927024	123927927	117498434	117499337	117498434	117499337	12	597.042	56.4348	1	0.001998	Cis			Gm11732, Gm11733, Gm11734
chr17	10855107	10856850	7519679	7521416	9931724	9933461	9931724	9933461	9931724	9933461	17	596.545	42.21	1	0.001998	Cis	Gm34799
chr11	13020535	13024402	9421856	9425723	12112368	12116215	12112368	12116215	12112368	12116215	16	596.524	40.8241	1	0.001998	Imprinted			Grb10, Gm24036
chr1	184689234	184690475	153603284	153604525	168615122	168616363	151601897	151603138	151601897	151603138	15	596.522	46.7988	1	0.001998	Cis			Gm19503, Gm28181, Fam129a
chr1	105906126	105906976	89021083	89021933	97022767	97023598	88576028	88576861	88576030	88576861	17	596.175	45.1239	1	0.001998	Cis			Glrp1, Gm19589
chr12	23883834	23885352	22577430	22578947	22116156	22117670	25043368	25044886	25043368	25044886	15	595.422	45.6657	1	0.001998	Cis			Mboat2, Kidins220, Id2
chr6	137460761	137460806	121048113	121048158	126665158	126665203	119903411	119903456	119903411	119903456	4	594.659	229.112	1	0.001998	Cis / Dom_Trans|Transvection|Paramutation - 19	4930540M05Rik, Rad52	Erc1, Wnk1	Erc1, Gm15532, 4930540M05Rik, Rad52, Wnk1
chr7	129610744	129612036	120226753	120228027	120442535	120443781	118700579	118701825	118700579	118701825	19	594.188	39.7673	1	0.001998	Cis			Tmc5, Gde1, RP23-383B18.1, Ccp110, 9030624J02Rik, RP23-383B18.3, RP23-209B2.1, RP23-209B2.2
chr4	69903680	69904753	57948424	57949497	61729283	61730356	56949370	56950443	56949370	56950443	16	594.121	45.5133	1	0.001998	Cis			Ctnnal1, Tmem245, Mir32, Gm25053, Gm22300, Frrs1l, Epb41l4b
chr6	96405844	96406936	83057042	83058134	89045191	89046229	83582648	83583750	83582648	83583750	17	593.993	40.0733	1	0.001998	Cis			Dguok, Actg2, Stambp, RP23-361O12.4, RP23-361O12.3, Gm24990, RP23-361O12.5, Clec4f
chr17	34361749	34363074	30916405	30917728	33143263	33144587	31772553	31773877	31772553	31773877	13	593.801	59.0216	1	0.001998	Cis			Sik1
chr3	8523670	8526064	4827370	4829707	8033584	8035971	8033584	8035971	8033584	8035971	22	593.749	29.7902	1	0.001998	Cis			1700010I02Rik
chr4	71319215	71321327	59239017	59241129	63027705	63029613	58169811	58171719	58169810	58171719	14	593.273	52.4584	1	0.001998	Cis			Svep1, Gm26889
chr7	20265223	20265701	17115153	17115615	18750638	18751115	19363188	19363654	19363188	19363654	12	592.235	83.631	1	0.001998	Cis	Ppp1r13l		Ppm1n, Rtn2, Gm26802, Fosb, RP23-85B15.7, RP23-85B15.8, Ercc1, Cd3eap, Ppp1r13l, Ercc2, Gm26852, Mir343, Klc3, Ckm, A930016O22Rik, Mark4
chr4	130106733	130109271	109811724	109814219	114986878	114989413	107297546	107300074	107297546	107300074	23	591.61	29.8214	1	0.001998	Cis			Ldlrad1, Lrrc42, Hspb11, Gm12850, Dio1, Yipf1, Gm12870, Gm12869, Ndc1
chr2	132457713	132459447	117131680	117133251	123976156	123977884	118859164	118860892	118859164	118860892	10	590.563	106.216	1	0.001998	Cis	Ivd		Phgr1, Disp2, Knstrn, Gm14091, Ivd, Bahd1, Chst14
chr5	96356602	96358978	86965504	86967567	83084069	83086443	84171085	84173459	84171085	84173459	23	589.559	27.2453	1	0.001998	Cis / Dom_Trans|Transvection|Paramutation - 19			Epha5, Hmgn2-ps1
chr4	166545579	166546225	141834910	141835556	148399079	148399725	138427040	138427686	138427040	138427686	15	589.314	59.3423	1	0.001998	Cis	Rpl38-ps1		Cda, Fam43b, AB041806, Rpl38-ps1, Mul1, Camk2n1
chr9	19500775	19502825	17703062	17705105	17536306	17538316	20672821	20674831	20672821	20674831	13	589.296	66.1613	1	0.001998	Cis	Olfm2		Zfp846, Fbxl12os, Gm26521, Fbxl12, Ubl5, Pin1, Olfm2
chr4	55629546	55631262	45207541	45209257	48925077	48926786	44716399	44718115	44716399	44718115	18	588.997	40.8011	1	0.001998	Cis			Pax5, Gm12462, 4930517J16Rik, 5730488B01Rik, Zcchc7
chr18	85398813	85401620	77420423	77423229	79852491	79855183	79256007	79258647	79256007	79258647	22	588.715	31.0374	1	0.001998	Cis
chr2	115053328	115056175	101354068	101356915	107906513	107909358	103442328	103445175	103442328	103445175	27	588.678	22.2471	1	0.001998	Cis / NonDom_Trans	Elf5		A930006I01Rik, Gm37220, BC016548, Elf5, Cat
chr9	84452819	84454710	78018058	78019949	78636663	78638345	78211452	78213134	78211452	78213134	15	588.164	52.2109	1	0.001998	Cis	Gm3126		Ick, Rn7sk, C920006O11Rik, Gsta4
chr8	100483767	100486319	87683703	87686242	90225093	90227469	85605275	85607720	85605275	85607720	19	588.134	36.5205	1	0.001998	Cis	Gm45425		Gpt2, Dnaja2, Neto2
chr3	103128469	103129679	88241453	88242662	95296170	95297373	89623796	89624999	89623796	89624999	17	587.892	38.5708	1	0.001998	Cis			Kcnn3
chr7	143280311	143282012	133472104	133473438	133515249	133516946	131773293	131774990	131773293	131774990	11	587.357	94.6674	1	0.001998	Cis			Fgfr2, RP24-315G8.1, RP23-145E21.1
chr2	164847492	164848500	147416963	147417958	153418808	153419816	147560601	147561596	147560601	147561596	23	586.883	28.8212	1	0.001998	Sex-specific			Gm14107
chr17	37132900	37133641	33582341	33583082	35575991	35576732	34205281	34206022	34205281	34206022	20	586.584	37.088	1	0.001998	Cis	Tap2, Gm20496		H2-DMb2, Psmb9, Tap1, Psmb8, Gm20496, Tap2, Gm15821, H2-Ob, Gm20506, H2-Ab1, H2-Aa, Gm20513
chr15	106672311	106673377	93208085	93209146	100858404	100859453	92419284	92420331	92419284	92420331	24	586.205	25.6154	1	0.001998	Cis			Cntn1, Gm26760, Pdzrn4, Gm37304
chr10	19703943	19705523	18366129	18367707	15966045	15967617	18366129	18367707	18366129	18367707	20	586.187	32.1362	1	0.001998	Sex-specific			Nhsl1
chr3	141282324	141283135	122929855	122930666	130969811	130970622	123372069	123372880	123372069	123372880	10	586.137	83.6415	1	0.001998	Cis	Mettl14		Sec24d, Mettl14, Gm22713, Gm43591, Prss12
chr5	74282507	74284384	66394736	66396613	63294308	63296181	64710151	64712028	64710151	64712028	21	586.027	43.2186	1	0.001998	Cis	Gm20033	Klf3, Tlr1	Gm42564, Gm42565, Gm25306, Gm26761, Gm20033
chr6	164137742	164139322	145954035	145955614	150300401	150301976	142833924	142835503	142833924	142835503	14	585.37	56.8173	1	0.001998	Cis			Cmas, Gm766, Gm7457, St8sia1
chr4	166450835	166452095	141742631	141743891	148308429	148309663	138336390	138337624	138336390	138337624	11	585.366	83.7649	1	0.001998	Cis			Hp1bp3, Kif17, Sh2d5, Ddost, Pink1, Mir7019, Gm27646, Cda, Fam43b, AB041806, Rpl38-ps1
chr1	107508433	107509469	90487295	90488280	98484589	98485625	89961671	89962712	89961671	89962712	22	585.155	30.0132	1	0.001998	Cis			Agap1, Gbx2, D130058E05Rik, Asb18, Iqca
chr8	23645118	23646526	22622948	22624355	19814608	19816015	22622948	22624355	22622948	22624355	20	584.707	37.7245	1	0.001998	Dom_Trans|Transvection|Paramutation - 19	Dkk4		Slc20a2, Vdac3, Dkk4, Polb, Gm26909, Ikbkb, Gm15346		x
chr3	95894848	95895689	81296442	81297282	88665804	88666645	83056523	83057364	83056523	83057364	8	584.578	99.7528	1	0.001998	Cis	Plrg1		Gm30097, Fgg, Fga, Fgb, Plrg1, Gm10710, Dchs2
chr14	51827100	51827775	47984968	47985643	47956787	47957462	54748100	54748769	54748100	54748769	19	584.222	35.9748	1	0.001998	Cis			Acin1, 1700123O20Rik, Cebpe, Slc7a8, Gm8865
chr12	55179037	55181395	52032106	52034461	50325309	50327667	53305761	53308116	53305761	53308116	12	584.142	63.2346	1	0.001998	Cis	1700030L22Rik		Npas3
chr1	93121235	93121997	78507583	78508345	85452805	85453567	78537770	78538532	78537770	78538532	14	583.698	107.886	1	0.001998	Cis	Mogat1		Farsb, 4833412K13Rik, BC035947, Mogat1, 5730419F03Rik, Gm29611
chr8	142784603	142785612	124134797	124135806	129206075	129207084	119888011	119889020	119888011	119889020	20	583.692	33.4961	1	0.001998	Cis		Wfdc1, 6430548M08Rik, Crispld2, Usp10, Cotl1, Klhl36, Taf1c, 4632415K11Rik	Cotl1, Klhl36, Usp10, Gm20388
chr12	116072096	116072697	108595219	108595820	107430633	107431222	108269794	108270399	108269794	108270399	9	583.651	75.7466	1	0.001998	Cis			Ccnk, Ccdc85c, Hhipl1, 4930478K11Rik, Cyp46a1
chr8	83669102	83669650	73264715	73265263	74792562	74793107	71684117	71684662	71684117	71684662	27	583.608	22.8584	1	0.001998	Uncategorized			Pgls, Fam129c, Colgalt1, Unc13a, Mir6769b, Jak3, Insl3, B3gnt3, Fcho1
chr7	138537636	138539466	128881961	128883789	129009860	129011253	127267904	127269297	127267904	127269297	15	583.586	55.5933	1	0.001998	Cis		Sept1, Mylpf, Qprt, Maz, 9130019O22Rik, Itgal, Fbrs, Dctpp1, Tbc1d10b, Zfp688, Zfp553, Zfp768, Zfp689, Sephs2, Zfp747, Zfp771, E430018J23Rik	RP24-548A15.2, Gm25735, Cd2bp2, Tbc1d10b, Mylpf, Sept1, Zfp553, Zfp771, Dctpp1, Sephs2, RP24-443B5.5, Gm17511, RP24-443B5.7, Itgal, Zfp768
chr14	66541586	66542899	61952084	61953393	61475129	61476420	68038871	68040154	68038871	68040154	22	583.057	29.543	1	0.001998	Cis			Nefm, Nefl
chr10	112109248	112110261	101991707	101992720	101587011	101588024	99149723	99150736	99149723	99150736	13	583.001	64.1861	1	0.001998	Sex-specific			Poc1b, Galnt4, Phxr2, Gm16239
chr7	26177111	26178387	22679753	22681009	24341492	24342756	24605060	24606316	24605060	24606316	13	582.717	65.8698	1	0.001998	Cis			Irgq, Pinlyp, Xrcc1, Zfp575, Ethe1, Phldb3, Gm26550, Lypd3, RP23-26A14.14, RP23-26A14.15, Tex101
chr9	35465751	35466535	32737923	32738665	32214179	32214957	35174353	35175134	35174353	35175134	9	582.661	110.151	1	0.001998	Cis	Dcps		St3gal4, 4930581F22Rik, Dcps, Gm24262, Tirap, Srpr, Foxred1, Fam118b
chr1	67251465	67252604	56332773	56333911	61504086	61505166	57372994	57374139	57372994	57374139	7	582.603	102.686	1	0.001998	Cis			Gm5254, 4930558J18Rik, 1700066M21Rik, Tyw5, 9430016H08Rik, Gm22371
chr9	19848660	19850004	18032991	18034335	17859305	17860649	20983182	20984526	20983182	20984526	14	581.971	61.7955	1	0.001998	Cis			Ppan, Gm24067, Gm23008, Eif3g, Dnmt1, Mir7081, S1pr2, Mrpl4, Icam1, Icam4, Icam5, Mir1900, Gm26592, Zglp1
chr5	3602861	3603799	3493480	3494418	364171	365036	3493480	3494418	3493480	3494418	21	581.531	30.1874	1	0.001998	Cis			Gm17590, Gm42435, Fam133b, Gm43017, n-R5s169, 1700109H08Rik
chr11	109374960	109376550	98812676	98814258	101227238	101228805	97090581	97092338	97090581	97092338	20	581.51	30.3877	1	0.001998	Cis			Sp6, Gm11532, Scrn2, Lrrc46, Gm11533, Mrpl10, Gm11574, Osbpl7, Mir8103, Gm11573, Tbx21, Gm11572, Tbkbp1, Mir7235, Kpnb1, Gm11583
chr15	101961891	101963629	88947509	88949247	96402033	96403771	88205375	88207113	88205375	88207113	18	580.276	38.5256	1	0.001998	Cis
chr17	89345147	89346361	82647951	82649147	81941390	81942598	79996403	79997611	79996403	79997611	12	580.234	56.7232	1	0.001998	Cis			Hnrnpll, Gm22215
chr17	5395983	5397429	2249768	2251195	5150017	5151461	5150017	5151461	5150017	5151461	17	580.217	40.2478	1	0.001998	Cis			Arid1b, Gm15599
chr11	12949837	12953162	9358192	9361515	12043446	12046767	12043446	12046767	12043446	12046767	22	580.083	28.2179	1	0.001998	Imprinted			Grb10, Gm24036
chr8	143251606	143252795	124557641	124558830	129635012	129636201	120288924	120290113	120288924	120290113	23	579.829	28.2252	1	0.001998	Cis			Gm20388, A330074K22Rik, Gse1
chr4	60946050	60947421	50017016	50018375	53795369	53796739	49309062	49310421	49309062	49310421	11	579.787	70.6617	1	0.001998	Cis			Plppr1, Gm22685
chr18	70466477	70467703	63423095	63424321	66578471	66579694	66003176	66004399	66003176	66004399	15	579.587	55.0049	1	0.001998	Cis	Lman1		Rax, Raxos1, Cplx4, Lman1, Ccbe1
chr1	163478193	163479438	137606710	137607917	148738540	148739773	135788018	135789244	135788018	135789244	19	579.486	33.412	1	0.001998	Cis			Csrp1, Phlda3, Tnni1, Lad1, Tnnt2, Gm28883, Pkp1
chr17	3184603	3187480	133212	136077	3167540	3170301	3167540	3170301	3167540	3170301	15	579.25	59.2714	1	0.001998	Cis			Scaf8
chr11	43603988	43606229	38785231	38787472	40775153	40777263	40775153	40777263	40775153	40777263	21	579.244	30.2542	1	0.001998	Cis			Mat2b, Hmmr, Nudcd2, Ccng1
chr6	115813609	115813893	100892860	100893144	107057073	107057357	100545551	100545835	100545551	100545835	5	579.207	151.312	1	0.001998	Cis			Gm23234, Gm44107, 1700049E22Rik, Shq1, Gm6565
chr1	207040117	207041403	173241443	173242729	190183218	190184487	171240056	171241342	171240056	171241342	23	578.959	28.0022	1	0.001998	Cis	Ndufs2	Tomm40l, Nr1i3, Apoa2, Pfdn2, Ndufs2, Dedd, Nit1, Usf1, 1700009P17Rik, Fcgr2b, Dusp12, F11r, Pcp4l1, Klhdc9, Arhgap30, B4galt3, Usp21, Mpz, Sdhc, Fcer1g, Fcgr4, Fcgr3, Ppox, Ufc1, Tstd1	Sdhc, Mpz, Pcp4l1, Nr1i3, Tomm40l, Apoa2, Fcer1g, Ndufs2, Adamts4, B4galt3, Ppox, Usp21, Ufc1, Gm25151, Gm20045
chr5	43318913	43320006	38890407	38891500	36066426	36067519	38388554	38389647	38388554	38389647	16	578.373	46.8253	1	0.001998	Cis			Otop1, Gm26560, Drd5, 4930487D11Rik, Slc2a9
chr10	27143090	27144141	24831434	24832481	23167271	23168286	24831434	24832481	24831434	24832481	18	577.967	45.7985	1	0.001998	Sex-specific	Enpp3		Enpp3, Med23, Gm23410, Mir6905, Arg1
chr18	80432745	80433569	72735440	72736255	75425707	75426523	74850412	74851228	74850412	74851228	21	577.714	31.2809	1	0.001998	Cis			Myo5b, Scarna17, Gm23119, Acaa2, Gm24559, Gm25594
chr4	170089407	170091165	145335279	145337025	151794660	151796407	141822621	141824368	141822621	141824368	14	577.541	54.9054	1	0.001998	Cis	Cela2a		Agmat, Dnajc16, Casp9, Cela2a, Ctrc, Ctrcos, Efhd2, Gm29367, Fhad1os2, Fhad1
chr4	145215406	145219841	122696529	122700954	128145244	128149675	119842493	119846918	119842493	119846918	21	576.916	30.2501	1	0.001998	Cis			Hivep3
chr18	87827205	87828256	79609127	79610175	82061168	82062218	81359300	81360350	81359300	81360350	22	576.621	29.0135	1	0.001998	Cis
chr5	28374421	28376850	25242584	25244915	22428369	22430798	25242584	25244915	25242584	25244915	21	576.158	39.0209	1	0.001998	Cis	Galnt11		Gm26051, Galntl5, Gm26356, Galnt11, E130116L18Rik, Kmt2c
chr5	120591513	120593144	110169533	110171156	105051934	105053523	106138950	106140539	106138950	106140539	17	575.734	40.7034	1	0.001998	Sex-specific			Gm25672, Gm32736, Gm5987
chr18	79291667	79292300	71662311	71662943	74396726	74397359	73821431	73822064	73821431	73822064	14	575.378	60.5092	1	0.001998	Cis			Elac1, Me2, Mro
chr4	56722507	56723930	46198671	46200088	49936901	49938293	45648718	45650254	45648718	45650254	16	575.306	42.7195	1	0.001998	Cis			Gm12408, Gm829, Gm12410
chr2	102618886	102620559	90404143	90405811	96493614	96495251	92489553	92491190	92489553	92491190	15	575.003	47.7672	1	0.001998	Cis			Mapk8ip1, Cry2, D930015M05Rik, Slc35c1, Gm13814, Gm13817, Gm13815
chr14	51174490	51176745	47354938	47357177	47348994	47351171	54126704	54128886	54126704	54128886	18	574.905	39.5078	1	0.001998	Cis	Gm30275, Trdj2		Gm42877, Trdv4, Trdd1, Gm23704, Trdd2, Trdj1, Gm43434, Trdj2, Trdc, Trdv5, Traj61, Traj60, Traj59, Traj58, Traj57, Traj56, Traj55, Traj54, Traj53, Traj52, Traj51, Traj50, Traj49, Traj48, Traj47, Traj46, Traj45, Traj44, Traj43, Traj42, Traj41, Traj40, Traj39, Traj38, Traj37, Traj36, Traj35, Traj34, Traj33, Traj32, Traj31, Traj30, Traj29, Traj28, Traj27, Traj26, Traj25, Traj24, Traj23, Traj22, Traj…
chr1	94566498	94568013	79679475	79680958	86741274	86742788	79682505	79683997	79682505	79683997	20	574.848	35.9978	1	0.001998	Cis			Ap1s3, Gm37886, Wdfy1, Gm10555, Mrpl44
chr4	135362767	135363320	114204520	114205073	119991601	119992154	111694202	111694755	111694202	111694755	13	574.512	46.5379	1	0.001998	Cis			Agbl4, Spata6
chr17	10547450	10550539	7232560	7235648	9642912	9645708	9642912	9645708	9642912	9645708	19	574.244	33.0572	1	0.001998	Cis			Pabpc6
chr16	34971971	34974436	34487081	34489546	34811944	34814409	38116875	38119340	38116875	38119340	20	574.237	31.6121	1	0.001998	Sex-specific			Gsk3b, Gm25617, Gm27931
chr11	132030195	132031306	118914985	118916079	122671236	122672347	116365529	116366633	116365529	116366633	19	573.68	32.5736	1	0.001998	Cis			Srp68, Galr2, Exoc7, Gm26730, n-R5s74, Foxj1, Rnf157, Rps11-ps2, Ubald2, Qrich2
chr6	108375293	108376675	94048332	94049678	100245611	100246966	94008342	94009688	94008342	94009688	12	572.935	68.3436	1	0.001998	Cis			Magi1
chr14	64008583	64010050	59498743	59500210	59139617	59141054	65721449	65722890	65721449	65722890	24	572.846	24.9894	1	0.001998	Sex-specific		Scara5, Ccdc25, Clu, Ephx2, Gulo, Scara3	Nuggc, Scara5, Pbk
chr5	170407471	170408189	157785776	157786493	150232354	150233070	150055942	150056659	150055942	150056659	18	572.316	37.8904	1	0.001998	Cis			Gm21048, Rxfp2, Gm42558, Gm42557, Fry
chr18	84124203	84125509	76220289	76221595	78678256	78679562	78102961	78104267	78102961	78104267	17	572.255	41.3013	1	0.001998	Cis			Epg5, Siglec15, Slc14a1, Slc14a2
chr5	146045043	146046446	134871797	134873200	128250218	128251620	128841922	128843324	128841922	128843324	22	571.893	27.8971	1	0.001998	Cis			Rimbp2, Gm42875, Gm42871
chr17	40952984	40953686	37287286	37287985	38568511	38569200	37197801	37198490	37197801	37198490	9	571.892	132.504	1	0.001998	Cis	Olfr94		Gm19807, Olfr93, Vhl-ps1, Ubd, Olfr94, Olfr95, Olfr96, Olfr97, Gm20429, Olfr754-ps1, Olfr98
chr6	156300926	156301855	139179855	139180784	143216924	143217853	136455177	136456106	136455177	136456106	8	571.782	124.575	1	0.001998	Cis			Gm15476, E330021D16Rik, Gm25882, Gm6728, Gm44131, Atf7ip, Gm44140
chr14	50820672	50822021	47024451	47025770	47014524	47015871	53803439	53804800	53803439	53804800	14	571.667	50.3763	1	0.001998	Cis			Trav12-4, Trav17, Trav18, Trav19, Trav20, Trav21-dv12, Trdv1
chr12	76115217	76116841	71599679	71601303	69389757	69391379	72253136	72254760	72253136	72254760	18	571.303	38.1292	1	0.001998	Cis			Ccdc175, Rtn1
chr1	117476359	117477996	98304659	98306289	107644176	107645788	97647873	97649532	97647873	97649532	20	571.232	32.6081	1	0.001998	Cis			Gm7135, D1Ertd622e, Ppip5k2
chr1	68152297	68154720	57181346	57183768	62362124	62364543	58190456	58192875	58190456	58192875	20	570.548	31.721	1	0.001998	Sex-specific			Aox1, Aox3, Gm24548, Aox4, Gm15759, Aox2
chr1	48130191	48131350	41243022	41244177	43894056	43895209	42770131	42771287	42770131	42771287	20	570.525	33.7491	1	0.001998	Cis			Pantr1, Gm20646, Pou3f3, Pantr2, Dalir
chr4	104206810	104208399	87899443	87901031	91100402	91101982	86040492	86042072	86040492	86042072	17	570.478	39.6901	1	0.001998	Cis	Gm25811		Gm25811, Adamtsl1
chr2	140319619	140321590	124697339	124699302	131039680	131041647	125922688	125924655	125922688	125924655	18	570.376	38.8291	1	0.001998	Cis			Cops2, Galk2, Fam227b
chr17	81240186	81242313	74993505	74995632	74559393	74561520	72639081	72641208	72639081	72641208	23	570.259	27.9817	1	0.001998	Cis			Alk, Gm26963
chr1	89502774	89503852	75287419	75288497	82105222	82106298	75467480	75468558	75467480	75468558	10	569.951	84.3361	1	0.001998	Cis	Gm37264		Speg, Gm15178, Gmppa, Asic4, Gm37264, Chpf, Obsl1, Tmem198, Inha, Stk11ip, Gm15183, Slc4a3
chr4	169475236	169475691	144735853	144736308	151230972	151231427	141258933	141259388	141258933	141259388	17	569.771	41.0218	1	0.001998	Cis		Zbtb17, Fam131c, Epha2, Arhgef19, Fbxo42, Necap2, Atp13a2, Slc25a34, Spen, D4Ertd22e, Crocc	Fbxo42, Rsg1, C630004L07Rik, Arhgef19, Gm13055, Gm13056, Epha2, Gm25690, Gm13074
chr5	5977504	5978453	5556735	5557684	2561016	2561963	5556735	5557684	5556735	5557684	14	569.758	45.9517	1	0.001998	Cis	Gtpbp10		1700015F17Rik, Cldn12, Gtpbp10, Gm30652, Gm8773, Cfap69
chr11	132875524	132876225	119661262	119661962	123413273	123413951	117038910	117039610	0	0	16	569.589	41.3056	1	0.001998	Cis	Gm11728		Mgat5b, Gm11728, Gm11731, Snhg20, Gm26083, Gm24323, Gm11730, Sec14l1	Not mapped to mm10 from CC037
chr1	206716200	206718372	172990029	172992183	189864913	189867018	170988642	170990796	170988642	170990796	20	569.216	30.9054	1	0.001998	Cis			Fcrlb, Fcrla, Gm2962, Gm37030, Fcgr2b, Gm38204, Gm10522, Fcgr4, Gm26110
chr12	116099320	116100125	108617594	108618320	107457094	107457899	108292027	108292753	108292027	108292753	17	568.568	39.0221	1	0.001998	Cis			Ccdc85c, Hhipl1, 4930478K11Rik, Cyp46a1
chr8	142886055	142886996	124217697	124218637	129298874	129299814	119969760	119970700	119969760	119970700	15	568.138	42.8431	1	0.001998	Cis			Usp10, Gm20388, Crispld2, Gm15684
chr13	106437788	106438688	98376200	98377099	96524355	96525250	96979421	96980323	96979421	96980323	12	568.104	75.3156	1	0.001998	Cis			Ankrd31, Gm27792, Gcnt4, 1700029F12Rik, Fam169a
chr14	78502786	78503700	73089053	73089967	72461757	72462671	78982034	78982948	78982034	78982948	15	568.055	42.1859	1	0.001998	Cis			Vwa8
chr18	80123431	80124846	72447053	72448467	75146214	75147623	74570919	74572328	74570919	74572328	17	568.018	40.7441	1	0.001998	Cis			Myo5b, 1700120E14Rik
chr5	132407960	132408993	121622383	121623416	115939566	115940597	116537397	116538428	116537397	116538428	22	567.957	30.1996	1	0.001998	Cis			Srrm4os, Srrm4, Gm42853, 4933430H06Rik, Gm42854
chr14	42313382	42314464	39922753	39923835	39907984	39909066	47215142	47216228	47215142	47216228	18	567.895	36.2192	1	0.001998	Cis	Gm49137		Gch1, Wdhd1, Gm24378, Socs4, Mapk1ip1l
chr18	36957470	36959365	31284088	31285651	34758059	34759874	34182764	34184579	34182764	34184579	11	567.74	84.5722	1	0.001998	Cis			Gm24432, Gm23411, Gm10548, Apc
chr8	145304525	145305170	126479787	126480432	131511527	131512168	122057129	122057774	122057129	122057774	10	567.721	88.886	1	0.001998	Cis			Gm20388, Banp, Gm17709, Mir7237
chr1	206910593	206911698	173123798	173124903	190055482	190056585	171122411	171123516	171122411	171123516	13	566.46	48.9888	1	0.001998	Cis	Cfap126		Cfap126, Sdhc, Mpz, Pcp4l1
chr19	42670773	42671779	40187278	40188284	39526698	39527702	42197556	42198560	42197556	42198560	17	566.446	38.3187	1	0.001998	Cis			Pi4k2a, Avpi1, Marveld1, Zfyve27, Sfrp5, Golga7b, Gm26339, Mir3085, Crtac1
chr8	90796040	90797530	79174009	79175495	81309967	81311457	77477944	77479430	77477944	77479430	20	566.397	36.068	1	0.001998	Cis			Arhgap10, 0610038B21Rik, Prmt10, Gm23468
chr17	96492627	96493656	89523202	89524229	88381466	88382495	86436479	86437508	86436479	86437508	14	565.167	48.2483	1	0.001998	Cis			Prkce, Gm10309
chr8	50616891	50618958	47572109	47574175	44458759	44460824	46849623	46851688	46849623	46851688	15	565.143	44.9587	1	0.001998	Cis			Irf2
chr17	93990549	93991569	87090935	87091942	86138152	86139172	84193165	84194185	84193165	84194185	18	564.881	39.485	1	0.001998	Cis			Zfp36l2, Thada
chr14	105896891	105898573	98548453	98550129	96642029	96643702	103244739	103246412	103244739	103246412	18	564.79	34.7777	1	0.001998	Sex-specific			Mycbp2
chr8	145324010	145324941	126499214	126500145	131529826	131530757	122075470	122076401	122075470	122076401	17	564.081	45.1182	1	0.001998	Cis			Gm20388, Banp
chr18	67010903	67012813	60076059	60077960	63375701	63377598	62800406	62802303	62800406	62802303	17	563.823	42.1712	1	0.001998	Cis			Spink13, 2700046A07Rik
chr7	99311688	99312444	91031602	91032358	91760378	91761134	90065714	90066470	90065714	90066470	11	563.729	73.1253	1	0.001998	Cis			Eed, Gm26529, RP24-88J19.3, RP24-88J19.4, Gm5341, 2310010J17Rik, Picalm, RP24-344N22.3, RP24-344N22.4
chr3	140465891	140466342	122149115	122149566	130221505	130221944	122630030	122630481	122630030	122630481	11	563.701	71.2589	1	0.001998	Cis	Gm43568, Gm5981	Usp53, Fnbp1l, Pde5a	Fnbp1l, Mir7657, Gm43569, Gm42994, Gm43568, Gm5981
chr1	67249975	67250327	56332121	56332473	61502596	61502948	57372342	57372694	57372342	57372694	11	563.468	55.4474	1	0.001998	Cis			Gm5254, 4930558J18Rik, 1700066M21Rik, Tyw5, 9430016H08Rik, Gm22371
chr5	166899442	166900036	154432201	154432793	147099356	147099938	146986036	146986628	146986036	146986628	17	563.151	41.0229	1	0.001998	Cis			Gtf3a, Mtif3, Lnx2, Polr1d
chr2	177343815	177344625	159013006	159013816	164827834	164828644	158376253	158377063	158376253	158377063	14	563.027	51.1693	1	0.001998	Cis	Snhg11, Gm25187, Gm25129		Lbp, Snhg17, Gm24411, Gm26003, Gm23925, Snhg11, Gm25187, Gm25129, Gm14201, Gm14202, Ralgapb, Gm14200
chr3	75564591	75565039	65675529	65675976	69414925	69415372	67463861	67464308	67463861	67464308	22	562.16	34.0937	1	0.001998	Cis	Lxn		Mlf1, Gfm1, Lxn, Gm42568, Rarres1, Gm35299
chr15	43328321	43330670	36045733	36048082	39814978	39817327	37805890	37808239	37805890	37808239	17	561.751	47.3554	1	0.001998	Sex-specific			Ncald, Gm15942, Gm15940, Rps19-ps5
chr11	59735316	59736421	54358158	54359263	55480894	55481998	55480894	55481998	55480894	55481998	20	561.391	30.8307	1	0.001998	Cis	Gm22884, Gm12238		Sparc, Atox1, Gm12235, G3bp1, Gm22884, Mir7652, Glra1, Gm12236, Gm12237
chr17	94552545	94553927	87636077	87637439	86638646	86640028	84693659	84695041	84693659	84695041	14	560.728	53.005	1	0.001998	Cis		Lrpprc, Abcg8, Abcg5, Plekhh2	Plekhh2, Gm26066, Dync2li1, Abcg5, Abcg8, Lrpprc
chr19	44796419	44797422	42215324	42216327	41503181	41504150	44129220	44130189	44129220	44130189	13	560.59	51.5097	1	0.001998	Cis			Erlin1, Chuk, Cwf19l1, Gm24336, Bloc1s2, Pkd2l1, Scd3
chr10	105068687	105070195	95173257	95174427	95207742	95209249	92770454	92771961	92770454	92771961	9	560.296	78.9046	1	0.001998	Cis			Nedd1, Gm24241, Cfap54
chr11	27888349	27890913	23751612	23754170	26373376	26375936	26373376	26375936	26373376	26375936	15	560.168	40.9414	1	0.001998	Sex-specific			Gm22868, Fancl, Gm12713
chr4	8976035	8978712	8082834	8085507	5275376	5278007	8082834	8085507	8082834	8085507	20	559.966	47.1049	1	0.001998	Cis			Car8, Gm11799
chr2	9818283	9819563	9212478	9213757	9360080	9361224	12001784	12002936	12001784	12002936	22	559.61	27.6865	1	0.001998	Cis			Gm34768
chr8	144218383	144219664	125459076	125460357	130510573	130511854	121095625	121096906	121095625	121096906	19	559.472	32.7884	1	0.001998	Cis			Gm20388, Fendrr, Foxf1, Gm27530, Mthfsd, Foxc2, Foxl1, Gm37609
chr13	73091163	73091319	67917690	67917846	66531361	66531517	67909524	67909680	67909524	67909680	9	559.163	65.0443	1	0.001998	Cis			4930525G20Rik, Gm10037, BC048507
chr13	102934823	102936070	95122001	95123228	93338014	93339249	93915145	93916372	93915145	93916372	21	558.636	29.6976	1	0.001998	Cis			Arsb, Gm25534, Gm26527, Gm24737
chr15	100506940	100507855	87599810	87600701	94996883	94997798	86874829	86875720	86874829	86875720	23	558.041	27.2155	1	0.001998	Cis / Biallelic_Emergent
chr7	109457027	109458343	100911734	100913050	101595110	101596426	99853154	99854470	99853154	99854470	20	557.955	30.5229	1	0.001998	Cis / Biallelic_Emergent			F730035P03Rik, Neu3, Spcs2, Xrra1, RP23-428N8.3, RP23-428N8.4, Rnf169, RP23-428N8.5
chr1	102887019	102887677	86635940	86636598	94383174	94383832	86488436	86489094	86488436	86489094	11	557.854	92.6035	1	0.001998	Cis			1700019O17Rik, Rpl30-ps6, Ptma, Pde6d
chr11	128251439	128252822	115583811	115585187	119057094	119058470	113127184	113128560	113127184	113128560	19	557.683	35.5214	1	0.001998	Sex-specific			2610035D17Rik, 4732490B19Rik
chr17	90258915	90259960	83545630	83546672	82752761	82753806	80807774	80808819	80807774	80808819	14	557.318	46.5313	1	0.001998	Cis			Map4k3, Gm9959
chr9	80903154	80903459	75098878	75099183	75354419	75354724	75440464	75440769	75440464	75440769	6	557.003	108.038	1	0.001998	Cis	Leo1		Mapk6, 4933433G15Rik, A130057D12Rik, Leo1, RP24-365N15.2, Tmod3
chr1	102798271	102799728	86556931	86558385	94302118	94303574	86414532	86415988	86414532	86415988	13	556.902	58.6104	1	0.001998	Cis			Ncl, Snora75, Mir3535, Gm24148, Snord82, C130036L24Rik, Nmur1, 1700019O17Rik, Rpl30-ps6
chr2	32970160	32971150	30148465	30149455	30993143	30994133	32714558	32715548	32714558	32715548	12	556.891	57.6254	1	0.001998	Cis			Ak1, Eng, Mir1954, Gm26236, AL772271.1, Fpgs, Mir8093, Cdk9, Mir2861, Mir3960, Sh2d3c, 6330409D20Rik, Ttc16, Tor2a, Ptrh1, Cfap157, Stxbp1
chr5	94868881	94870308	85574879	85576305	81731140	81732564	82818156	82819580	82818156	82819580	10	556.419	56.42	1	0.001998	Cis			Mir1187, Gm24129
chr1	152545105	152546964	127932413	127934271	138653180	138655039	126672013	126673869	126672013	126673869	16	556.107	40.3299	1	0.001998	Cis			Nckap5
chr1	159827363	159828719	134277956	134279312	145348173	145349529	132702546	132703902	132702546	132703902	16	555.624	46.5666	1	0.001998	Cis			Nfasc, Gm10538
chr13	62935857	62936473	58829470	58830083	57464328	57464942	59317365	59317987	59317365	59317987	17	555.212	41.3326	1	0.001998	Cis
chr17	98944753	98945232	91882634	91883113	90532461	90532940	88587474	88587953	88587474	88587953	15	555.179	50.42	1	0.001998	Cis			Ppp1r21, Gm38109, Ston1, Gtf2a1l
chr4	59972680	59974454	49157228	49158998	52934111	52935865	48488997	48490779	48488997	48490779	7	555.109	119.474	1	0.001998	Cis			Invs, Tex10, Msantd3
chr15	110740845	110741733	96889287	96890175	104736051	104736939	96114958	96115846	96114958	96115846	18	555.061	36.4008	1	0.001998	Cis			D030018L15Rik, 2610037D02Rik
chr2	115448335	115450786	101726718	101729142	108290245	108292695	103815498	103817925	103815498	103817925	18	555.04	40.7848	1	0.001998	Cis			Nat10, Caprin1, 4930547E08Rik, Gm13878, Gm13877, Gm13875, Gm22757, Gm22761, Gm13879, Gm13876
chr6	163545338	163547340	145420961	145422955	149751573	149753574	142327299	142329293	142327299	142329293	19	554.827	32.5736	1	0.001998	Cis			Slco1a5, Iapp, Pyroxd1, Recql, Golt1b, Spx, Gys2
chr7	106431157	106432412	97982075	97983330	98723597	98724852	96981641	96982896	96981641	96982896	15	554.323	42.3214	1	0.001998	Cis			Tenm4, C230038L03Rik, Gm22226, Nars2
chr12	106690772	106692657	100289289	100291162	98380696	98382561	100253995	100255875	100253995	100255875	13	554.283	49.3156	1	0.001998	Cis			Gm10433, Calm1, Gm26723, Ttc7b
[truncated: 4,971 more rows]

## Sheet: ST3
Chr	Start (Intermediate)	End (Intermediate)	Start (CC019)	End (CC019)	Start (CC037)	End (CC037)	Start (mm10_CC019)	End (mm10_CC019)	Start (mm10_CC037)	End (mm10_CC037)	# CpGs	areaStat	maxStat	Null Perms	FWER	Category	Genes (Promoters)	Genes (Enhancers)	Genes (Proximity - 100kb)	Coordinate notes
chr1	74326344	74344595	62553350	62571275	68058404	68076630	63254758	63272679	63254758	63272679	274	57607.9	346.416	0	0.000999001	Imprinted	Gm11608, Zdbf2, Gm24513	Eef1b2, Ndufs1, Ino80d, Gpr1, Snora41, U6, Gm11603, Gm11602, Gm11607	Gpr1, Gm27512, Platr12, 1700039I01Rik, Gm11608, Zdbf2, Gm24513, Gm23448
chr10	14163213	14165662	13089890	13092339	10483612	10486059	13089890	13092339	13089890	13092339	121	39091.3	428.528	0	0.000999001	Imprinted	Plagl1, Gm27741		Sf3b5, Plagl1, Gm27741, Zc2hc1b, Ltv1
chr11	12931798	12936643	9340757	9345594	12025410	12030255	12025410	12030255	12025410	12030255	175	37097.1	289.602	0	0.000999001	Imprinted	Grb10		Grb10, Gm24036
chr2	176400064	176401760	158138140	158139836	163968013	163969709	157559185	157560881	157559185	157560881	89	35656.9	557.318	0	0.000999001	Imprinted	Blcap, Nnat	Rpn2, Ghrh, Ctnnbl1, Manbal, Nnat, Blcap, Gm14279, Gm14287, Gm14286, 2410019O14Rik, Src, 4922505G16Rik	Gm14279, Gm14287, Gm14286, Blcap, Nnat, Gm23134, Platr27
chr15	111776737	111780043	97824135	97827441	105742148	105745380	97053273	97056505	97053273	97056505	114	27068	306.387	0	0.000999001	Imprinted	Slc38a4		Slc38a4
chr7	69610717	69613217	62582840	62585329	64157010	64159496	62462346	62464832	62462346	62464832	145	22858.8	205.24	0	0.000999001	Imprinted	Peg12		RP23-59P20.3, Magel2, Mkrn3, Peg12, Atp5l-ps1
chr6	1835959	1838512	1477483	1480036	1708710	1711263	4746437	4748991	4746437	4748991	152	21515.5	184.03	0	0.000999001	Imprinted	Sgce, Peg10	Sgce, Casd1, Col1a2, Peg10	Sgce, Peg10, Gm44121, Gm20714
chr7	4549817	4555546	3900812	3906517	4167583	4173312	6726711	6732440	6726711	6732440	160	20190.3	196.876	0	0.000999001	Imprinted	Peg3, Usp29, Gm27675	Peg3, Zim1, Usp29	Gm44015, Zim1, Peg3, Usp29, Gm27675, RP23-429C4.3, RP23-429C4.2, Mir3099, RP24-213J23.8, RP24-213J23.7
chr5	140272086	140273196	129344356	129345466	122974393	122975503	123572224	123573334	123572224	123573334	41	16942	635.275	0	0.000999001	Cis	Vps33a	Rsrc2, Diablo, Gm15751, SCARNA20	Il31, Lrrc43, Gm15751, Diablo, B3gnt4, Gm24682, Mir7647, Vps33a, Gm43133, Clip1, Gm24840
chr2	176404659	176406298	158139923	158141562	163972608	163974247	157561064	157562703	157561064	157562703	51	15782.3	542.033	0	0.000999001	Imprinted	Nnat, Gm23134	Rpn2, Ghrh, Src, Manbal, Nnat, Blcap, 4922505G16Rik, Gm14287, Gm14286, 2410019O14Rik	Gm14279, Gm14287, Gm14286, Blcap, Nnat, Gm23134, Platr27
chr17	13855523	13857549	10424275	10426060	12741302	12743328	12741302	12743328	12741302	12743328	83	13554.9	220.17	0	0.000999001	Imprinted	Airn		Slc22a1, Igf2r, Airn, Gm23833, Gm16574, Gm7162
chr8	83578911	83580266	73178060	73179415	74708022	74709376	71601989	71603343	71601989	71603343	97	13415.9	163.733	0	0.000999001	Cis	Fam129c		RP23-457J22.1, Bst2, Mvb12a, Tmem221, Nxnl1, Slc27a1, Pgls, Fam129c, Colgalt1, Unc13a, Mir6769b, Jak3, Insl3, B3gnt3
chr7	66836804	66839563	59919006	59921761	61698224	61700983	60003560	60006319	60003560	60006319	58	12154.1	269.503	0	0.000999001	Imprinted	Snurf, Gm38393, Snrpn		Snhg14, Gm22373, Gm38393, Snord64, Snord107, Snrpn, Snurf
chr9	35897583	35898698	33146441	33147556	32626060	32627175	35573694	35574809	35573694	35574809	44	10994.4	342.001	0	0.000999001	Cis	Pate2, Gm6762		Cdon, Gm24188, Gm1113, Ddx25, Pus3, Hyls1, Pate2, Gm6762, Gm10105, Pate4, Gm17365
chr7	42940013	42942371	38386457	38388801	40517692	40519986	39486466	39488857	39486466	39488857	35	10922.7	423.186	0	0.000999001	Cis	Gm28455		RP23-89C10.5, Gm5590, Zfp939, Gm28455, Zfp619, Gm33989, Gm37494, Gm17983
chr7	69567436	69568673	62540268	62541505	64113789	64115026	62419125	62420362	62419125	62420362	65	9790.34	231.549	0	0.000999001	Imprinted	Mkrn3, Gm32061		RP23-59P20.3, Ndn, Magel2, Mkrn3, Peg12, Atp5l-ps1
chr1	74398929	74400821	62610286	62611345	68126809	68128700	63309396	63310455	63309261	63310455	62	9454.17	224.062	0	0.000999001	Imprinted			1700039I01Rik, Gm11608, Zdbf2, Gm24513, Gm23448
chr7	140042614	140043849	130334201	130335436	130429621	130430856	128687665	128688900	128687665	128688900	67	9080.79	163.179	0	0.000999001	Imprinted	Inpp5f, Gm43580		RP24-143L4.3, Gm7258, Inpp5f, Gm43580, Gm16044, Mcmbp, RP23-172P1.1, RP23-172P1.2, Gm23783, RP23-172P1.4, Sec23ip, n-R5s158
chr2	170678284	170679641	152821669	152823026	158775940	158777297	152686137	152687465	152686137	152687465	69	8046.9	194.115	0	0.000999001	Imprinted	Mcts2		Defb36, Gm14163, Defb25, Rem1, 1700030C14Rik, H13, Mcts2, Gm26841, Id1, Gm14162, Cox4i2, Gm23802
chr18	83260116	83261855	75422008	75423738	77940665	77942403	77365370	77367108	77365370	77367108	39	6775.79	253.291	0	0.000999001	Cis			Loxhd1
chr7	71055557	71056813	63949958	63951214	65496835	65498091	63802171	63803427	63802171	63803427	34	6616.01	344.71	0	0.000999001	Cis			Otud7a, RP23-212H18.4, RP23-212H18.3, Klf13, Gm27252
chr7	20136281	20137880	17001912	17003475	18628293	18629892	19254927	19256490	19254927	19256490	35	6603.2	286.121	0	0.000999001	Cis	Vasp, 1700058P15Rik		Eml2, Mir330, Gpr4, Opa3, Gm25134, Vasp, 1700058P15Rik, Ppm1n, Rtn2, Gm26802, Fosb, RP23-85B15.7, RP23-85B15.8
chr7	69523192	69525384	62496401	62498503	64070375	64072567	62375711	62377903	62375711	62377903	61	6389.62	142.351	0	0.000999001	Imprinted	Magel2		RP23-59P20.3, Ndn, Magel2, Mkrn3, Peg12, Atp5l-ps1
chr7	69491208	69492513	62464425	62465730	64042721	64044026	62348057	62349362	62348057	62349362	65	5788.65	110.784	0	0.000999001	Imprinted	Ndn		RP23-59P20.3, Ndn, Magel2, Mkrn3
chr5	43417615	43419703	38981475	38983563	36146177	36148256	38476144	38478229	38476144	38478229	44	5769.27	148.366	0	0.000999001	Cis			Slc2a9, Gm15796, Wdr1, Gm22249
chr6	2621700	2623811	2148402	2150097	2424127	2426234	5382545	5384240	5382545	5384240	44	5517.6	268.273	0	0.000999001	Cis	Asb4		Asb4
chr2	143661608	143662820	127896158	127897139	134117573	134118785	128965909	128966890	128965909	128966890	15	5501.1	612.923	0	0.000999001	Cis	Zc3h6, Gm10762		Fbln7, Gm22859, Zc3h8, Gm14028, 4933427J07Rik, Gm10762, Zc3h6, Gm14027, Gm14025
chr1	201238589	201240608	168155736	168157532	184670607	184672618	166154349	166156145	166154349	166156145	41	5245.73	266.126	0	0.000999001	Cis			Gm37923, Dusp27, Gpa33, Mael
chr1	74318217	74323700	62546188	62551671	68051575	68057029	63248672	63254137	63248672	63254137	82	5064.14	76.0461	0	0.000999001	Imprinted	1700039I01Rik		Gpr1, Gm27512, Platr12, 1700039I01Rik, Gm11608, Zdbf2, Gm24513, Gm23448
chr11	62590222	62591098	57112893	57113749	58102811	58103685	58102811	58103685	58102811	58103685	22	5051.17	358.192	0	0.000999001	Cis	Cnot8		Larp1, Gm12248, Gm12247, Cnot8, Gemin5, Gm12246, Mrpl22, Gm12250
chr1	74361293	74363079	62575700	62577486	68093328	68095114	63277109	63278895	63277109	63278895	18	4897.13	288.99	0	0.000999001	Imprinted			Gpr1, Platr12, 1700039I01Rik, Gm11608, Zdbf2, Gm24513, Gm23448
chr3	149406868	149408515	130567037	130568676	138254403	138256019	130690713	130692340	130690713	130692340	36	4673.99	196.267	0	0.000999001	Cis			Col25a1, Gm42837, Etnppl, Ostc, Gm42998, Rpl34, Gm42997, Gm43524, Gm43522
chr13	69986416	69987213	65093516	65094312	63680628	63681412	65242282	65243078	65242282	65243078	31	3946.57	176.707	0	0.000999001	Cis	Gm36445, Gm47250		Nlrp4f, Gm10775
chr7	69554646	69556164	62527478	62528996	64101062	64102578	62406398	62407914	62406398	62407914	39	3897.41	116.422	0	0.000999001	Imprinted			RP23-59P20.3, Ndn, Magel2, Mkrn3, Peg12, Atp5l-ps1
chr2	184030218	184032654	165352230	165354666	170922337	170924557	164359907	164362127	164359907	164362127	39	3844.9	159.998	0	0.000999001	Cis			Svs4, Svs3a, Svs6, Svs5, Slpi, Mir7678, Matn4, Rbpjl, Sdc4
chr17	97161152	97162164	90170905	90171917	88985965	88986964	87040978	87041977	87040978	87041977	19	3413.7	236.333	0	0.000999001	Cis			Rhoq, Pigf, Cript, Gm24648, Gm5499, Socs5
chr18	79226049	79227473	71598017	71599425	74337153	74338491	73761858	73763196	73761858	73763196	22	2949.58	206.813	0	0.000999001	Cis			Smad4, Elac1, Me2
chr4	169611202	169612117	144868457	144869348	151353938	151354844	141381899	141382805	141381899	141382805	33	2852.08	109.437	0	0.000999001	Cis			Epha2, Gm25690, Gm13074, Gm13076, Fam131c, Clcnka, Gm13075, Clcnkb, Hspb7, Gm694, Zbtb17, Spen
chr18	81972647	81974891	74235675	74237895	76797197	76799433	76221902	76224138	76221902	76224138	28	2839.09	175.058	0	0.000999001	Cis	Gm9028		Zbtb7c, Mir6358, Smad2
chr6	1839864	1840822	1481388	1482346	1711374	1712332	4749102	4750060	4749102	4750060	23	2830.49	132.891	0	0.000999001	Imprinted	Peg10		Sgce, Peg10, Gm44121, Gm20714
chr1	86336161	86336678	72418125	72418642	79131445	79131962	72640862	72641379	72640862	72641379	39	2804.4	134.37	0	0.000999001	Cis	Gm39662	Igfbp5, Igfbp2, Smarcal1, Rpl37a	Smarcal1, Ankar, Rpl37a
chr2	83503020	83503811	73664370	73664903	79119363	79120144	75981064	75982328	75981547	75982328	13	2738.47	388.864	0	0.000999001	Cis	Ttc30a1		Agps, Ttc30b, Ttc30a2, Pde11a
chr13	61526305	61529051	57574492	57577054	56161320	56164066	58123652	58126214	58123652	58126214	26	2672.28	227.802	0	0.000999001	Cis			Klhl3, Hnrnpa0, Idnk
chr17	97804971	97806104	90794546	90795679	89554050	89555176	87609063	87610189	87609063	87610189	35	2669.75	106.152	0	0.000999001	Cis			Epcam, Msh2
chr5	61031174	61032885	54843644	54845082	51794596	51796307	53678168	53679642	53678168	53679642	23	2642.72	177.541	0	0.000999001	Cis			Rbpj, Cckar
chr7	69364430	69368813	62338758	62343140	63925667	63930050	62231003	62235386	62231003	62235386	63	2598.93	61.3094	0	0.000999001	Imprinted			Gm9801
chr17	49366021	49367674	45167685	45169332	45720448	45722056	44349738	44351346	44349738	44351346	28	2480.05	131.46	0	0.000999001	Cis			Clic5
chr9	98977099	98981423	90004392	90008713	92030331	92034624	89875620	89880341	89875620	89879924	82	2462.49	34.6625	0	0.000999001	Imprinted			Mir184, 1700017I07Rik, 4930524O08Rik, Rasgrf1
chr1	74346532	74348007	62573212	62574686	68078567	68080042	63274616	63276090	63274616	63276090	15	2434.29	318.795	0	0.000999001	Imprinted	Gm11608, Zdbf2, Gm24513		Gpr1, Gm27512, Platr12, 1700039I01Rik, Gm11608, Zdbf2, Gm24513, Gm23448
chr4	181623923	181625073	156645752	156646807	162339249	162340399	152367210	152368360	152367210	152368360	38	2420.15	93.748	0	0.000999001	Cis			Gpr153, Hes3, Icmt, Rnf207, Rpl22, Chd5, Gm13645, Kcnab2, Gm16333, Gm16334
chr1	206785858	206787213	173040220	173041571	189933139	189934480	171038833	171040184	171038833	171040184	17	2367.21	278.572	0	0.000999001	Cis			Fcgr2b, Gm38204, Gm10522, Fcgr4, Gm26110
chr12	117469849	117470980	109844454	109845579	108757219	108758350	109528001	109529132	109528001	109529132	42	2336.16	79.0502	0	0.000999001	Imprinted	Gm27528		Dlk1, Gm27528, Meg3, Gm27596, Mir1906-1, Gm27300, Mir770, Gm26906, Mir673, Mir493, Mir337, Mir540, Mir665, Mir3070a, Mir3070b, Rtl1, Mir431, Mir433, Mir127, Mir434, Mir432, Mir3071, Gm27350, Rian, Mir341, Mir1188
chr7	93620217	93624691	85670264	85674637	86493093	86497397	84798429	84802733	84798429	84802733	27	2334.93	105.379	0	0.000999001	Cis	Gm18958		2610206C17Rik, Gm18958, Vmn2r-ps62, Gm8018
chr13	69983806	69984876	65093181	65093472	63678019	63679088	65241948	65242238	65241948	65242238	18	2328.4	267.368	0	0.000999001	Cis	Gm36445		Nlrp4f, Gm10775
chr16	497619	498708	342776	343865	467057	468146	4016745	4017834	4016745	4017834	26	2275.64	102.429	0	0.000999001	Cis			Cluap1, Gm23493, Gm15539, Gm15537, Nlrc3, Slx4, Gm15879, Dnase1, Trap1, Gm23413, Crebbp
chr1	98414369	98414632	82862494	82862757	90247944	90248207	82724436	82724699	82724436	82724699	6	2223.26	529.491	0	0.000999001	Cis	Mff, C430014B12Rik		Col4a3, C430014B12Rik, Mff, Gm28941, Tm4sf20, Gm19257, Gm36999
chr4	165932456	165937000	141247957	141251994	147807168	147811569	137835129	137839530	137835129	137839530	45	2221.05	76.5006	0	0.000999001	Cis			Alpl, Ece1, Gm13012
chr18	81883249	81884223	74154421	74155386	76712995	76713969	76137700	76138674	76137700	76138674	25	2188.37	113.915	0	0.000999001	Cis			Zbtb7c, Mir6358
chr11	130580062	130581342	117588519	117589796	121291552	121292732	115083490	115084670	115083490	115084670	21	2078.46	129.194	0	0.000999001	Cis			Cd300e, Rab37, Cd300lf, Slc9a3r1
chr5	76656115	76657419	68508127	68509404	65476692	65477984	66677213	66678495	66677213	66678495	23	2039.07	144.033	0	0.000999001	Cis	Uchl1os, Uchl1		Apbb2, C530043K16Rik, Uchl1os, Uchl1, Gm43279, Gm43280, Limch1
chr2	184094880	184096028	165411812	165412960	170980075	170981219	164413721	164414881	164413721	164414881	50	2038.68	60.1788	0	0.000999001	Cis			Svs5, Slpi, Mir7678, Matn4, Rbpjl, Sdc4, Sys1, Gm14302, Gm20458, Trp53tg5, Dbndd2, Pigt
chr4	16959918	16962289	14844371	14846684	12790725	12793080	14844371	14846684	14844371	14846684	42	2035.56	72.5257	0	0.000999001	Cis		Lrrc69, Tmem55a, Otud6b, Gm11838, Gm11837	Lrrc69, Tmem55a, Gm11837
chr11	114505676	114507062	103447609	103448995	105905566	105906880	101275520	101276955	101275520	101276955	37	2029.31	67.1333	0	0.000999001	Cis	Wnk4, Coa3, Cntd1		Ezh1, Ramp2, Vps25, Wnk4, Gm11615, Coa3, Cntd1, Becn1, Gm11617, Psme3, Aoc2, Aoc3, Gm28156, Gm11618, Gm25593
chr8	142681179	142682390	124035634	124036842	129110827	129112017	119798071	119799261	119798071	119799261	21	2005.69	158.601	0	0.000999001	Cis		Usp10, Cotl1, Klhl36, Taf1c, 4632415K11Rik, Atp2c2, Hsdl1, Gm6834	Atp2c2, Tldc1, Cotl1, Klhl36
chr4	105265069	105266008	88843620	88844552	92068401	92069340	86930634	86931573	86930634	86931573	35	1976.14	86.9767	0	0.000999001	Cis	Acer2	Rps6, Acer2, Dennd4c, Rraga, Gm12630	Dennd4c, Rps6, Acer2, Slc24a2
chr11	109696200	109696919	99097244	99097958	101510504	101511223	97343658	97344372	97343658	97344372	28	1969.64	84.8944	0	0.000999001	Cis			Npepps, Gm11592, Mrpl45, Gm11594, Gpr179, Socs7, Arhgap23
chr9	95320504	95321827	86856468	86857791	88581307	88582629	86743158	86744480	86743158	86744480	27	1935.98	123.647	0	0.000999001	Cis	Prss35		Me1, Gm38230, A330041J22Rik, Gm25949, Gm22138, Gm37484, Prss35, Snap91, Gm37941
[truncated: 2,012 more rows]

## Sheet: ST4
DMR Category	# DMRs with 1+ associated DEG	# DMRs with 1+ associated analyzable gene	% DMRs with 1+ associated DEG	# Associated DEGs	# Associated analyzable genes	# Associated genes	% Associated analyzable genes which are DEGs
[truncated: 8 more rows]

[truncated: 5 more sheets: ST6, ST7, ST8, ST9, ST10]
