# Supplementary material for: Non-Mendelian inheritance of DNA methylation patterns in mice
Source: Nat Genet. 2026 May 20;58(6):1409–22. doi: 10.1038/s41588-026-02604-z (PMC13263155; doi:10.1038/s41588-026-02604-z)
Supplement: Supplementary file 4 — Liver gene expression. [file 41588_2026_2604_MOESM4_ESM.xlsx]

## Sheet: TOC
Supplementary Table 5. Liver gene expression.
Expression statistics of genes associated with each DMR identified in the liver by promoter and enhancer overlaps and genomic proximity which exhibit expression patterns matching nearby methylation patterns, as defined in the Methods section, split by category.

## Sheet: Cis
Gene	Association(s) with DMR(s)	Distance from Nearest DMR	DESeq2 log2FC	DESeq2 p-value	DESeq2 BH-adjusted p-value	SWISH log2FC	SWISH p-value	SWISH BH-adjusted p-value
Zfp619	Enhancer, Proximity	9428	-1.3936	1.38244e-14	2.99759e-13	-0.892925	2.44379e-06	1.07958e-05
Gm33989	Proximity	4331	-0.406714	0.00138732	0.00514512	-0.476143	2.44379e-06	1.07958e-05
Opa3	Enhancer, Proximity	0	-0.400025	0.000189032	0.000895922	-0.221394	2.44379e-06	1.07958e-05
Colgalt1	Proximity	6604	-0.775223	2.59199e-28	2.08599e-26	-0.597188	2.44379e-06	1.07958e-05
Slc27a1	Enhancer, Proximity	17954	0.708311	0.00697107	0.02073	0.334401	0.00128055	0.00336564
Mvb12a	Proximity	24661	0.373737	0.00127464	0.00482067	0.267963	2.44379e-06	1.07958e-05
B3gnt3	Proximity	23451	-0.945093	1.8678e-05	0.000113024	-1.0627	2.44379e-06	1.07958e-05
Haao	Promoter, Enhancer, Proximity	0	-0.89224	1.61205e-11	2.38327e-10	-0.783498	2.44379e-06	1.07958e-05
Mta3	Enhancer, Proximity	0	-0.424962	0.000268079	0.00121704	-0.341613	0.000606061	0.00171783
Sdc4	Proximity	16137	0.613659	8.06518e-06	5.19198e-05	0.0761183	0.000151515	0.000484327
Epb41l4b	Promoter, Proximity	0	1.7385	1.71804e-44	2.23516e-42	1.42211	2.44379e-06	1.07958e-05
Ptpn3	Proximity	0	0.562324	0.00205545	0.0073064	0.838484	2.44379e-06	1.07958e-05
Gne	Promoter, Enhancer, Proximity	0	0.774103	3.83728e-09	4.14299e-08	0.757066	2.44379e-06	1.07958e-05
Bola2	Enhancer, Proximity	48358	0.951628	4.12207e-11	5.82915e-10	0.415247	2.44379e-06	1.07958e-05
Sh3bp2	Promoter, Enhancer, Proximity	0	3.00284	5.11465e-50	1.02372e-47	2.82648	2.44379e-06	1.07958e-05
Tnip2	Promoter, Proximity	0	0.925146	3.03438e-07	2.55517e-06	0.77336	2.44379e-06	1.07958e-05
Add1	Proximity	5305	-0.330182	0.000163913	0.000788356	-0.420955	2.44379e-06	1.07958e-05
Shkbp1	Enhancer, Proximity	39140	-0.49977	4.45982e-07	3.6723e-06	-0.316061	0.00085044	0.0023466
Acaa2	Enhancer, Proximity	8616	0.401958	0.000244033	0.00112985	0.123523	2.44379e-06	1.07958e-05
Aldh16a1	Promoter, Enhancer, Proximity	0	0.857753	5.39525e-17	1.47773e-15	0.675386	2.44379e-06	1.07958e-05
Pih1d1	Enhancer, Proximity	8587	0.467496	3.31049e-05	0.00019142	0.20793	0.000596285	0.00169382
Epg5	Proximity	68585	-0.566848	9.52778e-10	1.15308e-08	-0.259854	2.44379e-06	1.07958e-05
5930430L01Rik	Proximity	4200	-1.35753	2.35564e-06	1.68108e-05	-1.83131	2.44379e-06	1.07958e-05
Cnot8	Promoter, Enhancer, Proximity	0	0.648264	1.39855e-16	3.7133e-15	0.269205	2.44379e-06	1.07958e-05
Gemin5	Enhancer, Proximity	12792	-0.313727	0.00923372	0.0263754	-0.339639	4.88759e-06	2.12667e-05
Larp1	Enhancer, Proximity	45520	-0.19733	0.0169092	0.0436918	-0.320166	2.44379e-06	1.07958e-05
Gm12250	Proximity	60641	1.2486	0.00963182	0.0274201	1.26183	2.44379e-06	1.07958e-05
Sowahb	Proximity	34576	0.375289	0.00233207	0.00814504	0.695524	2.44379e-06	1.07958e-05
Rpl37a	Enhancer, Proximity	91553	0.284305	0.00271174	0.00927196	0.0666192	0.000452102	0.00132325
Igfbp2	Enhancer	225674	1.02143	5.18822e-09	5.51011e-08	0.101515	2.44379e-06	1.07958e-05
Fdxr	Promoter, Proximity	2128	0.346686	0.000332616	0.00146194	0.267585	9.53079e-05	0.000317937
Napepld	Promoter, Proximity	0	-0.843551	9.74456e-06	6.19935e-05	-0.393388	0.0270186	0.0497188
Pmpcb	Promoter, Proximity	0	0.647568	9.77517e-10	1.17212e-08	0.361793	2.44379e-06	1.07958e-05
Armc10	Proximity	7427	-0.334178	0.00321818	0.0107355	-0.356644	2.44379e-06	1.07958e-05
Nostrin	Enhancer, Proximity	0	-1.00169	2.82934e-10	3.62657e-09	-0.344653	0.000109971	0.000364979
Mff	Promoter, Proximity	1062	-0.160967	0.00991438	0.0280105	-0.252382	0.000369013	0.00110746
Them7	Proximity	0	0.907198	1.83938e-09	2.12714e-08	0.588267	2.44379e-06	1.07958e-05
Cdk17	Proximity	0	-0.336454	0.00022516	0.00105183	-0.460906	2.44379e-06	1.07958e-05
Ston1	Promoter, Enhancer, Proximity	0	-2.10497	4.21785e-23	2.19497e-21	-1.76603	2.44379e-06	1.07958e-05
Ppp1r21	Promoter, Proximity	0	-0.407908	2.41132e-09	2.71612e-08	-0.342996	2.44379e-06	1.07958e-05
Arfgef2	Promoter, Enhancer, Proximity	0	-0.337919	7.85209e-05	0.00041275	-0.230421	0.00012219	0.000395937
Prex1	Enhancer, Proximity	0	-0.719891	0.000212727	0.000997327	-0.666607	2.44379e-06	1.07958e-05
Mcfd2	Enhancer, Proximity	47780	-0.955398	2.25996e-12	3.79382e-11	-0.845976	2.44379e-06	1.07958e-05
4833418N02Rik	Proximity	62214	-1.17356	3.66057e-13	6.7076e-12	-1.03873	2.44379e-06	1.07958e-05
Nlrp12	Proximity	0	-1.63829	7.69079e-05	0.000407275	-4.8719	2.44379e-06	1.07958e-05
Mtcl1	Proximity	0	2.00915	4.49812e-11	6.29253e-10	1.32575	0.000356794	0.001077
Tubb6	Promoter, Proximity	0	1.3609	8.34357e-09	8.75402e-08	0.944633	2.44379e-06	1.07958e-05
Ablim1	Proximity	49689	-0.772622	2.43543e-06	1.73142e-05	-0.247968	0.00311828	0.00736276
Mbp	Proximity	0	0.877761	0.00224217	0.0078733	0.846086	1.2219e-05	4.77384e-05
Adal	Promoter, Proximity	0	0.272006	0.00217365	0.00767338	0.244979	0.000918866	0.00252204
Mtor	Enhancer, Proximity	0	0.350045	0.00243281	0.00846281	0.172775	0.00012219	0.000395937
Ubiad1	Enhancer, Proximity	2237	1.05135	2.47106e-57	6.42969e-55	1.12463	2.44379e-06	1.07958e-05
Malt1	Enhancer, Proximity	13727	-0.589475	3.3474e-05	0.000193125	-0.39203	0.000146628	0.000469858
Dusp3	Proximity	11294	0.383506	0.000525104	0.00219313	0.173764	0.0101075	0.0208728
Slc25a12	Enhancer, Proximity	0	-0.442952	5.15509e-06	3.46603e-05	-0.424117	2.44379e-06	1.07958e-05
Metap1d	Enhancer, Proximity	0	-0.990644	3.73537e-19	1.36893e-17	-0.798537	2.44379e-06	1.07958e-05
Slc2a9	Proximity	0	-0.686746	3.09138e-08	2.99025e-07	-0.961172	2.44379e-06	1.07958e-05
Jak1	Promoter, Enhancer, Proximity	0	-0.165414	0.00336806	0.0111497	-0.126208	0.00392229	0.00909607
Fpgs	Proximity	14335	0.4476	2.17889e-05	0.000130333	0.536811	2.44379e-06	1.07958e-05
A930033H14Rik	Proximity	54366	1.59856	0.000413047	0.00175966	0.597029	0.00697214	0.0151305
Grhpr	Proximity	7490	0.632863	0.00320009	0.0106889	0.30755	2.44379e-06	1.07958e-05
Zcchc7	Promoter, Proximity	0	-0.821381	1.0683e-13	2.07441e-12	-0.621617	2.44379e-06	1.07958e-05
Fbxo10	Promoter, Proximity	0	0.834184	0.00283259	0.00960939	0.483277	0.00664956	0.0144788
Cfap126	Promoter, Proximity	0	1.97076	8.23172e-24	4.65629e-22	0.916018	0.020347	0.0389
Lnx1	Promoter, Proximity	0	3.46415	9.81205e-48	1.82364e-45	3.95131	2.44379e-06	1.07958e-05
Sel1l3	Proximity	0	-0.870291	1.06222e-05	6.72479e-05	-1.63046	2.44379e-06	1.07958e-05
Abcc4	Enhancer, Proximity	0	-1.95147	0.00446226	0.0141251	-0.199836	0.00677908	0.0147238
Hhipl1	Enhancer, Proximity	8024	-1.81596	2.35236e-11	3.3631e-10	-0.527747	0.000273705	0.000846825
Tbc1d1	Promoter, Enhancer, Proximity	0	-0.84306	0.000574955	0.00237089	-0.584555	0.000667155	0.00187062
Lrpap1	Promoter, Proximity	0	-1.4962	8.0234e-14	1.58158e-12	-0.751648	2.44379e-06	1.07958e-05
Rgs12	Promoter, Proximity	0	-0.894702	0.000694991	0.00280802	-0.472478	1.2219e-05	4.77384e-05
6030458C11Rik	Promoter, Proximity	0	0.316873	0.000294562	0.00131017	0.236486	6.10948e-05	0.00021281
Lsm4	Enhancer, Proximity	47716	-0.400548	0.0054664	0.0168326	-0.864802	2.44379e-06	1.07958e-05
Dusp12	Promoter, Enhancer, Proximity	0	0.673964	1.68022e-11	2.47001e-10	0.678747	2.44379e-06	1.07958e-05
Atf6	Enhancer, Proximity	8306	0.329672	3.39033e-05	0.000195169	0.481579	2.44379e-06	1.07958e-05
Ndufs2	Promoter, Enhancer, Proximity	0	0.317175	0.000447318	0.00189256	0.0416624	0.00593353	0.0130068
B4galt3	Enhancer, Proximity	35585	0.305154	0.000361138	0.00156668	0.332438	2.19941e-05	8.11755e-05
Nit1	Enhancer, Proximity	6467	0.293015	1.07391e-07	9.70252e-07	0.324932	2.44379e-06	1.07958e-05
Crygn	Enhancer, Proximity	37121	-1.87191	2.14149e-07	1.84508e-06	-2.13941	2.44379e-06	1.07958e-05
Ldhb	Promoter, Enhancer, Proximity	0	-0.77058	1.19703e-07	1.06875e-06	-1.02247	2.44379e-06	1.07958e-05
Gys2	Enhancer, Proximity	0	0.505109	0.000115221	0.000573241	0.19214	0.000464321	0.00135596
Fam234b	Proximity	21805	-0.71599	0.00017839	0.000850132	-0.794098	2.44379e-06	1.07958e-05
Srbd1	Promoter, Enhancer, Proximity	0	0.364566	4.9296e-05	0.000270039	0.340747	2.44379e-06	1.07958e-05
Acp5	Enhancer, Proximity	41577	0.382283	2.14191e-06	1.55244e-05	0.228971	2.44379e-06	1.07958e-05
Nav2	Proximity	0	-0.577424	0.0177653	0.0454864	-0.116261	0.00256598	0.00624573
Abcg5	Enhancer, Proximity	11871	-0.554887	0.0125055	0.0340015	-0.345522	2.44379e-06	1.07958e-05
Armt1	Promoter, Proximity	864	-0.531603	4.01155e-07	3.33484e-06	-0.204643	0.000488759	0.00142254
Fam32a	Promoter, Proximity	0	0.65163	1.08922e-16	2.92181e-15	0.526156	2.44379e-06	1.07958e-05
Wdr46	Enhancer, Proximity	0	0.606599	2.81031e-13	5.22316e-12	0.3138	2.44379e-06	1.07958e-05
Tapbp	Enhancer, Proximity	6513	-0.478247	0.00975351	0.0277059	-0.447888	2.44379e-06	1.07958e-05
Tap2	Promoter, Enhancer, Proximity	0	0.797994	4.47308e-15	1.04855e-13	0.80805	2.44379e-06	1.07958e-05
Lrsam1	Promoter, Enhancer, Proximity	0	-0.374471	0.000296519	0.00131663	-0.47134	2.44379e-06	1.07958e-05
Ptrh1	Enhancer, Proximity	70077	1.2772	7.90964e-05	0.000414102	0.442407	0.0250709	0.0465627
Ubtf	Promoter, Proximity	0	0.427072	3.38727e-09	3.68773e-08	0.428646	2.44379e-06	1.07958e-05
Pdk1	Proximity	5241	-1.55271	6.40632e-14	1.28225e-12	-0.373886	2.44379e-06	1.07958e-05
Eif4g3	Promoter, Enhancer, Proximity	0	0.536729	2.21914e-06	1.60395e-05	0.715344	2.44379e-06	1.07958e-05
Klhl21	Proximity	71516	0.75105	5.10578e-10	6.26662e-09	0.179597	2.19941e-05	8.11755e-05
Atp6v1a	Proximity	0	-0.341918	2.36048e-07	2.02039e-06	-0.193356	0.000361681	0.00109049
Rin2	Promoter, Proximity	0	-0.898404	0.000239782	0.00111413	-0.783412	2.44379e-06	1.07958e-05
Hunk	Proximity	10355	0.644616	0.00863787	0.0251406	0.907045	2.44379e-06	1.07958e-05
Rap1gap	Promoter, Enhancer, Proximity	0	2.0964	9.00999e-36	9.01692e-34	1.01146	0.000393451	0.00117673
Tpmt	Promoter, Proximity	0	1.65511	2.74436e-16	7.07013e-15	1.42253	2.44379e-06	1.07958e-05
Nhlrc1	Proximity	5693	0.51574	0.00068799	0.0027884	0.792152	1.2219e-05	4.77384e-05
Kctd21	Promoter, Enhancer, Proximity	0	-0.566373	1.10742e-06	8.35217e-06	-0.67498	2.44379e-06	1.07958e-05
Ndufc2	Enhancer, Proximity	39621	0.223186	0.0143581	0.0381612	0.53268	2.44379e-06	1.07958e-05
Tshz1	Proximity	0	0.325884	0.0140696	0.0374709	0.126716	0.00777859	0.0166173
Ift52	Proximity	72887	0.285652	1.37792e-06	1.02147e-05	0.208051	0.000332356	0.00101027
Serpine2	Promoter, Proximity	0	5.1126	7.82381e-37	8.14302e-35	3.53246	2.44379e-06	1.07958e-05
Wdfy1	Proximity	0	0.553123	3.57867e-12	5.89347e-11	0.532571	2.44379e-06	1.07958e-05
Rpap3	Proximity	0	0.503014	8.51192e-09	8.89479e-08	0.432967	2.19941e-05	8.11755e-05
Dmwd	Promoter, Enhancer, Proximity	1699	-0.362112	1.90434e-05	0.000114967	-0.35705	5.8651e-05	0.000205397
Sympk	Enhancer, Proximity	9589	0.354389	2.15008e-12	3.63279e-11	0.26886	2.44379e-06	1.07958e-05
Foxa3	Enhancer, Proximity	51681	1.08723	5.98048e-06	3.95959e-05	0.161033	0.000131965	0.000424966
Qpctl	Enhancer, Proximity	9964	0.429274	1.80921e-07	1.57972e-06	0.460416	2.44379e-06	1.07958e-05
Rnf149	Enhancer, Proximity	22283	0.20494	0.00235751	0.00822285	0.441762	2.44379e-06	1.07958e-05
Glt28d2	Enhancer, Proximity	11328	-0.566871	0.000350755	0.00153132	-0.616772	2.44379e-06	1.07958e-05
Mapk4	Proximity	0	-1.27241	0.00229353	0.00803197	-1.44531	2.44379e-06	1.07958e-05
Scly	Enhancer, Proximity	0	-0.370765	1.71513e-06	1.25359e-05	-0.312235	2.44379e-06	1.07958e-05
Ilkap	Enhancer, Proximity	12894	-0.153752	0.0172797	0.0445956	-0.381839	9.77517e-06	3.96184e-05
Dera	Promoter, Proximity	0	0.480948	2.30709e-06	1.65373e-05	0.432754	2.44379e-06	1.07958e-05
Ell3	Promoter, Proximity	0	1.11405	0.00106534	0.00418103	0.864908	9.77517e-06	3.96184e-05
Catsper2	Promoter, Proximity	0	0.848661	3.68402e-08	3.51129e-07	0.748664	9.77517e-06	3.96184e-05
3110045C21Rik	Promoter, Proximity	0	1.26476	3.07855e-05	0.000179203	1.21704	2.44379e-06	1.07958e-05
Cd300e	Proximity	0	2.15955	0.00188087	0.00675037	1.95148	2.44379e-06	1.07958e-05
Tfr2	Promoter, Proximity	36	0.290652	3.31337e-06	2.28079e-05	0.0366902	0.00215298	0.0053711
S1pr5	Promoter, Enhancer, Proximity	0	1.83737	1.73814e-14	3.61811e-13	1.67174	2.44379e-06	1.07958e-05
Gpr19	Promoter, Enhancer, Proximity	0	-0.788502	2.58695e-08	2.54009e-07	-0.899481	0.000119746	0.000390939
Tdrd7	Promoter, Enhancer, Proximity	0	0.251281	0.000299684	0.00132841	0.217412	0.00248778	0.00608384
Gpr180	Enhancer, Proximity	0	0.470357	1.68494e-06	1.23499e-05	0.330754	2.44379e-06	1.07958e-05
Tgds	Enhancer, Proximity	0	0.452142	5.93206e-05	0.00031891	0.541432	2.44379e-06	1.07958e-05
Abhd10	Promoter, Proximity	0	0.684783	1.80179e-08	1.80317e-07	0.52169	1.2219e-05	4.77384e-05
Sri	Proximity	89612	0.41088	7.87548e-05	0.000413145	0.248755	0.00111681	0.00300201
Rhoq	Promoter, Enhancer, Proximity	0	-0.339225	0.000559756	0.00231924	-0.303617	0.000114858	0.000378785
Klhl3	Proximity	0	-1.24859	3.04155e-19	1.14697e-17	-0.838323	2.44379e-06	1.07958e-05
Tmem51	Promoter, Enhancer, Proximity	0	1.46324	1.39042e-18	4.5796e-17	1.94575	2.44379e-06	1.07958e-05
Tmem51os1	Promoter, Proximity	0	2.84882	6.90209e-22	3.20701e-20	1.77743	2.44379e-06	1.07958e-05
Fhad1	Enhancer, Proximity	34484	-0.586075	0.00809405	0.0237706	-1.54041	0.000224829	0.000701445
Oxsr1	Enhancer, Proximity	22155	0.339105	9.36782e-09	9.67264e-08	0.183585	0.000989736	0.00269664
Twf1	Proximity	40586	-0.362195	7.47514e-06	4.83839e-05	-0.247023	0.000119746	0.000390939
Gck	Enhancer, Proximity	22362	-1.40296	1.55681e-05	9.57642e-05	-0.153595	0.000437439	0.00128903
Pold2	Enhancer	151088	-0.519302	5.18182e-07	4.21347e-06	-0.533602	0.00119746	0.00318588
Epas1	Enhancer, Proximity	0	-0.65918	2.7058e-05	0.000159666	-0.337366	2.44379e-06	1.07958e-05
Kcnj8	Enhancer, Proximity	5411	-0.962895	7.19206e-13	1.27304e-11	-0.226676	0.00801075	0.0170573
Cyp8b1	Proximity	78548	0.520099	0.00532949	0.01645	0.567574	2.44379e-06	1.07958e-05
Aldh1b1	Promoter, Enhancer, Proximity	0	-0.658677	0.000445613	0.00188841	-0.796417	2.44379e-06	1.07958e-05
Agap1	Proximity	0	0.405378	0.00092604	0.00365643	0.239052	0.00119257	0.00317612
Fam131c	Promoter, Enhancer, Proximity	0	0.661558	0.00412875	0.0132303	0.819755	2.19941e-05	8.11755e-05
Epha2	Enhancer, Proximity	13037	-0.781623	0.00130371	0.00491632	-0.493271	2.44379e-06	1.07958e-05
Ctnnbl1	Promoter, Proximity	0	-0.272696	0.00139207	0.00514512	-0.277708	0.0197116	0.0377407
Atp8a1	Promoter, Proximity	0	-1.10704	0.000501601	0.0021041	-0.742453	2.44379e-06	1.07958e-05
Gpr157	Proximity	0	-1.47649	7.51694e-18	2.19765e-16	-1.72671	2.44379e-06	1.07958e-05
Hes6	Promoter, Enhancer, Proximity	0	-1.58755	2.94839e-16	7.52128e-15	-1.43176	2.44379e-06	1.07958e-05
Traf3ip1	Promoter, Enhancer, Proximity	0	-0.398498	0.000371324	0.00160763	-0.266143	0.00911046	0.0190252
Pink1	Promoter, Enhancer, Proximity	845	0.260442	1.11303e-06	8.37027e-06	0.326586	2.44379e-06	1.07958e-05
Mul1	Enhancer, Proximity	6021	-0.490468	6.84545e-07	5.43045e-06	-0.72719	2.44379e-06	1.07958e-05
Cenpa	Promoter, Enhancer, Proximity	0	0.778987	0.00612601	0.0186868	0.437944	0.00248778	0.00608384
Slc3a1	Promoter, Proximity	0	-6.08971	2.1511e-77	7.99596e-75	-5.79805	2.44379e-06	1.07958e-05
Camkmt	Proximity	0	0.926016	4.52118e-05	0.0002503	1.01738	2.44379e-06	1.07958e-05
Ganc	Proximity	1106	0.75936	4.38903e-15	1.03821e-13	0.588177	2.44379e-06	1.07958e-05
Cndp2	Enhancer, Proximity	4733	0.285862	0.0025683	0.00887478	0.234397	7.33138e-06	3.09679e-05
Tmem63b	Promoter, Enhancer, Proximity	0	-0.384444	1.07535e-05	6.77499e-05	-0.534048	2.44379e-06	1.07958e-05
Mogs	Proximity	47276	0.318373	2.21958e-05	0.000132462	0.314551	2.19941e-05	8.11755e-05
Klhl5	Proximity	0	-0.349992	0.00147353	0.00540298	-0.381976	2.44379e-06	1.07958e-05
Tstd1	Enhancer, Proximity	14593	-1.23089	9.23371e-11	1.22582e-09	-0.647666	2.44379e-06	1.07958e-05
Cwf19l1	Promoter, Enhancer, Proximity	0	1.13942	1.95218e-20	8.46596e-19	1.05978	2.44379e-06	1.07958e-05
Tmem38a	Promoter, Proximity	1427	-0.539129	0.00109154	0.00425178	-0.668343	0.000285924	0.000882531
Ptprd	Promoter, Proximity	0	0.545717	2.17358e-08	2.15044e-07	1.08018	2.44379e-06	1.07958e-05
Ccdc122	Promoter, Proximity	0	2.08059	4.10222e-22	1.94072e-20	2.39965	2.44379e-06	1.07958e-05
Slc44a1	Promoter, Proximity	0	-2.02079	1.43088e-97	7.44629e-95	-1.29463	2.44379e-06	1.07958e-05
Utp14b	Enhancer, Proximity	9354	-1.70307	4.89193e-09	5.21673e-08	-0.889029	2.44379e-06	1.07958e-05
Atl2	Proximity	0	0.270128	0.011017	0.0306591	0.285572	2.44379e-06	1.07958e-05
Abhd11	Proximity	28512	0.434203	9.01438e-11	1.20284e-09	0.20047	4.15445e-05	0.000149929
Mlxipl	Enhancer, Proximity	13904	-0.443936	0.000108734	0.000546191	-0.122201	2.44379e-06	1.07958e-05
Fbxo36	Promoter, Proximity	0	0.695126	3.61953e-05	0.000206083	0.271372	0.00819404	0.0173764
Mrpl50	Promoter, Enhancer, Proximity	0	0.660407	5.15578e-19	1.81288e-17	0.650075	2.44379e-06	1.07958e-05
Rnf20	Enhancer, Proximity	34251	0.234714	2.68509e-07	2.27577e-06	0.25881	0.000442326	0.00130049
Frmd4b	Promoter, Enhancer, Proximity	0	-1.12974	2.97751e-11	4.2336e-10	-0.293678	2.44379e-06	1.07958e-05
Fyco1	Proximity	74419	-0.444586	0.0113887	0.0313913	-0.865291	2.44379e-06	1.07958e-05
Slc20a2	Proximity	0	-0.279196	0.000268923	0.00121704	-0.227108	2.44379e-06	1.07958e-05
Sfr1	Proximity	38653	-0.615899	1.24011e-11	1.887e-10	-0.697984	2.44379e-06	1.07958e-05
Fbxo6	Proximity	8175	0.523712	0.000228756	0.00106671	0.793569	2.44379e-06	1.07958e-05
Fbxo44	Promoter, Enhancer, Proximity	0	-3.1203	5.84456e-37	6.33648e-35	-2.47372	2.44379e-06	1.07958e-05
Itgb1bp1	Enhancer, Proximity	16942	0.829377	1.0461e-10	1.38171e-09	0.752411	2.44379e-06	1.07958e-05
Plcl2	Proximity	0	-0.700174	0.000192837	0.000910639	-0.593701	2.44379e-06	1.07958e-05
Tln2	Proximity	0	-0.542697	1.76342e-07	1.54492e-06	-0.223405	0.00572336	0.0125991
Magi1	Promoter, Proximity	0	-0.430018	2.45709e-06	1.74206e-05	-0.196944	0.000229717	0.000714979
Park7	Enhancer, Proximity	24781	0.277231	0.0188741	0.04768	0.206774	2.44379e-06	1.07958e-05
P2ry2	Promoter, Enhancer, Proximity	0	-0.918795	1.91943e-09	2.20016e-08	-1.16197	2.44379e-06	1.07958e-05
Ppp1r7	Enhancer	219430	0.275653	7.03189e-08	6.41999e-07	0.343982	4.88759e-06	2.12667e-05
Rerg	Enhancer, Proximity	0	-1.40818	3.06372e-16	7.7396e-15	-1.06557	2.44379e-06	1.07958e-05
Mettl8	Promoter, Proximity	0	0.749769	8.09014e-12	1.25089e-10	0.459168	2.44379e-06	1.07958e-05
Dcaf17	Promoter, Proximity	0	-0.23221	0.00254644	0.00882269	-0.177823	0.00131232	0.00343526
Agl	Promoter, Proximity	2203	-0.600456	1.54708e-08	1.55425e-07	-0.314446	0.000327468	0.000998912
Klhl25	Proximity	9727	0.513988	1.60743e-05	9.84126e-05	0.469074	2.44379e-06	1.07958e-05
Unc45b	Proximity	0	-1.11967	0.00365174	0.0119071	-0.826182	6.84262e-05	0.000231528
Nle1	Proximity	15593	0.803329	1.28759e-17	3.68166e-16	0.647756	2.44379e-06	1.07958e-05
Vcpkmt	Promoter, Proximity	0	-1.3923	1.69606e-24	1.00299e-22	-1.48393	2.44379e-06	1.07958e-05
Bag2	Proximity	2165	0.52187	0.00122095	0.0046514	0.481978	0.00419844	0.009659
Degs1	Proximity	8503	-0.261564	2.81521e-06	1.96914e-05	-0.259342	2.44379e-06	1.07958e-05
Fbxo28	Proximity	0	-0.278052	0.00017126	0.000819154	-0.292314	0.000168622	0.000532468
Hsd17b13	Enhancer	158402	0.86452	5.51647e-18	1.63112e-16	0.40024	2.44379e-06	1.07958e-05
Pde4c	Promoter, Enhancer, Proximity	0	1.0401	3.05878e-18	9.82585e-17	1.02378	2.44379e-06	1.07958e-05
Mpv17l2	Promoter, Enhancer, Proximity	2809	-0.58643	0.000134402	0.000662339	-0.576247	1.71065e-05	6.47907e-05
Srp9	Proximity	4328	0.529204	7.19544e-07	5.63932e-06	0.236792	2.44379e-06	1.07958e-05
Vezt	Proximity	0	-0.691934	9.04247e-19	3.05565e-17	-0.597716	7.33138e-06	3.09679e-05
Fastk	Proximity	44785	0.217327	0.0113828	0.0313913	0.246183	6.84262e-05	0.000231528
Slc4a2	Proximity	28766	-0.28347	8.56651e-05	0.000443142	-0.274277	2.19941e-05	8.11755e-05
Vars2	Proximity	32114	-0.185003	0.00406956	0.0130728	-0.352693	2.44379e-06	1.07958e-05
Cd3eap	Enhancer, Proximity	3602	0.429149	0.000150676	0.000735568	0.170418	0.0205987	0.0392946
Ppp1r13l	Promoter, Enhancer, Proximity	0	0.453972	0.00642467	0.0193708	0.300484	0.00529326	0.0118021
Ercc2	Promoter, Enhancer, Proximity	407	0.666884	6.8805e-15	1.54337e-13	0.485543	2.44379e-06	1.07958e-05
Myo7a	Promoter, Proximity	0	-0.945579	9.0209e-09	9.38896e-08	-0.397195	2.44379e-06	1.07958e-05
Usp24	Proximity	25847	-0.258433	0.00630458	0.0191418	-0.107239	0.0226197	0.0427426
Ptgr1	Promoter, Proximity	0	-2.76427	1.31614e-25	9.25569e-24	-2.50086	2.44379e-06	1.07958e-05
Dnajc25	Promoter, Proximity	0	0.252827	0.000259318	0.00118584	0.434418	2.44379e-06	1.07958e-05
Tmem144	Proximity	0	-1.03015	1.48493e-14	3.16704e-13	-0.67388	2.44379e-06	1.07958e-05
Npl	Promoter, Proximity	19	-1.99918	8.47659e-21	3.73832e-19	-0.889961	2.44379e-06	1.07958e-05
Scarb2	Enhancer, Proximity	0	-0.413555	1.52591e-08	1.53892e-07	-0.326409	2.44379e-06	1.07958e-05
Fam47e	Promoter, Enhancer, Proximity	0	-1.00207	8.37798e-11	1.12369e-09	-0.556556	5.37634e-05	0.000191371
Qsox1	Enhancer, Proximity	42272	0.579129	6.10941e-06	4.03469e-05	0.39571	2.44379e-06	1.07958e-05
H2-Eb1	Proximity	37076	-5.8359	2.91582e-45	3.99314e-43	-5.41273	2.44379e-06	1.07958e-05
Vwa8	Proximity	0	0.787328	4.94046e-18	1.4776e-16	0.702973	2.44379e-06	1.07958e-05
Tcp11l1	Promoter, Proximity	0	-1.1387	1.62161e-14	3.40277e-13	-1.09429	2.44379e-06	1.07958e-05
Sdha	Enhancer, Proximity	21750	-0.207449	0.00885287	0.0255662	-0.0966153	2.44379e-06	1.07958e-05
Hp1bp3	Proximity	8277	-0.35241	5.02699e-10	6.19916e-09	-0.408688	2.44379e-06	1.07958e-05
Lnx2	Enhancer, Proximity	32831	-0.343874	0.00561512	0.0172378	-0.637194	2.44379e-06	1.07958e-05
Sbk1	Promoter, Proximity	0	-0.846919	0.00988579	0.02799	-0.366417	1.46628e-05	5.65222e-05
Tmem82	Proximity	8154	0.741013	1.20691e-08	1.23637e-07	0.211902	0.00105816	0.00285616
Slc6a9	Enhancer	108055	0.576211	0.000308914	0.00136468	0.374841	0.00539101	0.0119892
Psmd9	Promoter, Enhancer, Proximity	0	-0.451537	7.35743e-06	4.77407e-05	-0.487525	2.44379e-06	1.07958e-05
Hpd	Enhancer, Proximity	67325	0.373051	0.00340162	0.0112322	0.299847	2.44379e-06	1.07958e-05
Acox1	Proximity	23978	-0.974266	3.59275e-18	1.1129e-16	-0.748665	2.44379e-06	1.07958e-05
Exoc7	Proximity	60237	0.369871	1.01291e-07	9.1832e-07	0.318513	2.44379e-06	1.07958e-05
Ltn1	Proximity	84984	0.323893	0.00712851	0.0211498	0.556665	2.44379e-06	1.07958e-05
Abcb4	Promoter, Enhancer, Proximity	0	0.752228	1.79655e-10	2.31417e-09	0.217037	2.44379e-06	1.07958e-05
Cfi	Enhancer, Proximity	20793	0.545481	1.43086e-07	1.26636e-06	0.422788	2.44379e-06	1.07958e-05
Atp9b	Enhancer, Proximity	0	-0.190629	0.000155275	0.000752376	-0.206083	0.000168622	0.000532468
Abcc2	Promoter, Enhancer, Proximity	0	0.776276	1.34499e-12	2.30241e-11	0.978758	2.44379e-06	1.07958e-05
Cutc	Enhancer, Proximity	39165	0.375077	8.1813e-07	6.31684e-06	0.224747	0.0241813	0.0451362
Serinc3	Enhancer, Proximity	0	-0.487373	2.83766e-07	2.39727e-06	-0.270859	2.44379e-06	1.07958e-05
Adgra3	Promoter, Proximity	0	0.376312	1.11811e-07	1.00321e-06	0.647601	2.44379e-06	1.07958e-05
Ttc13	Proximity	0	0.167222	0.00593398	0.0181436	0.180712	0.000500978	0.00144677
Mmd2	Proximity	4871	-1.03643	0.0116345	0.0319334	-0.699688	2.44379e-06	1.07958e-05
Rpap1	Promoter, Proximity	0	0.426874	4.64339e-08	4.31504e-07	0.562291	2.44379e-06	1.07958e-05
Itpka	Proximity	8372	1.20517	4.21254e-08	3.94281e-07	1.37472	2.44379e-06	1.07958e-05
Prmt7	Proximity	13306	0.423199	0.00203246	0.00724445	0.246335	6.84262e-05	0.000231528
Dcaf8	Proximity	20995	0.213513	0.000287235	0.00128196	0.177224	2.44379e-06	1.07958e-05
Sox9	Promoter, Proximity	2577	-1.17079	2.66422e-05	0.000157911	-0.570692	0.000344575	0.00104375
Als2	Enhancer, Proximity	0	-1.02898	1.38076e-11	2.06479e-10	-0.87847	2.44379e-06	1.07958e-05
Klhdc4	Promoter, Enhancer, Proximity	826	0.313058	0.000252893	0.00116259	0.403418	2.44379e-06	1.07958e-05
Atic	Proximity	51073	0.565405	1.67421e-15	4.07131e-14	0.573788	2.44379e-06	1.07958e-05
Fn1	Proximity	82798	-0.539305	0.000119351	0.000591527	-0.273168	2.44379e-06	1.07958e-05
Rpl9	Enhancer, Proximity	9827	0.360195	4.32697e-06	2.93963e-05	0.220233	2.44379e-06	1.07958e-05
Rint1	Promoter, Proximity	59	0.259741	0.0165	0.0428045	0.202671	2.93255e-05	0.00010702
Gsto1	Proximity	6400	0.886694	7.28632e-13	1.28101e-11	0.553034	2.44379e-06	1.07958e-05
Ttc39aos1	Promoter, Proximity	0	3.924	2.64556e-28	2.08599e-26	2.41129	2.44379e-06	1.07958e-05
Ttc39a	Promoter, Proximity	0	3.01363	4.95757e-25	3.2249e-23	2.36593	2.44379e-06	1.07958e-05
Ap1ar	Promoter, Proximity	0	0.303296	3.17767e-09	3.47407e-08	0.39047	2.44379e-06	1.07958e-05
Tifa	Proximity	0	1.41332	2.77961e-05	0.000163263	2.02707	2.44379e-06	1.07958e-05
Alpk1	Promoter, Proximity	0	-1.60077	4.17024e-05	0.000232717	-0.862984	2.44379e-06	1.07958e-05
Xpa	Promoter, Proximity	0	-0.445279	2.62802e-07	2.23468e-06	-0.486784	2.44379e-06	1.07958e-05
Ccdc149	Proximity	0	-0.945624	0.0110908	0.0307329	-1.04941	2.44379e-06	1.07958e-05
Tmem8b	Promoter, Enhancer, Proximity	0	0.787964	6.64996e-06	4.33664e-05	0.631197	2.68817e-05	9.83773e-05
Npr2	Enhancer, Proximity	13173	4.50245	4.61943e-223	6.00987e-220	3.02365	2.44379e-06	1.07958e-05
Rgp1	Enhancer, Proximity	0	0.843794	8.5735e-15	1.90669e-13	0.809885	2.44379e-06	1.07958e-05
Fkbp15	Proximity	0	0.301696	0.00484238	0.0151978	0.268017	2.44379e-06	1.07958e-05
Slc31a1	Proximity	13562	0.329628	2.60155e-08	2.54482e-07	0.156813	2.44379e-06	1.07958e-05
Grb7	Proximity	15442	-0.320752	0.00178571	0.00642662	-0.176741	2.44379e-06	1.07958e-05
Hexdc	Promoter, Proximity	1848	0.270347	0.00640795	0.0193652	0.293519	0.000317693	0.000974808
Stat1	Promoter, Proximity	0	-0.810462	3.55646e-05	0.000203831	-0.206089	0.00801075	0.0170573
Gm34333	Proximity	34299	-1.97876	5.00028e-12	7.93336e-11	-1.05034	2.44379e-06	1.07958e-05
Gpr12	Proximity	49251	-2.24399	3.40093e-20	1.42729e-18	-1.36966	7.33138e-05	0.000247102
Slc12a7	Proximity	70300	0.972537	3.36661e-15	8.03663e-14	1.10373	2.44379e-06	1.07958e-05
Trmt10b	Proximity	0	-0.291385	0.0147768	0.0390276	-0.523181	2.44379e-06	1.07958e-05
Faap20	Promoter, Proximity	553	-0.3583	0.0126593	0.0343196	-0.428975	2.68817e-05	9.83773e-05
Gstk1	Promoter, Proximity	927	0.883764	2.06107e-27	1.53226e-25	0.965903	2.44379e-06	1.07958e-05
Gls2	Proximity	10267	-0.418381	0.00266703	0.00916724	-0.432204	2.44379e-06	1.07958e-05
Rgs3	Promoter, Proximity	0	-1.3605	0.000390256	0.00167565	-0.254361	0.0019306	0.00486765
Tmem60	Proximity	18377	0.808949	4.0565e-12	6.55591e-11	1.9729	2.44379e-06	1.07958e-05
Phtf2	Proximity	0	0.417828	0.00343012	0.0112977	0.537404	2.44379e-06	1.07958e-05
Ppp1r15b	Proximity	34467	-0.779261	1.06725e-05	6.74028e-05	-1.3658	2.44379e-06	1.07958e-05
Enpp4	Proximity	22155	0.639333	3.12353e-09	3.43587e-08	0.672083	2.44379e-06	1.07958e-05
Agxt	Proximity	23891	-0.621345	0.00281641	0.00956698	-0.663318	2.44379e-06	1.07958e-05
Ppp1r11	Proximity	58622	0.527497	5.28834e-07	4.28669e-06	0.292328	2.44379e-06	1.07958e-05
Stk11ip	Proximity	62519	-0.750121	5.62968e-15	1.3079e-13	-0.440837	1.2219e-05	4.77384e-05
Fbxw9	Proximity	69116	0.697838	9.59624e-10	1.15599e-08	0.496691	2.44379e-06	1.07958e-05
Npc1	Proximity	89153	0.404829	0.0181472	0.0462026	0.317556	2.44379e-06	1.07958e-05
Kdsr	Promoter, Enhancer, Proximity	0	0.907803	5.91005e-15	1.34894e-13	0.93434	2.44379e-06	1.07958e-05
Vps4b	Enhancer, Proximity	5503	0.177748	0.00257301	0.00887927	0.246219	2.44379e-06	1.07958e-05
Nr2c1	Proximity	0	-0.349069	0.000359128	0.00156263	-0.203851	0.00593353	0.0130068
Pm20d1	Promoter, Proximity	0	2.08952	2.86424e-92	1.24213e-89	1.80366	2.44379e-06	1.07958e-05
Ccdc68	Promoter, Proximity	0	2.50532	2.91554e-45	3.99314e-43	2.09072	2.44379e-06	1.07958e-05
Gch1	Enhancer, Proximity	15100	0.527949	2.06938e-07	1.79484e-06	0.0932379	0.0122385	0.0245904
Socs4	Enhancer, Proximity	0	-0.304675	0.00423447	0.0135357	-0.680478	2.44379e-06	1.07958e-05
Thada	Proximity	0	-0.822287	3.29442e-12	5.45993e-11	-0.70057	2.44379e-06	1.07958e-05
Slc30a3	Promoter, Proximity	1222	-1.80883	4.89755e-16	1.22533e-14	-1.97833	2.44379e-06	1.07958e-05
Mpv17	Enhancer, Proximity	14492	0.736928	3.78148e-12	6.14964e-11	0.969846	2.44379e-06	1.07958e-05
Eif2b4	Promoter, Enhancer, Proximity	1050	0.61187	1.21759e-05	7.6158e-05	0.163224	0.00481672	0.0108137
Lrch1	Proximity	0	-0.585404	5.38311e-05	0.000293645	-0.516336	0.012324	0.0247241
Ethe1	Promoter, Enhancer, Proximity	0	0.46543	0.00109424	0.00425593	0.696476	2.44379e-06	1.07958e-05
Xrcc1	Enhancer, Proximity	9911	-0.310188	0.00118259	0.00451848	-0.457659	2.44379e-06	1.07958e-05
Crot	Enhancer, Proximity	7457	0.82769	0.000910422	0.00360566	0.647222	2.44379e-06	1.07958e-05
Cxcl14	Proximity	58476	0.968567	0.00550217	0.0169227	0.961121	0.0044477	0.0101428
Prkd3	Promoter, Proximity	0	-0.516575	0.0132962	0.0357404	-1.15729	2.44379e-06	1.07958e-05
Aqp11	Enhancer, Proximity	10991	0.66361	1.59755e-09	1.87245e-08	0.437316	2.44379e-06	1.07958e-05
Arpc2	Enhancer, Proximity	40329	0.287564	3.69307e-05	0.000209812	0.3145	6.35386e-05	0.000219267
Tns1	Enhancer, Proximity	0	-0.360912	0.0193895	0.0487926	-0.325498	1.95503e-05	7.37246e-05
D11Wsu47e	Proximity	10291	0.606045	3.63972e-06	2.49225e-05	0.691742	2.44379e-06	1.07958e-05
Gm15638	Proximity	88233	5.81089	1.54895e-41	1.83198e-39	2.31633	2.44379e-06	1.07958e-05
Tmem120a	Proximity	20466	0.876348	1.35823e-22	6.66812e-21	0.497456	2.44379e-06	1.07958e-05
Erc1	Proximity	31212	-0.353392	0.00118245	0.00451848	-0.134909	0.010281	0.0211975
Sorl1	Proximity	13311	-2.54667	9.90992e-20	4.029e-18	-2.04763	2.44379e-06	1.07958e-05
Nfe2l2	Promoter, Proximity	1060	-0.422566	0.0109385	0.0305319	-0.097861	0.00895161	0.0187085
F11r	Enhancer, Proximity	8234	-0.481121	4.16369e-12	6.68761e-11	-0.191165	2.44379e-06	1.07958e-05
Clptm1	Promoter, Enhancer, Proximity	1039	0.274509	4.86971e-06	3.28264e-05	0.130877	0.00396139	0.00917857
Gemin7	Enhancer, Proximity	18612	0.382946	8.29675e-05	0.000431763	0.173587	0.00557185	0.0123387
Tmem243	Promoter, Proximity	0	0.789508	9.37138e-05	0.000480953	0.601015	2.44379e-06	1.07958e-05
Sap30l	Proximity	0	0.465932	2.01597e-14	4.13037e-13	0.135668	0.013045	0.02601
Pus3	Proximity	8594	0.691864	5.38862e-08	4.95448e-07	0.516731	0.00364125	0.00850497
Laptm4b	Proximity	25161	-0.479612	3.96408e-08	3.76443e-07	-0.559775	2.44379e-06	1.07958e-05
Map3k7	Promoter, Proximity	0	-0.265269	0.0081786	0.0239648	-0.132334	0.000500978	0.00144677
Nup210	Promoter, Enhancer, Proximity	0	0.618206	3.05459e-10	3.85827e-09	0.49612	0.00425709	0.00975942
Slc16a7	Proximity	0	-0.720982	0.00299397	0.010065	-0.310942	0.000826002	0.00228159
Pcsk6	Enhancer, Proximity	0	-0.664989	8.05964e-19	2.75937e-17	-0.215722	2.44379e-06	1.07958e-05
Gm20684	Proximity	3546	-1.95209	7.24992e-17	1.96503e-15	-1.38926	2.44379e-06	1.07958e-05
9030622O22Rik	Proximity	0	0.954071	1.68325e-07	1.47967e-06	1.24216	2.44379e-06	1.07958e-05
Pla2g12a	Enhancer, Proximity	0	1.04663	1.63065e-13	3.11982e-12	0.355159	2.19941e-05	8.11755e-05
Hacd3	Proximity	11724	0.672362	4.07995e-25	2.72206e-23	0.494124	2.44379e-06	1.07958e-05
Tmem184c	Proximity	92960	0.435944	0.00498628	0.0155381	0.399969	6.59824e-05	0.000226499
Mst1	Enhancer, Proximity	75049	0.565583	7.69356e-19	2.66915e-17	0.407421	2.44379e-06	1.07958e-05
Slc38a4	Enhancer, Proximity	44177	-0.233053	0.000254843	0.00116949	-0.0792065	0.000131965	0.000424966
Pon1	Proximity	59867	-0.802782	0.00013839	0.000680703	-0.377243	2.44379e-06	1.07958e-05
Ngfr	Proximity	0	0.665399	2.96495e-05	0.000172978	0.350385	0.000452102	0.00132325
Foxred1	Enhancer, Proximity	32232	0.335228	0.0156238	0.0410224	0.396482	0.0270186	0.0497188
Morn2	Proximity	5210	-0.598737	2.03083e-05	0.000122037	-0.899185	7.33138e-06	3.09679e-05
Foxp1	Promoter, Proximity	0	0.406586	0.000479038	0.00202019	0.341236	0.000114858	0.000378785
Dvl1	Proximity	14996	0.421184	6.09217e-15	1.37842e-13	0.476509	2.44379e-06	1.07958e-05
Cptp	Proximity	32479	0.825008	8.27938e-31	7.18098e-29	0.681169	2.44379e-06	1.07958e-05
Ctnnal1	Promoter, Proximity	0	-0.645853	7.1141e-05	0.000380101	-0.567867	2.44379e-06	1.07958e-05
9230114K14Rik	Proximity	0	-0.661491	0.000555313	0.00230451	-0.568053	9.53079e-05	0.000317937
B3galnt1	Proximity	0	-1.60064	2.92528e-10	3.73117e-09	-1.13191	3.91007e-05	0.000141502
Ppm1l	Proximity	35208	-0.484505	1.40218e-14	3.01526e-13	-0.203787	0.00285679	0.00683215
Fam174b	Enhancer, Proximity	0	0.784666	4.18558e-05	0.000232717	0.893429	2.44379e-06	1.07958e-05
Hdhd2	Proximity	0	-0.296619	3.88726e-05	0.000219884	-0.263478	7.33138e-06	3.09679e-05
Iah1	Promoter, Enhancer, Proximity	0	2.07919	1.26088e-118	1.0936e-115	1.90151	2.44379e-06	1.07958e-05
Cpsf3	Promoter, Enhancer, Proximity	0	0.265565	1.64697e-10	2.14271e-09	0.363067	2.44379e-06	1.07958e-05
Megf8	Promoter, Proximity	0	-0.848909	2.08027e-13	3.92237e-12	-0.553111	0.0072654	0.0157276
Thumpd1	Enhancer, Proximity	17865	-0.242217	0.000155225	0.000752376	-0.412109	2.68817e-05	9.83773e-05
Acsm3	Enhancer, Proximity	22715	-0.40808	0.00912454	0.0261476	-0.404409	2.44379e-06	1.07958e-05
Arhgef10	Promoter, Proximity	0	-3.04125	2.79594e-54	6.06253e-52	-2.38463	2.44379e-06	1.07958e-05
Tfcp2l1	Proximity	0	-1.29394	1.32131e-10	1.72766e-09	-0.424867	2.44379e-06	1.07958e-05
Clasp1	Promoter, Proximity	0	-0.336228	4.88906e-08	4.51111e-07	-0.387508	0.00759775	0.0162577
Preb	Proximity	23594	0.482684	1.34449e-07	1.19398e-06	0.289049	2.44379e-06	1.07958e-05
Khk	Promoter, Enhancer, Proximity	0	-0.665389	1.28643e-05	8.00789e-05	-0.124474	2.44379e-06	1.07958e-05
Emilin1	Enhancer, Proximity	8595	-0.258302	0.00764504	0.0225537	-0.24359	1.2219e-05	4.77384e-05
Zfp94	Promoter, Enhancer, Proximity	0	-0.568516	0.00380556	0.0123467	-0.386213	0.00125367	0.00330166
Smg9	Proximity	85616	0.353122	2.70609e-05	0.000159666	0.648746	2.44379e-06	1.07958e-05
Gm43860	Proximity	52009	-0.536595	0.0137771	0.0367671	-0.859745	5.8651e-05	0.000205397
Dcakd	Proximity	0	0.895954	5.97013e-12	9.358e-11	0.492313	2.44379e-06	1.07958e-05
Tapt1	Proximity	8220	0.49438	0.000313323	0.00137947	0.599839	2.44379e-06	1.07958e-05
Dnajc10	Proximity	19257	-1.09956	5.40745e-109	3.51754e-106	-0.891922	2.44379e-06	1.07958e-05
Ddx47	Enhancer, Proximity	61825	-0.273895	5.7367e-06	3.81762e-05	-0.320453	2.44379e-06	1.07958e-05
Tmem38b	Proximity	0	0.669192	5.71663e-23	2.86052e-21	0.90348	2.44379e-06	1.07958e-05
Clec14a	Proximity	49204	-1.04593	4.28586e-05	0.000237778	-0.526567	2.44379e-06	1.07958e-05
Sepsecs	Enhancer, Proximity	4057	-0.529892	4.61854e-08	4.30733e-07	-0.41333	2.44379e-06	1.07958e-05
Dio1	Promoter, Proximity	0	1.73207	6.06051e-05	0.000325143	2.83737	2.44379e-06	1.07958e-05
Yipf1	Proximity	8708	0.288118	0.0053462	0.016482	0.15598	0.00282014	0.00675069
Ntn4	Proximity	41674	-0.721474	0.00137938	0.00512735	-0.727869	2.44379e-06	1.07958e-05
Bid	Enhancer, Proximity	56915	-1.29029	4.60776e-19	1.64238e-17	-1.0187	2.44379e-06	1.07958e-05
Polr1d	Enhancer, Proximity	5279	0.262093	0.000517598	0.00216526	0.104769	0.00625855	0.0136503
Abhd2	Promoter, Proximity	0	1.93697	6.62828e-06	4.33336e-05	1.90317	2.44379e-06	1.07958e-05
Gcnt1	Proximity	14247	-1.23438	0.000104783	0.000529406	-0.611009	0.000219941	0.000687845
Miip	Proximity	32573	-0.306274	0.00513349	0.0159016	-0.471398	2.44379e-06	1.07958e-05
Lmod3	Proximity	24865	-2.20429	1.27229e-06	9.45859e-06	-1.40174	2.44379e-06	1.07958e-05
Tmf1	Enhancer, Proximity	57051	-0.534561	1.05555e-08	1.08559e-07	-0.768716	2.44379e-06	1.07958e-05
Plod3	Proximity	3703	-0.269098	0.000685994	0.00278464	-0.341788	2.44379e-06	1.07958e-05
Emp1	Promoter, Proximity	0	1.84159	3.10994e-09	3.43587e-08	1.49081	2.44379e-06	1.07958e-05
Haus2	Promoter, Proximity	0	-0.290121	0.000603877	0.00247837	-0.261996	1.2219e-05	4.77384e-05
Rab17	Enhancer, Proximity	1530	0.353145	0.000731941	0.00294466	0.326634	2.44379e-06	1.07958e-05
Lrrfip1	Promoter, Enhancer, Proximity	0	0.562014	1.92567e-14	3.97666e-13	0.467013	2.44379e-06	1.07958e-05
Prr5l	Proximity	0	0.807023	0.00272468	0.00929779	0.400336	0.000307918	0.000947048
Repin1	Proximity	66798	-0.430667	1.61451e-05	9.86137e-05	-0.262293	4.39883e-05	0.00015809
Rnmt	Promoter, Proximity	1937	0.339554	0.00359556	0.0117386	0.17085	0.00939394	0.0195544
Abhd8	Enhancer, Proximity	16852	0.389362	0.000217741	0.001019	0.410483	2.19941e-05	8.11755e-05
S1pr1	Proximity	46642	-0.451372	0.0145463	0.0385826	-0.165535	2.44379e-06	1.07958e-05
Ap5m1	Promoter, Proximity	0	-0.342699	9.54461e-05	0.000487919	-0.324663	5.8651e-05	0.000205397
Lrrc32	Proximity	20825	-1.14168	2.70192e-13	5.05785e-12	-0.751806	1.46628e-05	5.65222e-05
Eef1g	Proximity	48810	0.246066	0.00676582	0.0202265	0.0891592	0.00739492	0.0159417
Cxcl11	Proximity	50391	-0.757065	0.00356803	0.011678	-0.443172	0.00152737	0.00393098
Capza2	Promoter, Proximity	0	-0.162961	0.00388565	0.012544	-0.164805	2.68817e-05	9.83773e-05
St7	Promoter, Proximity	0	-0.811434	1.38912e-18	4.5796e-17	-1.36723	2.44379e-06	1.07958e-05
Snx30	Proximity	0	-0.670762	3.45939e-05	0.000198705	-0.423043	2.44379e-06	1.07958e-05
Fermt1	Proximity	0	2.66277	3.12952e-09	3.43587e-08	3.00879	2.44379e-06	1.07958e-05
Stim1	Proximity	60942	0.219036	0.00328561	0.0109306	0.245734	7.33138e-06	3.09679e-05
Kcnb1	Proximity	0	-2.51838	5.32684e-07	4.30448e-06	-2.14112	1.46628e-05	5.65222e-05
Znfx1	Enhancer, Proximity	66050	-0.530774	9.85665e-06	6.25536e-05	-0.219769	0.000967742	0.00264225
Adipor2	Enhancer, Proximity	0	-0.871204	1.9602e-27	1.50013e-25	-0.439219	2.44379e-06	1.07958e-05
Rusc2	Promoter, Enhancer, Proximity	0	-0.984013	1.67599e-09	1.95557e-08	-0.495467	2.44379e-06	1.07958e-05
Atp8b5	Proximity	6574	-0.693964	0.00217638	0.00767338	-0.430252	0.0190152	0.0364878
Lrit1	Proximity	22336	-2.03562	4.18272e-47	7.25563e-45	-2.36597	2.44379e-06	1.07958e-05
Lrit2	Proximity	36226	-3.24963	7.26561e-68	2.36314e-65	-3.19732	2.44379e-06	1.07958e-05
Ccser2	Proximity	74598	0.250175	0.00214391	0.00758972	0.23025	6.84262e-05	0.000231528
Ghitm	Proximity	90998	0.230577	0.00562469	0.0172378	0.0355017	0.00264174	0.00639424
Dapk1	Proximity	0	-0.809096	0.000572362	0.00236395	-0.128868	0.00392229	0.00909607
Dnaja2	Proximity	49412	-0.267258	0.000372587	0.00161037	-0.426518	0.00356061	0.00834657
Lrrc46	Proximity	9110	1.72793	1.28992e-13	2.48619e-12	1.3605	2.44379e-06	1.07958e-05
Galnt11	Promoter, Proximity	0	-0.644676	9.34867e-14	1.82897e-12	-0.754081	2.44379e-06	1.07958e-05
Arhgef19	Promoter, Enhancer, Proximity	0	-1.47366	1.64079e-45	2.51137e-43	-0.753793	2.44379e-06	1.07958e-05
Cldn12	Proximity	22367	-0.261563	7.15061e-05	0.000381268	-0.0800355	0.00244868	0.00603359
G3bp1	Enhancer, Proximity	0	0.165135	0.010977	0.0305805	0.323634	2.44379e-06	1.07958e-05
Sparc	Enhancer, Proximity	0	0.554865	0.000849004	0.00338301	0.658623	2.44379e-06	1.07958e-05
Nedd1	Proximity	0	-0.330256	2.64331e-06	1.85889e-05	-0.259932	0.000119746	0.000390939
Recql	Proximity	4901	0.560498	5.70339e-06	3.80518e-05	0.614169	2.44379e-06	1.07958e-05
Mppe1	Enhancer, Proximity	16488	0.41578	2.56996e-06	1.81221e-05	0.570244	2.44379e-06	1.07958e-05
Ndufa12	Proximity	0	0.637313	5.53444e-13	9.93146e-12	0.482785	2.44379e-06	1.07958e-05
Sh3bp4	Proximity	32492	1.48955	3.4821e-07	2.92271e-06	1.0751	0.000366569	0.0011014
Smim20	Promoter, Proximity	0	0.267365	0.00215038	0.00760231	0.108571	0.0062219	0.0135817
Suds3	Proximity	17263	0.489107	2.25016e-17	6.2956e-16	0.255755	2.44379e-06	1.07958e-05
Ppt2	Promoter, Proximity	0	0.660941	1.28818e-23	7.11383e-22	0.707269	2.44379e-06	1.07958e-05
Cyb5b	Proximity	24416	-0.440586	0.000581484	0.00239402	-0.0533592	0.00631965	0.013772
Cgnl1	Proximity	43850	-0.588819	1.14175e-06	8.56144e-06	-0.497433	2.44379e-06	1.07958e-05
Entpd1	Promoter, Proximity	0	-1.12831	0.000278014	0.00124938	-0.681346	5.37634e-05	0.000191371
Ntrk2	Proximity	0	-3.6614	1.10649e-09	1.31466e-08	-1.4793	2.44379e-06	1.07958e-05
Nmrk1	Proximity	0	1.29205	2.87968e-06	2.00883e-05	1.03395	2.44379e-06	1.07958e-05
Saa3	Promoter, Enhancer, Proximity	0	1.73725	2.50634e-06	1.77214e-05	0.933517	2.44379e-06	1.07958e-05
Saal1	Promoter, Enhancer, Proximity	2464	0.836219	8.12455e-12	1.25089e-10	0.417565	1.2219e-05	4.77384e-05
Saa4	Enhancer, Proximity	10394	1.3586	0.000954483	0.00375728	0.0559459	0.00752688	0.0161193
Gtf2h1	Promoter, Enhancer, Proximity	1355	0.639509	7.33529e-12	1.1429e-10	0.380701	2.44379e-06	1.07958e-05
Pbx2	Promoter, Enhancer, Proximity	0	0.508737	1.04806e-09	1.25094e-08	0.305227	9.77517e-06	3.96184e-05
Chmp4c	Proximity	0	-1.29109	0.00213784	0.00757855	-1.2926	2.44379e-06	1.07958e-05
Gm7463	Proximity	34283	3.38995	4.71358e-13	8.51719e-12	3.39047	2.44379e-06	1.07958e-05
Pign	Proximity	91194	0.539748	6.26715e-10	7.62015e-09	0.675411	2.44379e-06	1.07958e-05
Fam135a	Proximity	0	-0.824807	7.53076e-07	5.8844e-06	-0.629428	9.77517e-06	3.96184e-05
Cep104	Proximity	16482	-0.315401	0.000210152	0.000987033	-0.367576	2.44379e-06	1.07958e-05
Lrrc47	Enhancer, Proximity	56805	0.252539	0.000356604	0.00155425	0.23731	2.44379e-06	1.07958e-05
Usp4	Promoter, Enhancer, Proximity	0	0.255231	0.000383669	0.00165009	0.07158	0.0103446	0.0212611
Mrps27	Proximity	41265	0.524923	5.11924e-05	0.000279837	0.369798	2.44379e-06	1.07958e-05
Pik3c3	Promoter, Proximity	319	0.180934	0.00632746	0.0191889	0.340704	0.0132356	0.0263698
Gatad2a	Promoter, Enhancer, Proximity	0	0.446568	2.05888e-09	2.33939e-08	0.242402	4.88759e-06	2.12667e-05
Nob1	Promoter, Proximity	0	0.45806	1.71087e-11	2.50095e-10	0.527631	0.000488759	0.00142254
Zfp39	Promoter, Proximity	0	-1.29454	5.65083e-14	1.1398e-12	-0.940437	2.44379e-06	1.07958e-05
2810021J22Rik	Proximity	16524	0.810868	1.7352e-09	2.01562e-08	0.996904	2.44379e-06	1.07958e-05
Rnf187	Proximity	17092	-0.350182	0.00112907	0.0043718	-0.401499	2.44379e-06	1.07958e-05
Ildr2	Proximity	0	1.48426	9.56644e-05	0.000488076	1.79315	2.44379e-06	1.07958e-05
Slc25a29	Promoter, Enhancer, Proximity	1326	-0.464823	0.00648555	0.0195317	-0.659503	7.33138e-06	3.09679e-05
Slc25a47	Promoter, Enhancer, Proximity	9017	0.548316	1.73909e-05	0.000105974	0.247748	2.44379e-06	1.07958e-05
Wars	Enhancer, Proximity	0	-0.229816	0.00369065	0.0120038	-0.129859	0.00459922	0.0103972
Gm43672	Proximity	4719	-0.810819	0.00050217	0.0021041	-0.939487	0.00399804	0.00924703
Rbm20	Proximity	0	2.31048	2.75336e-25	1.88533e-23	2.29835	2.44379e-06	1.07958e-05
Rnpepl1	Promoter, Proximity	0	0.265914	2.8973e-05	0.00016941	0.200058	2.44379e-06	1.07958e-05
5033417F24Rik	Promoter, Proximity	0	2.12331	2.22072e-18	7.22288e-17	1.56463	2.44379e-06	1.07958e-05
Dusp28	Promoter, Proximity	1219	-1.69108	3.21132e-44	3.97898e-42	-1.32797	2.44379e-06	1.07958e-05
Sirt5	Proximity	2583	-1.21743	4.73476e-31	4.24822e-29	-3.28351	2.44379e-06	1.07958e-05
Ngef	Proximity	0	0.449261	0.0039294	0.0126695	0.514933	2.44379e-06	1.07958e-05
Neu2	Proximity	0	0.963689	7.99367e-07	6.19034e-06	0.451059	0.0230841	0.0433055
Trim44	Promoter, Proximity	0	0.700245	5.23534e-25	3.32253e-23	1.04937	2.44379e-06	1.07958e-05
Mpeg1	Proximity	4238	-2.30007	8.54243e-16	2.1169e-14	-1.38695	2.44379e-06	1.07958e-05
Hgsnat	Promoter, Proximity	0	0.190372	0.00865921	0.0251418	0.278172	2.44379e-06	1.07958e-05
Hook3	Proximity	50210	-0.549693	1.96607e-07	1.71094e-06	-0.171328	2.44379e-06	1.07958e-05
Pclo	Proximity	0	-0.954237	0.00528406	0.0163291	-0.253641	0.00561339	0.0124096
Adcy9	Proximity	0	0.520512	0.00106883	0.00418841	0.672707	2.44379e-06	1.07958e-05
Fras1	Proximity	0	-3.3878	3.5064e-57	8.29422e-55	-1.82566	2.44379e-06	1.07958e-05
Gm42604	Promoter, Proximity	0	-1.34885	4.79508e-10	5.94133e-09	-0.529042	0.00016129	0.000514311
Tfpi	Proximity	0	-0.525795	0.00979906	0.027805	-0.9274	0.000173509	0.000545914
Mex3c	Promoter, Enhancer, Proximity	1095	0.31483	3.91614e-05	0.000221037	0.135076	0.0175318	0.0338913
Rgs4	Enhancer	349547	-0.902108	0.00429197	0.0136692	-0.958714	9.77517e-06	3.96184e-05
Hdhd3	Proximity	52671	0.70202	3.74802e-07	3.1358e-06	0.301136	0.000317693	0.000974808
Pold3	Proximity	12730	-0.371404	0.00139129	0.00514512	-0.289968	0.00871457	0.0183161
Lipt2	Proximity	91577	-0.812165	1.57671e-06	1.16221e-05	-0.904118	0.00300587	0.00713619
Kpna3	Proximity	69810	-0.315353	1.53537e-05	9.46691e-05	-0.414843	5.8651e-05	0.000205397
Gm7160	Proximity	18733	0.677574	5.80554e-06	3.85358e-05	0.428379	0.000366569	0.0011014
Kit	Proximity	6348	-0.984574	0.00011039	0.000553436	-0.979626	7.33138e-06	3.09679e-05
Ube3c	Promoter, Proximity	1656	-0.219852	0.0043346	0.0137881	-0.116765	0.00369257	0.00860938
Fn3krp	Proximity	16910	-0.478831	4.87094e-09	5.21572e-08	-0.396202	2.44379e-06	1.07958e-05
Csnk1g3	Promoter, Proximity	572	-0.278127	0.00440643	0.0139994	-0.380235	9.77517e-06	3.96184e-05
Trnt1	Proximity	10231	-0.2886	2.35816e-06	1.68108e-05	-0.374849	2.44379e-06	1.07958e-05
Isy1	Proximity	34048	0.663	3.66532e-18	1.12202e-16	0.419105	3.17693e-05	0.000115452
Spata13	Enhancer, Proximity	0	-0.839553	4.52379e-06	3.05738e-05	-0.344963	0.00266618	0.00642947
Tgfa	Proximity	94078	0.431192	8.18057e-05	0.00042657	0.237005	7.33138e-05	0.000247102
Ift81	Proximity	66751	0.749107	5.58829e-11	7.69351e-10	0.777498	0.000327468	0.000998912
Sord	Proximity	55482	-0.680709	2.70516e-09	3.02095e-08	-0.965096	2.44379e-06	1.07958e-05
Spast	Promoter, Proximity	0	-0.223866	5.66098e-05	0.000307513	-0.248932	2.19941e-05	8.11755e-05
Deptor	Proximity	0	-0.501369	1.02792e-06	7.79784e-06	-0.301911	2.44379e-06	1.07958e-05
Lrrfip2	Promoter, Proximity	0	0.326826	0.00165402	0.00600247	0.199967	0.00414712	0.00954938
Sspn	Promoter, Proximity	0	1.30304	0.00119439	0.00455691	1.16303	2.44379e-06	1.07958e-05
Bhlhe41	Proximity	74283	2.03492	1.63586e-06	1.2024e-05	0.913515	0.0012219	0.00323436
Exosc7	Promoter, Proximity	0	-0.484289	1.30016e-11	1.96687e-10	-0.347344	1.46628e-05	5.65222e-05
Hadh	Proximity	20108	0.270945	0.0166123	0.0430529	0.216624	2.44379e-06	1.07958e-05
Vps39	Proximity	73420	-0.18124	0.00400792	0.0128907	-0.157396	0.000427664	0.00126596
Bloc1s6	Promoter, Proximity	757	0.336843	2.01872e-09	2.30382e-08	0.609667	2.44379e-06	1.07958e-05
Gba2	Enhancer, Proximity	7812	1.98291	4.47054e-23	2.28085e-21	1.25289	2.44379e-06	1.07958e-05
Tln1	Enhancer, Proximity	9809	-0.343513	0.00394365	0.0126997	-0.145232	4.88759e-06	2.12667e-05
Spc24	Proximity	60083	-0.544881	0.00355116	0.0116374	-0.156135	0.0156134	0.0305919
Ldlr	Proximity	72936	-0.537696	0.000160833	0.000774975	-0.052118	0.0188441	0.0362129
Rab3d	Proximity	96955	-1.19351	6.52922e-11	8.94159e-10	-0.584806	4.39883e-05	0.00015809
Itih5	Proximity	0	2.2613	2.04034e-33	1.89606e-31	2.38088	2.44379e-06	1.07958e-05
Itm2c	Proximity	27564	-0.44512	2.2493e-06	1.61676e-05	-0.166836	0.000339687	0.00103015
Stk3	Proximity	0	-0.606375	7.79443e-11	1.05631e-09	-0.504044	2.44379e-06	1.07958e-05
Jmjd7	Proximity	33794	-3.20694	9.20892e-47	1.4976e-44	-3.00137	2.44379e-06	1.07958e-05
Sucla2	Promoter, Proximity	0	0.183193	0.000186066	0.000883474	0.0814338	0.0013783	0.00357561
Mlycd	Promoter, Proximity	1802	0.520913	4.35986e-13	7.93312e-12	0.280715	2.44379e-06	1.07958e-05
C5ar2	Promoter, Proximity	0	-2.09597	1.18939e-11	1.82047e-10	-2.22621	2.44379e-06	1.07958e-05
Ngrn	Proximity	75407	0.782879	7.87558e-11	1.06178e-09	0.681792	2.44379e-06	1.07958e-05
Timmdc1	Promoter, Proximity	594	-0.357099	0.000301643	0.00133482	-0.285575	2.44379e-06	1.07958e-05
Poglut1	Proximity	823	-0.30081	8.36784e-05	0.000434593	-0.402616	2.44379e-06	1.07958e-05
Pla1a	Proximity	94820	0.473427	0.00412679	0.0132303	0.751337	2.44379e-06	1.07958e-05
Asah2	Promoter, Proximity	46650	-1.30735	4.91971e-11	6.83086e-10	-1.06401	2.44379e-06	1.07958e-05
Slc19a2	Proximity	55665	-0.750388	2.95631e-19	1.13122e-17	-0.191109	2.44379e-06	1.07958e-05
Zfp691	Proximity	9762	-0.44621	0.00212322	0.007537	-0.65645	2.44379e-06	1.07958e-05
Tinf2	Proximity	83797	0.251611	0.0115285	0.0317096	0.173201	0.00208456	0.0052154
Gmpr2	Proximity	86869	0.696007	5.46449e-12	8.61733e-11	0.659693	2.44379e-06	1.07958e-05
Wbp4	Enhancer, Proximity	1961	0.202341	0.00653462	0.0196567	0.173356	0.00572336	0.0125991
Zap70	Proximity	40039	-1.33342	5.28039e-06	3.54113e-05	-1.31306	2.44379e-06	1.07958e-05
Cyp4f15	Enhancer, Proximity	0	0.600981	1.18745e-09	1.39807e-08	0.374521	2.44379e-06	1.07958e-05
Rd3	Proximity	86381	-2.41474	2.14722e-19	8.33891e-18	-1.41689	2.44379e-06	1.07958e-05
Def8	Enhancer, Proximity	31380	-0.620604	1.64453e-19	6.58319e-18	-0.858524	2.44379e-06	1.07958e-05
Rhbdd1	Proximity	0	0.575891	1.14388e-24	7.08661e-23	0.305003	2.44379e-06	1.07958e-05
Atp6v1g2	Promoter, Proximity	1175	-1.082	1.27132e-05	7.93281e-05	-0.748995	0.000415445	0.001234
Arg1	Proximity	8545	-0.297858	0.015529	0.0408145	-0.159252	2.44379e-06	1.07958e-05
Pctp	Proximity	0	2.15524	2.39474e-09	2.70918e-08	2.0759	2.44379e-06	1.07958e-05
Ankrd16	Proximity	71424	-0.678532	4.65658e-10	5.79732e-09	-0.316659	0.000452102	0.00132325
Arrdc2	Enhancer, Proximity	6775	-0.503953	0.00185333	0.00666073	-0.354557	1.2219e-05	4.77384e-05
Map1s	Proximity	45780	0.510674	0.0158704	0.0415441	0.748929	0.00102639	0.00277906
Cdc42ep5	Proximity	46278	0.833142	0.00563109	0.0172378	0.364203	0.0133284	0.0265345
Trmt6	Enhancer	120673	-0.547612	4.06201e-08	3.82948e-07	-0.522065	2.44379e-06	1.07958e-05
Rfxank	Promoter, Enhancer, Proximity	0	-1.00406	5.13348e-20	2.12021e-18	-1.06113	2.44379e-06	1.07958e-05
Borcs8	Promoter, Proximity	882	0.526567	9.23212e-09	9.57051e-08	0.421487	1.71065e-05	6.47907e-05
Nr2c2ap	Enhancer, Proximity	2908	0.402163	0.0174	0.0447822	0.329916	0.000437439	0.00128903
Hapln4	Enhancer, Proximity	26381	-0.653489	0.00138874	0.00514512	-0.110899	0.0122385	0.0245904
Poli	Proximity	87109	1.30473	2.10244e-37	2.3785e-35	1.1698	2.44379e-06	1.07958e-05
AI661453	Promoter, Proximity	0	-0.36727	0.00484789	0.0151978	-0.257234	0.000452102	0.00132325
1700001C19Rik	Promoter, Proximity	0	-0.991321	3.70351e-12	6.06071e-11	-1.07719	2.44379e-06	1.07958e-05
Mrps10	Proximity	47859	0.327026	0.00984046	0.027892	0.270533	2.19941e-05	8.11755e-05
Tlr12	Promoter, Proximity	0	1.9604	4.17186e-07	3.45706e-06	1.79006	2.44379e-06	1.07958e-05
Rps19	Enhancer, Proximity	31592	0.253298	0.00331418	0.0109853	0.339372	0.00012219	0.000395937
Reep4	Promoter, Enhancer, Proximity	181	0.353887	0.00297822	0.0100392	0.317624	2.44379e-06	1.07958e-05
Slc15a5	Proximity	20068	-3.10437	7.02612e-05	0.000376172	-1.53697	0.000119746	0.000390939
Spp2	Enhancer, Proximity	0	0.745954	5.33006e-09	5.63773e-08	0.410082	2.44379e-06	1.07958e-05
Pex19	Proximity	40429	0.330168	0.000148363	0.00072564	0.250981	2.44379e-06	1.07958e-05
Gpatch11	Promoter, Proximity	836	0.820176	3.55449e-18	1.1129e-16	0.79256	2.44379e-06	1.07958e-05
Fancl	Proximity	0	0.844588	8.08129e-06	5.19198e-05	0.6043	2.44379e-06	1.07958e-05
Ccdc141	Promoter, Enhancer, Proximity	0	-1.37095	3.65344e-14	7.42677e-13	-0.559386	2.44379e-06	1.07958e-05
Bmf	Enhancer, Proximity	84346	-1.42328	0.000377822	0.00162764	-0.669782	2.44379e-06	1.07958e-05
Mcc	Promoter, Proximity	0	-0.884592	1.69431e-13	3.21796e-12	-0.679956	2.44379e-06	1.07958e-05
Ep400	Proximity	0	-0.476543	1.43754e-06	1.06263e-05	-0.257233	7.33138e-05	0.000247102
Hscb	Enhancer, Proximity	21378	0.879545	1.75272e-17	4.95714e-16	0.640267	0.00129277	0.00339091
Rhno1	Promoter, Proximity	0	0.778396	4.01723e-10	5.02541e-09	0.667875	2.44379e-06	1.07958e-05
Slc35c2	Promoter, Enhancer, Proximity	0	0.867969	4.46047e-17	1.2347e-15	1.34713	2.44379e-06	1.07958e-05
Tmem214	Proximity	0	-0.300965	0.00136368	0.00508772	-0.373592	2.44379e-06	1.07958e-05
Rell1	Enhancer, Proximity	0	-0.626456	0.000174451	0.000832883	-0.204988	0.00225318	0.00557827
Ccdc32	Promoter, Proximity	0	-0.365388	0.00823332	0.0240709	-0.26685	0.00266618	0.00642947
Cd47	Proximity	80192	-0.622823	3.56618e-08	3.41147e-07	-0.336295	7.33138e-06	3.09679e-05
Trim6	Promoter, Proximity	0	2.56387	1.31231e-23	7.11383e-22	0.579472	0.00158113	0.00405731
Efemp1	Promoter, Proximity	734	-0.780532	3.59534e-05	0.000205606	-0.724343	1.71065e-05	6.47907e-05
Tor1aip2	Enhancer, Proximity	37473	0.135231	0.0112494	0.0311394	0.440159	2.44379e-06	1.07958e-05
Nup205	Promoter, Proximity	365	-0.418787	5.7419e-10	7.01429e-09	-0.22265	0.00308895	0.00730678
1810058I24Rik	Proximity	78302	-0.531328	4.09936e-08	3.85074e-07	-0.901116	2.44379e-06	1.07958e-05
Mif4gd	Proximity	2838	-0.440345	0.00493038	0.0153823	-0.270733	7.33138e-06	3.09679e-05
Sh3tc1	Enhancer, Proximity	2880	-0.620622	0.000344875	0.00151072	-0.186479	0.0173803	0.0336234
Sumf1	Proximity	4125	0.232	0.000628933	0.00256905	0.199532	0.000491202	0.00142646
Mtap	Proximity	86249	-0.406221	1.62692e-07	1.435e-06	-0.556803	2.44379e-06	1.07958e-05
Mfge8	Promoter, Proximity	0	0.684003	5.70883e-05	0.000309317	0.430407	0.00466031	0.0105079
Gsta3	Proximity	78549	-0.855747	3.29535e-18	1.04567e-16	-0.320719	8.55327e-05	0.000287912
Fzd7	Enhancer, Proximity	10499	-0.878674	4.89672e-07	3.99412e-06	-0.387912	1.2219e-05	4.77384e-05
Fkbp9	Promoter, Enhancer, Proximity	513	-0.318468	0.000189386	0.000895968	-0.221123	4.15445e-05	0.000149929
Mill2	Enhancer	320644	0.776904	0.00923443	0.0263754	1.00231	1.2219e-05	4.77384e-05
Slc25a33	Proximity	23687	1.00668	0.000926052	0.00365643	0.171513	0.0248851	0.046317
Glg1	Proximity	74390	-0.414896	4.71135e-07	3.85501e-06	-0.371673	2.44379e-06	1.07958e-05
Ctnnbip1	Proximity	78079	-0.401613	0.000595968	0.00244978	-0.510062	1.95503e-05	7.37246e-05
Aimp1	Proximity	45623	0.204067	0.00338964	0.0112069	0.219001	1.71065e-05	6.47907e-05
Acsl3	Promoter, Proximity	0	-1.26121	1.40045e-11	2.08227e-10	-0.621241	2.44379e-06	1.07958e-05
Rnf216	Proximity	20621	-0.172079	0.00477135	0.0150303	-0.196742	0.00264174	0.00639424
Slc4a1ap	Enhancer, Proximity	16897	-0.338192	2.23466e-06	1.61069e-05	-0.280353	9.77517e-06	3.96184e-05
Rbks	Promoter, Enhancer, Proximity	1205	-0.225736	0.0124692	0.033938	-0.403617	0.000285924	0.000882531
Gpn1	Promoter, Proximity	0	-0.303607	0.00293508	0.00993117	-0.626972	2.44379e-06	1.07958e-05
Imp4	Proximity	88505	0.432525	1.28277e-10	1.68574e-09	0.240256	0.000931085	0.00254484
Slc6a13	Enhancer	280267	-0.29451	3.28874e-05	0.000190586	-0.240135	2.44379e-06	1.07958e-05
Zbtb8os	Promoter, Proximity	0	0.421682	0.000287099	0.00128196	0.262413	6.10948e-05	0.00021281
Acy1	Proximity	39996	-0.451403	0.000249177	0.00114778	-0.375211	2.44379e-06	1.07958e-05
Trim68	Proximity	49794	1.72265	5.70186e-15	1.31294e-13	1.15118	2.44379e-06	1.07958e-05
Apmap	Promoter, Proximity	1189	-0.14954	0.0116956	0.0320675	-0.191633	0.000491202	0.00142646
Znrf3	Proximity	0	-0.540833	0.000662849	0.0026949	-0.735924	2.44379e-06	1.07958e-05
Kremen1	Promoter, Enhancer, Proximity	618	-0.528996	3.25484e-06	2.24971e-05	-0.428975	2.44379e-06	1.07958e-05
Marveld2	Proximity	0	-0.523527	0.000264956	0.00120738	-0.276718	0.000119746	0.000390939
Tcf4	Promoter, Enhancer, Proximity	0	-0.295497	0.00341592	0.0112652	-0.342482	7.33138e-06	3.09679e-05
Eepd1	Proximity	0	-0.795814	0.00821829	0.024054	-0.266677	0.00209922	0.00524704
Cdyl2	Enhancer, Proximity	0	0.90796	9.81707e-05	0.000497934	1.03208	0.011498	0.0232643
Gpat2	Proximity	82986	-1.79125	4.09539e-19	1.48003e-17	-1.14645	0.00256598	0.00624573
Cep70	Promoter, Proximity	0	0.531508	0.0144438	0.0383496	0.523264	0.0061437	0.0134335
Zfp518b	Proximity	84736	0.802983	0.00233098	0.00814504	1.43029	2.44379e-06	1.07958e-05
Unc13b	Proximity	0	-0.865362	2.7781e-05	0.000163263	-1.74288	2.44379e-06	1.07958e-05
Rhbg	Proximity	70075	0.837148	4.7257e-05	0.000259963	0.55512	0.0027957	0.00671691
Pid1	Proximity	0	-0.318288	0.0113164	0.0312914	-0.202873	2.44379e-06	1.07958e-05
Dis3l	Proximity	38051	0.461766	1.67101e-15	4.07131e-14	0.389056	0.000672043	0.0018823
Myl12b	Promoter, Proximity	0	0.335504	0.00151034	0.00549636	0.27755	9.77517e-06	3.96184e-05
Sgk2	Proximity	99844	0.51803	0.00662665	0.0198669	0.533014	2.44379e-06	1.07958e-05
Sntb2	Proximity	17889	0.44843	2.06692e-05	0.00012392	0.16365	0.0227933	0.0429147
Thtpa	Proximity	0	-0.390273	0.000268945	0.00121704	-0.414515	2.44379e-06	1.07958e-05
Plekhg5	Proximity	0	0.401738	0.0147891	0.0390276	0.180531	0.0256158	0.0474732
Mtmr6	Proximity	99139	0.186466	0.0126621	0.0343196	0.34652	2.44379e-06	1.07958e-05
Tmem128	Proximity	16096	0.327939	2.20147e-07	1.8905e-06	0.651735	2.44379e-06	1.07958e-05
Lyar	Proximity	59820	0.456558	0.000408374	0.00174481	0.285211	0.0186804	0.0359514
Mrgprb11-ps	Promoter, Proximity	0	-1.28125	0.00357614	0.0116898	-1.72192	2.44379e-06	1.07958e-05
Slc36a4	Proximity	88190	0.624499	3.29721e-10	4.14461e-09	0.612987	2.44379e-06	1.07958e-05
Crnkl1	Promoter, Proximity	2656	-0.447227	8.62357e-05	0.000444327	-0.302593	6.84262e-05	0.000231528
Cep44	Promoter, Proximity	0	-0.590832	7.77908e-07	6.04214e-06	-0.223975	0.00878055	0.0184101
Armc9	Promoter, Proximity	0	0.665136	2.99781e-10	3.80502e-09	0.992008	2.44379e-06	1.07958e-05
Cds2	Proximity	35924	-0.546573	1.81466e-05	0.000110321	-0.417312	2.44379e-06	1.07958e-05
Pfdn4	Promoter, Proximity	0	-0.445501	0.000413202	0.00175966	-0.29761	0.00266618	0.00642947
Tbc1d19	Enhancer, Proximity	4171	-0.538216	0.0115446	0.0317203	-0.344076	0.00967009	0.020065
Katna1	Enhancer, Proximity	5274	0.318102	4.10459e-05	0.000230673	0.216203	0.00058651	0.00167888
Lats1	Enhancer, Proximity	54171	-0.319649	0.00136475	0.00508772	-0.292723	0.0108627	0.0221857
Xrcc4	Proximity	40574	-0.292575	0.00108431	0.00423629	-0.269935	0.0245088	0.0456819
Coa4	Proximity	98231	0.754093	3.41121e-13	6.29501e-12	0.285195	0.00051564	0.00148582
Nomo1	Proximity	3091	-0.260756	0.00132048	0.00496514	-0.294057	2.44379e-06	1.07958e-05
Zfp963	Proximity	37533	0.627295	2.99121e-12	4.98918e-11	0.784426	2.44379e-06	1.07958e-05
Copa	Proximity	0	0.248907	1.06607e-06	8.06369e-06	0.284676	2.44379e-06	1.07958e-05
Ncstn	Proximity	5000	0.196589	0.000184169	0.000876066	0.290684	2.44379e-06	1.07958e-05
Vangl2	Proximity	66627	-0.880986	0.00133675	0.0050191	-0.61678	0.000410557	0.00122228
Gm10516	Proximity	67408	-1.6191	1.33736e-11	2.01146e-10	-0.758651	0.000478983	0.00139721
Stx2	Proximity	4802	-0.810892	2.28525e-11	3.28521e-10	-0.174678	0.000997067	0.00271094
Adam9	Proximity	54880	0.182097	0.00168605	0.00608476	0.123386	0.00101173	0.00274221
E2f2	Promoter, Proximity	0	-0.944076	0.00329345	0.0109306	-0.907419	2.44379e-06	1.07958e-05
Hoga1	Enhancer	141734	0.228367	0.0134299	0.0359882	0.162079	0.000173509	0.000545914
Aen	Promoter, Proximity	324	1.00004	1.47806e-23	7.84878e-22	0.508957	2.44379e-06	1.07958e-05
Fut10	Proximity	0	-1.64015	2.08492e-19	8.21966e-18	-1.26246	2.44379e-06	1.07958e-05
Nudt1	Proximity	59439	0.52273	0.00012428	0.000614785	0.231762	0.00225318	0.00557827
9030407P20Rik	Proximity	71545	2.71908	8.30054e-62	2.39978e-59	2.33187	2.44379e-06	1.07958e-05
Parp3	Promoter, Proximity	0	0.427375	0.000152275	0.000741985	0.396042	2.44379e-06	1.07958e-05
Afm	Proximity	37237	0.37605	0.00677067	0.0202265	0.594448	2.44379e-06	1.07958e-05
Rpl12	Promoter, Enhancer, Proximity	347	-3.54591	0	0	-4.38767	2.44379e-06	1.07958e-05
Nos3	Proximity	11387	-1.18138	5.86444e-13	1.04516e-11	-0.99269	2.44379e-06	1.07958e-05
Tpra1	Enhancer, Proximity	6284	0.271015	0.000947755	0.00373645	0.434292	0.000114858	0.000378785
Tspan12	Proximity	0	-0.335749	1.19937e-07	1.06875e-06	-0.493714	2.44379e-06	1.07958e-05
App	Proximity	3182	-0.684894	5.912e-05	0.000318489	-0.688256	2.44379e-06	1.07958e-05
Ces1d	Promoter, Proximity	306	-0.77123	0.00266281	0.00916484	-0.0983165	6.84262e-05	0.000231528
Heatr3	Promoter, Proximity	0	-0.206062	0.0051051	0.0158703	-0.123736	0.00871457	0.0183161
Evc	Promoter, Proximity	0	0.915267	0.00685649	0.0204594	1.93828	2.44379e-06	1.07958e-05
Akap12	Enhancer, Proximity	0	0.712422	0.00936447	0.0266882	1.69991	0.00452835	0.0103052
Tex261	Proximity	96292	-0.266459	1.18179e-05	7.42759e-05	-0.240498	2.44379e-06	1.07958e-05
Ap3b1	Proximity	0	0.140662	0.0174926	0.0449318	0.125244	0.00459922	0.0103972
Appl1	Proximity	62338	-0.78227	1.47994e-05	9.14681e-05	-0.199803	0.0226197	0.0427426
Mrps30	Promoter, Proximity	2792	0.435562	6.24714e-07	4.98621e-06	0.309885	2.44379e-06	1.07958e-05
Gsn	Proximity	46413	1.23037	0.0189941	0.04789	0.27351	0.0266813	0.0491677
Manba	Promoter, Proximity	0	-1.39476	3.66607e-35	3.53301e-33	-0.770241	9.77517e-06	3.96184e-05
1110059G10Rik	Proximity	25158	0.592331	5.67377e-07	4.55653e-06	0.264437	0.00839443	0.0177291
Zkscan7	Proximity	27241	0.520078	4.66895e-07	3.83237e-06	0.40092	2.44379e-06	1.07958e-05
Scd1	Enhancer	401184	-3.349	4.93544e-11	6.83086e-10	-0.0598548	0.0138539	0.0274964
Wdr41	Proximity	69603	0.456817	1.09872e-12	1.90592e-11	0.407778	2.44379e-06	1.07958e-05
Slc26a11	Promoter, Proximity	0	0.534083	3.01086e-06	2.08913e-05	0.192475	0.0188441	0.0362129
Rnf213	Proximity	34156	-0.574764	0.00149227	0.00544585	-0.112086	0.00115836	0.00309768
Slc39a2	Proximity	67962	-2.64878	7.8585e-14	1.5609e-12	-2.24701	2.44379e-06	1.07958e-05
Mrps24	Promoter, Proximity	0	0.332663	0.000694893	0.00280802	0.262578	2.44379e-06	1.07958e-05
Pde1a	Proximity	0	-1.55806	6.86655e-30	5.76348e-28	-0.974587	2.44379e-06	1.07958e-05
Peli2	Proximity	0	-0.419742	7.20928e-11	9.82122e-10	-0.324495	2.44379e-06	1.07958e-05
Ets1	Proximity	56485	-0.547616	0.00253275	0.00878695	-0.229802	1.71065e-05	6.47907e-05
Slc25a10	Proximity	2400	0.538336	4.25099e-12	6.78593e-11	0.469037	2.44379e-06	1.07958e-05
Hgs	Proximity	17828	0.133879	0.00865055	0.0251418	0.166204	0.00155181	0.00398993
Arl16	Proximity	37460	-0.28118	0.00268201	0.00920657	-0.473116	2.44379e-06	1.07958e-05
Ccdc137	Proximity	40432	-0.590073	2.43619e-09	2.73231e-08	-0.722949	2.44379e-06	1.07958e-05
Oxld1	Proximity	47200	0.578724	5.69271e-06	3.80518e-05	0.208692	0.0112732	0.0229343
Arhgdia	Proximity	85495	-0.340491	0.000282191	0.00126379	-0.185005	0.000989736	0.00269664
Parp2	Promoter, Proximity	0	-0.225777	0.00193808	0.00693656	-0.391041	0.00498289	0.0111483
Parp12	Promoter, Enhancer, Proximity	489	-0.597551	0.000110816	0.000553912	-0.348353	9.77517e-05	0.000325256
Rpp21	Promoter, Proximity	358	0.545083	1.83463e-05	0.000111275	0.190242	0.00752688	0.0161193
Osbpl9	Proximity	8725	0.366236	1.81928e-06	1.32228e-05	0.310504	0.00739492	0.0159417
Arhgef5	Proximity	57585	-0.761796	2.98143e-08	2.89466e-07	-0.475788	2.44379e-06	1.07958e-05
Mfsd6	Enhancer	200564	0.469476	7.8139e-05	0.000411574	0.384444	1.46628e-05	5.65222e-05
Inpp1	Enhancer	354061	-1.09195	1.9457e-11	2.81262e-10	-0.640795	2.44379e-06	1.07958e-05
Fam204a	Promoter, Proximity	0	-0.665134	1.34302e-05	8.34018e-05	-0.575324	5.8651e-05	0.000205397
Nipsnap1	Proximity	40252	0.16895	0.0195093	0.0489519	0.568522	2.44379e-06	1.07958e-05
Lzts2	Proximity	9517	0.506148	0.000277281	0.00124824	0.262022	0.00369257	0.00860938
Bloc1s4	Proximity	55900	0.36088	0.00122702	0.00466771	0.168275	0.000891984	0.00245343
Arl5b	Promoter, Proximity	0	0.739029	2.73751e-09	3.04402e-08	0.574031	4.88759e-06	2.12667e-05
Slc18a1	Promoter, Proximity	1500	-1.55429	5.35413e-24	3.09588e-22	-1.87054	2.44379e-06	1.07958e-05
Rp9	Enhancer, Proximity	0	-0.177414	0.0168596	0.0436071	-0.3415	2.44379e-06	1.07958e-05
Cbs	Proximity	8663	0.30019	0.00149771	0.00545804	0.268514	2.44379e-06	1.07958e-05
Chchd5	Proximity	15144	0.464387	6.50682e-07	5.1776e-06	0.515091	2.44379e-06	1.07958e-05
2310061I04Rik	Promoter, Proximity	445	-0.429303	0.00090553	0.00359175	-0.560804	2.44379e-06	1.07958e-05
Flot1	Proximity	72286	0.609888	1.99351e-05	0.000120072	1.88734	0.000596285	0.00169382
Tmem158	Proximity	6858	1.03251	0.000107882	0.00054296	0.619904	0.00539101	0.0119892
Agrn	Proximity	61868	0.341274	0.000101548	0.000514063	0.2792	0.000168622	0.000532468
1810034E14Rik	Promoter, Proximity	1231	1.12878	3.43056e-08	3.29385e-07	0.993333	2.44379e-06	1.07958e-05
Habp4	Proximity	65087	-0.280032	0.00853834	0.0249346	-0.379712	2.44379e-06	1.07958e-05
Rnaseh2c	Proximity	9607	0.782737	4.05401e-08	3.82948e-07	0.348778	2.44379e-06	1.07958e-05
Exd1	Proximity	49894	1.50455	8.83811e-22	4.03452e-20	1.24107	2.44379e-06	1.07958e-05
Tmem129	Proximity	7950	0.253929	0.00142118	0.00524527	0.189536	0.00119257	0.00317612
Gm16573	Proximity	1666	-2.58866	2.38938e-16	6.27995e-15	-2.68532	2.44379e-06	1.07958e-05
Rtp3	Enhancer	128668	0.538986	8.52679e-07	6.56412e-06	0.463582	2.44379e-06	1.07958e-05
Zfand2a	Promoter, Proximity	99	0.841654	1.23352e-08	1.25867e-07	0.956909	2.44379e-06	1.07958e-05
Tbl2	Promoter, Proximity	0	0.504015	1.1443e-17	3.30831e-16	0.298147	2.44379e-06	1.07958e-05
Fermt2	Proximity	56578	-0.292986	0.00898966	0.0259038	-0.99606	2.44379e-06	1.07958e-05
Ube2u	Proximity	6950	-0.97398	0.000625147	0.00256163	-0.362741	0.0104765	0.0214814
Bdh2	Promoter, Proximity	0	-0.727937	4.14285e-05	0.000232321	-0.532711	2.68817e-05	9.83773e-05
Nrp1	Proximity	9850	1.099	6.50892e-06	4.26605e-05	0.645387	2.44379e-06	1.07958e-05
Dhx40	Proximity	10966	-0.625093	6.39647e-21	2.86959e-19	-0.546743	2.44379e-06	1.07958e-05
Apoc2	Proximity	9304	-0.666557	0.000643039	0.00261845	-0.694267	2.44379e-06	1.07958e-05
Zfp112	Enhancer	167342	0.52956	0.00280066	0.00952592	0.703706	0.000114858	0.000378785
Ccdc126	Proximity	91614	1.4495	1.41339e-22	6.81044e-21	1.15247	2.44379e-06	1.07958e-05
Cst3	Proximity	4041	1.29339	3.19545e-19	1.18779e-17	1.26139	2.44379e-06	1.07958e-05

## Sheet: NonDom_Trans
Gene	Association(s) with DMR(s)	Distance from Nearest DMR	DESeq2 log2FC	DESeq2 p-value	DESeq2 BH-adjusted p-value	SWISH log2FC	SWISH p-value	SWISH BH-adjusted p-value
Itga3	Proximity	50140	-0.564725	7.11328e-07	4.19684e-06	-0.032629	0.896806	0.928273
Isoc2b	Promoter, Proximity	0	1.83589	3.4186e-09	3.77773e-08	0.476709	0.116075	0.200123
Tmie	Proximity	40517	-1.02034	3.02689e-15	1.78586e-13	0.00786999	0.428993	0.55023
Als2cl	Proximity	55968	-0.328828	0.00307211	0.00953972	0.0764381	0.400337	0.528523
Zfp105	Proximity	66352	1.52147	1.1224e-09	1.65554e-08	0.515658	0.0555767	0.111411
Socs5	Proximity	0	-0.377179	0.00113407	0.00446068	-0.0208391	0.814905	0.890359
Slc25a39	Proximity	51962	0.439411	4.16872e-05	0.000204962	-0.00178195	0.92577	0.941731
Itga9	Proximity	28880	-0.565968	0.00697689	0.0205818	-0.0955179	0.0598876	0.11398
Il12rb1	Proximity	82168	-1.59708	9.50773e-05	0.000431505	-0.426573	0.0490323	0.103318

## Sheet: Dom_Trans|Transvec|Paramut - 19
Gene	Association(s) with DMR(s)	Distance from Nearest DMR	DESeq2_19-F1 log2FC	DESeq2_19-F1 p-value	DESeq2_19-F1 BH-adjusted p-value	DESeq2_37-F1 log2FC	DESeq2_37-F1 p-value	DESeq2_37-F1 BH-adjusted p-value	DESeq2_Strain-Inbred log2FC	DESeq2_Strain-Inbred p-value	DESeq2_Strain-Inbred BH-adjusted p-value
Drap1	Proximity	15773	0.417434	6.91645e-07	3.1124e-05	0.0155748	0.832553	0.983437	0.399535	0.000157795	0.000645524
AI837181	Proximity	18023	0.122997	0.00899661	0.025303	-0.0165995	0.682934	0.903884	0.138683	0.0159812	0.0312677
Banf1	Proximity	41573	0.267834	0.00385064	0.0144399	0.0117786	0.884419	0.983437	0.253841	0.0228127	0.0427738
Ccdc85b	Proximity	50261	0.53495	4.18651e-06	6.2593e-05	-0.105788	0.301048	0.581108	0.639018	3.8053e-08	2.85397e-07
Polb	Proximity	3745	0.419592	0.0107784	0.0285312	-0.214792	0.136911	0.403859	0.631726	0.00140168	0.00394223
Slc20a2	Proximity	57235	-0.262756	6.1949e-05	0.000377017	0.014377	0.801473	0.974765	-0.279196	0.000268923	0.000930964
Mrps9	Proximity	77309	0.158924	0.00162913	0.00733108	-0.00336198	0.938698	0.992669	0.161387	0.0153207	0.0312677
Nudt8	Proximity	17694	0.316244	0.00487158	0.0156586	-0.0314377	0.749195	0.938537	0.345615	0.0102021	0.0229547
Acy3	Proximity	33611	0.521241	3.30074e-06	6.2593e-05	-0.0572074	0.560176	0.787748	0.576149	1.01476e-06	5.70803e-06
Lrba	Proximity	0	0.331577	5.56382e-06	6.2593e-05	0.00088196	0.988987	0.992669	0.328182	0.00095962	0.00287886
Cblc	Promoter, Proximity	0	0.617051	9.65351e-06	8.68816e-05	-0.100778	0.410143	0.659401	0.715095	8.18389e-07	5.26107e-06
AI480526	Proximity	16224	-0.329416	0.0195164	0.0487911	0.178496	0.143594	0.403859	-0.509753	0.00670665	0.0158842
Hpd	Proximity	59150	0.324583	0.00440503	0.0152482	-0.0507215	0.611308	0.833601	0.373051	0.00340162	0.00900428

## Sheet: Dom_Trans|Transvec|Paramut - 37
Gene	Association(s) with DMR(s)	Distance from Nearest DMR	DESeq2_19-F1 log2FC	DESeq2_19-F1 p-value	DESeq2_19-F1 BH-adjusted p-value	DESeq2_37-F1 log2FC	DESeq2_37-F1 p-value	DESeq2_37-F1 BH-adjusted p-value	DESeq2_Strain-Inbred log2FC	DESeq2_Strain-Inbred p-value	DESeq2_Strain-Inbred BH-adjusted p-value
Adat2	Proximity	0	-0.14174	0.165031	0.282226	0.265811	0.0014955	0.0127118	-0.410832	0.00092755	0.00525611

## Sheet: Biallelic_Emergent
Gene	Association(s) with DMR(s)	Distance from Nearest DMR	DESeq2 log2FC	DESeq2 p-value	DESeq2 BH-adjusted p-value	SWISH log2FC	SWISH p-value	SWISH BH-adjusted p-value
Arhgap30	Proximity	31511	-0.365378	0.316201	0.429709	-0.214024	0.0257551	0.0379173
Ufc1	Proximity	72495	0.0620982	0.582494	0.656855	-0.0896224	0.0121457	0.0195067
Usp21	Proximity	80356	0.00216126	0.977999	0.977999	0.141539	0.0121457	0.0195067
Ppox	Proximity	87252	-0.200541	0.0630163	0.128456	-0.105087	0.0337341	0.0483218
Stra6l	Proximity	88981	0.088254	0.237637	0.35985	0.365947	9.77517e-06	3.04755e-05
Cox7a2l	Proximity	31833	-0.0332237	0.719136	0.760604	-0.0926218	0.000542522	0.00107454
Slc39a11	Proximity	0	-0.251017	0.157494	0.263065	-0.243949	1.2219e-05	3.40845e-05
Cog1	Proximity	43658	0.131674	0.0957188	0.187892	0.17622	0.000251711	0.000580029
Ccdc85c	Promoter, Proximity	1804	0.139605	0.187766	0.293623	0.291025	2.44379e-06	8.63473e-06
Uvssa	Promoter, Proximity	1063	0.245383	0.0421642	0.0931126	0.430841	2.44379e-06	8.63473e-06
Ccdc107	Promoter, Proximity	256	0.0360472	0.731902	0.760604	-0.188074	1.2219e-05	3.40845e-05
Cd72	Proximity	45948	-0.564193	0.371256	0.457594	1.14139	2.44379e-06	8.63473e-06
Agtr1a	Promoter, Proximity	0	0.0611911	0.725198	0.760604	-0.165579	0.000197947	0.000476873
Zfp329	Enhancer, Proximity	19111	0.123456	0.3344	0.430111	0.70394	0.000144184	0.000363892
Zscan22	Enhancer, Proximity	69365	0.167769	0.155643	0.263065	0.407564	0.0176979	0.027588
Rps5	Enhancer, Proximity	96511	0.0853644	0.340843	0.430111	-0.280539	2.44379e-06	8.63473e-06
B2m	Proximity	32007	0.0662377	0.575884	0.656855	-0.0593639	0.000488759	0.00103617
Eif3j1	Proximity	66246	0.0281541	0.775663	0.79058	-0.144086	0.00054741	0.00107454
Mdh2	Proximity	37583	0.143977	0.157367	0.263065	-0.0888041	0.0016129	0.00294772

## Sheet: Imprinted
Gene	Association(s) with DMR(s)	Distance from Nearest DMR	SWISH log2FC	SWISH p-value	SWISH BH-adjusted p-value	log2FC - 1937	log2FC - 3719
Sgce	Promoter, Enhancer, Proximity	0	8.68792	2.44379e-06	5.8651e-05	8.76872	-6.55225
Cobl	Proximity	75351	-0.781786	0.000574291	0.00459433	-0.23236	0.611512

## Sheet: Sex-specific
Gene	Association(s) with DMR(s)	Distance from Nearest DMR	DESeq2 log2FC	DESeq2 p-value	DESeq2 BH-adjusted p-value
Rps14	Proximity	3745	-0.170518	0.00465925	0.0123206
Cd74	Proximity	38399	0.957598	2.12098e-09	2.17612e-08
Klf9	Enhancer, Proximity	19341	-0.517894	0.000207801	0.000725182
Pik3c2g	Proximity	0	0.262967	0.0127049	0.0298973
Abcb10	Proximity	0	-0.965304	1.54795e-31	7.21905e-30
Aox3	Promoter, Enhancer, Proximity	0	-2.45557	7.15055e-86	1.83411e-83
Aox1	Enhancer, Proximity	0	-0.847487	7.31285e-06	3.71435e-05
Nudt7	Enhancer, Proximity	0	-2.02903	3.65728e-44	3.75237e-42
Zfp445	Promoter, Enhancer, Proximity	0	-0.465589	1.17315e-06	7.25092e-06
Tcaim	Proximity	10642	-0.547386	4.54725e-08	3.76248e-07
Polb	Proximity	0	-0.488522	4.72912e-05	0.000197239
Vdac3	Proximity	34303	-0.149288	0.00307006	0.00846742
Nat8	Enhancer, Proximity	6561	-1.47731	9.19016e-22	2.35728e-20
Alms1	Proximity	9141	0.508063	0.000748637	0.00238541
Tprkb	Enhancer	111621	-0.335795	0.00190588	0.00552382
Dhx9	Promoter, Proximity	0	-0.281599	3.98223e-07	2.68801e-06
Amn1	Promoter, Proximity	882	-0.414019	0.00452678	0.0120323
Dennd5b	Proximity	38199	0.211868	5.33246e-05	0.000220609
Tle3	Enhancer, Proximity	67124	-0.511051	2.90276e-07	2.03989e-06
Scara5	Enhancer, Proximity	0	-3.7782	3.92055e-08	3.35207e-07
Nuggc	Proximity	73589	-3.77669	8.933e-27	3.27331e-25
Ccdc25	Enhancer, Proximity	84064	-0.377685	1.98404e-10	2.21263e-09
Clu	Enhancer	264724	-0.381206	0.000636976	0.00206816
Gulo	Enhancer	285214	-0.296867	0.000165888	0.000590975
Ephx2	Enhancer	404078	-0.877525	5.70858e-23	1.83031e-21
Cand1	Enhancer, Proximity	25378	-0.239226	2.64261e-08	2.29773e-07
Uvrag	Proximity	0	-0.316421	3.89101e-05	0.000166467
Podn	Enhancer, Proximity	0	-0.368965	0.0107707	0.0256995
Echdc2	Enhancer, Proximity	94782	-0.402092	4.84486e-12	7.31004e-11
Zyg11a	Enhancer	111408	-0.77628	0.000179369	0.000634594
Gpx7	Enhancer	362138	1.69406	1.67298e-21	4.08686e-20
Serpina4-ps1	Promoter, Proximity	0	-2.20196	0.0012669	0.00384568
Serpina12	Enhancer, Proximity	51606	-2.10414	0.000743663	0.00238437
Serpina9	Enhancer, Proximity	86831	-1.63447	0.000371573	0.00125406
Serpina3c	Enhancer, Proximity	94095	-0.782773	0.000124834	0.000464056
Serpina3k	Enhancer	432591	-0.815458	2.74864e-05	0.000120517
Serpina3m	Enhancer	432591	-0.665829	0.000215029	0.000740336
Serpina6	Enhancer	551128	0.961005	6.50538e-09	6.29672e-08
Abcb1b	Proximity	8342	-3.05819	2.23859e-15	4.41692e-14
Abcb1a	Proximity	43919	1.70044	1.11029e-08	1.01711e-07
Map7	Proximity	0	-0.176327	0.000406181	0.0013619
Zcrb1	Promoter, Proximity	468	-0.305094	2.6732e-06	1.4906e-05
Pphln1	Proximity	12733	-0.287466	1.7301e-10	1.97231e-09
Yaf2	Proximity	50835	-0.348912	1.41555e-06	8.44392e-06
Cyp2u1	Promoter, Proximity	0	-2.55468	2.93609e-10	3.20471e-09
Hadh	Proximity	38651	0.268063	0.000136428	0.000503508
Snd1	Proximity	0	-0.194831	0.0120554	0.0284996
Hnrnpk	Enhancer	403534	-0.152406	7.13621e-06	3.66088e-05
Rcl1	Proximity	0	-0.30039	0.00971055	0.0234977
Srd5a1	Promoter, Proximity	0	-1.7196	3.34384e-36	1.90599e-34
Nsun2	Proximity	0	-0.350446	3.40667e-12	5.29583e-11
Tbce	Proximity	0	-0.420989	5.95221e-24	2.03566e-22
Ggps1	Proximity	21208	-0.252828	2.36379e-05	0.000107312
Abca1	Proximity	0	-0.288264	0.00121953	0.00372391
Dym	Proximity	0	-0.171331	0.0114782	0.0272607
BC031181	Proximity	77567	-0.162786	0.0044734	0.0119524
Psmc2	Promoter, Proximity	0	-0.222037	0.000165219	0.000590975
Rrbp1	Proximity	33050	-0.223699	0.00942508	0.022915
Daglb	Enhancer, Proximity	935	-0.597241	4.54612e-22	1.22745e-20
Kdelr2	Enhancer, Proximity	93210	-0.307063	1.28404e-07	9.77318e-07
Zdhhc4	Enhancer	199881	-0.181363	5.48455e-05	0.000225086
Cltb	Proximity	54863	-0.402429	2.52274e-06	1.43796e-05
Higd2a	Proximity	75811	-0.332845	9.53886e-06	4.75091e-05
Nop16	Proximity	77116	-0.366442	6.68415e-05	0.000269997
Emc2	Proximity	97821	-0.207118	9.09668e-05	0.00035353
Etnk2	Proximity	62651	-0.632208	2.74025e-05	0.000120517
Nhsl1	Proximity	0	-0.678979	2.56408e-08	2.26789e-07
Poc1b	Proximity	0	-0.445176	4.0159e-08	3.37731e-07
Galnt4	Proximity	41673	-0.690537	4.23657e-22	1.20742e-20
Enpp3	Promoter, Proximity	0	-1.56929	6.59999e-37	4.83685e-35
Ncald	Proximity	13814	0.906477	3.36869e-18	7.51365e-17
Fancl	Proximity	10036	-0.739755	2.06997e-08	1.86297e-07
Nphp3	Proximity	13850	-0.423414	0.00803633	0.0199659
Zfp933	Proximity	65079	-0.255523	0.00387691	0.0104677
Rd3	Proximity	58884	-1.06452	0.00118837	0.00365049
Mup21	Promoter, Proximity	0	-2.95045	9.11726e-15	1.73228e-13
Arl4c	Proximity	75679	0.764084	4.43852e-06	2.37184e-05
Lcp1	Proximity	0	-0.235696	0.004735	0.0124567
Hgfac	Promoter, Proximity	0	0.248557	0.00163243	0.00484067
Rgs12	Proximity	6699	0.407512	0.0194687	0.0436133
Taok3	Proximity	22338	0.458123	9.3713e-05	0.000361464
C8a	Proximity	0	-2.09038	4.71579e-33	2.4192e-31
C8b	Promoter, Proximity	0	-2.45988	9.75511e-37	6.25546e-35
Ngdn	Promoter, Proximity	0	-0.322449	6.83936e-06	3.54403e-05
Thtpa	Proximity	0	-0.34201	1.18638e-05	5.74163e-05
Zfhx2	Promoter, Proximity	0	-0.692383	6.02506e-08	4.82946e-07
Ap1g2	Proximity	17600	0.228269	0.00168345	0.00496328
Cyp7b1	Enhancer, Proximity	0	-3.63127	9.05684e-23	2.73303e-21
Aven	Proximity	0	-0.273177	0.000149115	0.000546401
Col6a6	Proximity	0	1.05129	0.000988435	0.00309187
Pik3r4	Proximity	73636	0.129014	0.00805643	0.0199659
Zfp212	Enhancer, Proximity	71711	-0.195281	0.000240866	0.000818305
Zfp746	Enhancer, Proximity	75567	-0.193538	0.00254803	0.00726189
Rft1	Proximity	0	-0.157557	0.0100023	0.0240899
Sfmbt1	Proximity	37851	-0.258655	3.94183e-11	5.46529e-10
Prkcd	Proximity	50909	0.263858	0.00802904	0.0199659
Cycs	Enhancer	294623	-0.367869	0.00115247	0.00356154
Mbd1	Proximity	18749	-0.761119	4.35816e-05	0.000183257
Cxxc1	Proximity	82366	-0.229027	7.14437e-05	0.000286333
Enpp5	Proximity	11716	-0.417347	2.84067e-07	2.02397e-06
Rcan2	Proximity	27283	3.17379	1.24741e-42	1.06654e-40
Ugt2b36	Proximity	0	-0.473759	6.73992e-06	3.52814e-05
Ugt2b5	Proximity	54854	-0.787944	5.62973e-11	6.91352e-10
Gm18635	Proximity	66639	-1.49437	3.81034e-06	2.05758e-05
Ugt2b35	Proximity	68664	-0.934686	9.53893e-09	8.89722e-08
Gm5869	Proximity	83685	-0.177842	0.00349568	0.00953875
Nrp1	Proximity	0	-0.480831	0.0173198	0.0395822
Elf1	Proximity	0	0.244263	0.0101547	0.0243428
Slco1a1	Promoter, Proximity	0	-1.71993	4.38582e-07	2.92198e-06
Mypop	Proximity	22384	-0.517085	0.000124823	0.000464056
Dmpk	Proximity	91740	1.32837	4.24946e-09	4.19225e-08
Tmed2	Proximity	96279	-0.170256	0.00132191	0.00396572
Cdk2ap1	Proximity	97096	-0.240869	3.10968e-05	0.000135192
Nol8	Proximity	40990	-0.225847	0.0187441	0.0421743
Kansl3	Proximity	0	-0.223608	1.9945e-05	9.21784e-05
Arid5a	Proximity	38535	0.602822	0.000184863	0.000649554
Maml3	Proximity	0	-1.09999	2.111e-12	3.3842e-11
Ttc39c	Proximity	519	-2.83504	7.88864e-169	4.04687e-166
Osbpl1a	Proximity	11096	-0.181901	0.0186053	0.0420463
Mbd2	Promoter, Proximity	0	-0.163469	5.98274e-05	0.000243583
Car1	Proximity	0	-1.1675	7.15301e-10	7.64478e-09
Car3	Proximity	63508	-1.04003	1.05571e-11	1.54737e-10
Car2	Proximity	88920	1.87115	8.19174e-16	1.68095e-14
Skap2	Proximity	0	-0.247132	0.00175683	0.00515002
Socs7	Proximity	0	-0.450216	4.50731e-11	5.92884e-10
Scamp1	Proximity	0	-0.45911	2.70335e-07	1.95327e-06
Lhfpl2	Proximity	60177	0.748295	0.00240746	0.00689959
Pter	Proximity	27093	0.380452	0.00129578	0.00391022
Slc8a1	Proximity	2492	0.663323	0.0147685	0.0342817
Bcar1	Proximity	44596	-0.186439	0.000151457	0.000551047
S100a1	Proximity	6932	-0.300395	7.55864e-05	0.000300588
S100a13	Proximity	11122	0.213132	0.00533866	0.013832
Snapin	Proximity	17835	-0.383732	1.7392e-12	2.8781e-11
Ilf2	Proximity	20222	-0.465331	3.72283e-11	5.30504e-10
Cox18	Proximity	9603	-0.477226	0.000863485	0.00271759
Tcea1	Proximity	0	-0.140936	0.0225812	0.0497175
Lypla1	Proximity	35220	-0.131972	0.0161258	0.0370966
Mn1	Proximity	0	-1.19354	1.64102e-19	3.82656e-18
Pitpnb	Proximity	57085	-0.218956	3.7093e-07	2.53716e-06
Dcun1d1	Proximity	11950	0.301794	9.29435e-11	1.08364e-09
Fars2	Promoter, Proximity	0	-0.250126	3.21822e-06	1.77521e-05
Itpripl2	Proximity	0	0.337179	0.00829209	0.0204512
Coq7	Proximity	23722	-0.657448	9.26116e-09	8.7981e-08
Tmc7	Proximity	49839	-1.86591	4.36157e-13	7.99102e-12
Derl2	Enhancer, Proximity	0	-0.274424	0.00304632	0.00844735
Dhx33	Promoter, Enhancer, Proximity	2807	-0.406977	1.15586e-05	5.64719e-05
Mis12	Enhancer, Proximity	12960	-0.388676	5.92361e-08	4.82351e-07
C1qbp	Enhancer, Proximity	26718	-0.183453	0.0176016	0.0399542
Nup88	Enhancer, Proximity	42111	-0.201755	1.29547e-07	9.77318e-07
Enpep	Proximity	3124	0.640167	0.000585641	0.00191359
Ankrd33b	Proximity	61684	-0.300878	0.000209295	0.000725461
Sult2a8	Promoter, Proximity	0	-0.984259	6.99365e-11	8.34359e-10
Zfand4	Proximity	14558	-0.841664	2.6312e-07	1.9283e-06
Tmcc1	Enhancer, Proximity	0	-0.33462	2.56001e-06	1.44317e-05
Dennd1b	Proximity	52736	-0.206681	0.00644173	0.0162788
2310009B15Rik	Proximity	72457	-0.366384	9.18267e-06	4.61834e-05
4930579G24Rik	Promoter, Proximity	2269	0.500212	0.0147288	0.0342817
Ppid	Proximity	26233	-0.172283	0.0148412	0.0342952
Fnip2	Proximity	68014	0.439653	0.00300651	0.00838227
Elovl3	Proximity	10685	-6.41971	1.77054e-64	2.27072e-62
Gbf1	Proximity	32912	-0.371855	1.22483e-07	9.5203e-07
Nolc1	Proximity	43617	-0.465695	1.20002e-06	7.32019e-06
Atp8b1	Proximity	0	-0.418949	0.0001197	0.000451517
Nars	Proximity	94315	-0.229844	5.5801e-06	2.95112e-05
Erc2	Proximity	0	-0.530722	5.27617e-07	3.4701e-06
Slc46a3	Proximity	10352	-0.496491	1.2129e-06	7.32019e-06
Tead1	Proximity	30424	0.817055	9.09483e-05	0.00035353
Parva	Proximity	60705	-0.180279	9.86794e-05	0.00037778
Rnf213	Proximity	87694	0.308203	0.00873451	0.0214392
Slc35d2	Proximity	20871	-0.407045	1.15522e-05	5.64719e-05
Habp4	Proximity	96261	-0.240448	0.000535232	0.00177145
Usp10	Promoter, Proximity	0	-0.490509	1.64716e-27	7.04163e-26
Nin	Proximity	0	0.512981	0.00727981	0.0183066
Sav1	Proximity	25279	0.166289	0.000731105	0.00235885
Atl1	Proximity	48750	-0.265325	0.0173606	0.0395822
Zfpm1	Promoter, Proximity	0	-0.255606	0.00274627	0.00774086
Rbp4	Proximity	10787	-0.397477	1.21585e-05	5.82924e-05
Eng	Proximity	13483	0.237967	0.0127853	0.0299491
Arhgdib	Proximity	55768	0.736005	3.11278e-09	3.13109e-08
Spcs2	Proximity	0	-0.228407	0.00587351	0.0150246
Neu3	Proximity	29285	0.382064	0.0211009	0.0470642
Pggt1b	Proximity	3537	-0.166978	2.23151e-05	0.000102211
Rassf3	Proximity	25720	-0.793085	5.30423e-13	9.38299e-12
Clp1	Enhancer, Proximity	79762	-0.321286	0.00411057	0.0110404
Zdhhc5	Enhancer, Proximity	92974	-0.128564	0.00529642	0.0137922
Med19	Enhancer	122485	-0.225323	0.00103252	0.0032102
Tmx2	Enhancer	132162	-0.202634	0.00477826	0.0125064
Pik3r1	Proximity	0	-0.253998	0.00271284	0.00768889
Myof	Proximity	66640	0.724691	0.00199413	0.00574714
Pcolce2	Proximity	43734	0.660439	0.000563517	0.0018531
Slc15a5	Promoter, Proximity	0	-2.68622	4.185e-05	0.00017743
Mgst1	Proximity	79313	-0.601156	1.74489e-06	1.02291e-05
Cox7a2	Promoter, Proximity	2411	-0.346083	0.000770269	0.00243918
Tmem30a	Proximity	6239	-0.19144	0.00614843	0.0156146
Nhej1	Promoter, Proximity	0	-0.592374	3.55931e-07	2.46747e-06
Zfand2b	Proximity	52234	-0.261915	1.27034e-05	6.03412e-05
Atg9a	Proximity	64114	-0.125833	0.00330408	0.00906415
Stk16	Proximity	96956	-0.189574	0.00137799	0.00410995
Rbbp4	Promoter, Proximity	0	-0.739458	1.90082e-27	7.50093e-26
Zbtb8os	Promoter, Proximity	1667	-0.370059	1.7547e-06	1.02291e-05
Osbp	Proximity	57697	-0.267496	7.37857e-07	4.73151e-06
Stx3	Proximity	94426	1.04798	1.80298e-05	8.40846e-05
Zfand5	Proximity	15309	0.164135	0.0222702	0.0493875
Nol7	Enhancer, Proximity	27507	-0.204222	2.71001e-05	0.000120517
Ranbp9	Enhancer, Proximity	33292	-0.334675	3.30128e-06	1.80165e-05
1700028E10Rik	Promoter, Proximity	825	-1.15075	0.00277816	0.00778795
Cx3cr1	Proximity	0	0.975281	0.000225538	0.000771339
Csrnp1	Proximity	36788	-1.01488	1.0574e-07	8.34532e-07
Gorasp1	Proximity	77722	-0.414019	8.43997e-05	0.000333054
Nucks1	Proximity	8817	-0.383026	2.47268e-06	1.42526e-05
Susd4	Proximity	3738	-5.6883	8.24367e-72	1.40967e-69
Elmo1	Proximity	46589	0.893565	8.26593e-07	5.17124e-06
Tdo2	Proximity	21267	-1.00238	5.54615e-11	6.91352e-10
Ctso	Proximity	42574	0.197462	0.000162893	0.00058848
Aldh18a1	Proximity	73162	0.91287	0.00187127	0.00545434
Mocs1	Enhancer, Proximity	81841	-0.405051	4.35199e-11	5.87519e-10
E030037K01Rik	Promoter, Proximity	0	0.391397	0.0223351	0.0493875
Ing2	Proximity	56719	0.261568	2.61173e-05	0.000117528
Slc39a11	Proximity	56488	-0.282097	0.00588683	0.0150246
Mak16	Proximity	18140	-0.203892	0.0035491	0.00963327
Rnf122	Proximity	59423	0.790495	1.49904e-05	7.0551e-05
Sel1l3	Promoter, Enhancer, Proximity	0	-0.43031	0.00900031	0.0219865
Foxn3	Proximity	98185	-0.542444	7.10447e-13	1.21486e-11
Stap1	Proximity	8082	0.52948	0.000114821	0.00043632
Vmp1	Proximity	621	-0.397416	3.89396e-05	0.000166467
Tubd1	Proximity	19409	-0.364358	0.000512048	0.00170572
Rps6kb1	Proximity	47029	-0.24163	1.14078e-09	1.19432e-08
C2cd4d	Proximity	4045	-1.49669	5.66019e-11	6.91352e-10
Them4	Proximity	28106	-0.747959	3.81132e-17	8.14669e-16
Afap1l2	Proximity	97825	0.514324	0.00556849	0.014355
Atrnl1	Proximity	0	-0.36439	1.87359e-07	1.39297e-06
Map4k5	Proximity	45330	-0.264966	5.81822e-07	3.77816e-06
L2hgdh	Proximity	45527	-0.292066	7.54144e-07	4.77625e-06

## Sheet: Skewed_XCI
Gene	Association(s) with DMR(s)	Distance from Nearest DMR	DESeq2 log2FC	DESeq2 p-value	DESeq2 BH-adjusted p-value	SWISH log2FC	SWISH p-value	SWISH BH-adjusted p-value
Efnb1	Promoter, Enhancer, Proximity	0	-0.165601	0.176717	0.391852	1.87254	2.2686e-06	6.42771e-06
Stard8	Promoter, Enhancer, Proximity	0	0.0327026	0.831876	0.918584	2.18335	2.2686e-06	6.42771e-06
Usp27x	Promoter, Proximity	0	0.591648	0.0439492	0.149427	1.76594	0.00110481	0.00134155
Hdac6	Enhancer, Proximity	31506	-0.017358	0.864549	0.918584	2.0488	2.94918e-05	4.55783e-05
Mtcp1	Promoter, Proximity	0	0.110605	0.601481	0.766889	2.02454	9.07441e-06	1.77998e-05
Brcc3	Promoter, Proximity	0	0.0342988	0.681085	0.847204	1.90062	2.2686e-06	6.42771e-06
Fundc2	Proximity	18575	0.0631141	0.744999	0.863522	1.43268	0.0208462	0.0221491
Pdha1	Promoter, Proximity	0	-0.194324	0.0194009	0.0824537	2.0416	2.2686e-06	6.42771e-06
Amot	Promoter, Proximity	0	0.143914	0.367625	0.620949	1.95659	0.00176044	0.00199516
Cul4b	Enhancer, Proximity	58334	0.0939892	0.295733	0.538656	1.92212	6.80581e-06	1.57771e-05
Gripap1	Promoter, Enhancer, Proximity	971	0.0676187	0.460142	0.690212	1.66505	9.07441e-06	1.77998e-05
Nhsl2	Promoter, Proximity	0	0.112612	0.740112	0.863522	2.03321	6.80581e-06	1.57771e-05
Arhgap4	Promoter, Enhancer, Proximity	0	0.260608	0.23357	0.476482	3.22198	2.2686e-06	6.42771e-06
Renbp	Enhancer, Proximity	0	-0.0487096	0.83665	0.918584	2.05762	1.1343e-05	1.92831e-05
Hcfc1	Promoter, Enhancer, Proximity	0	0.104061	0.377439	0.620949	1.87482	2.2686e-06	6.42771e-06
Zmym3	Promoter, Enhancer, Proximity	0	-0.248457	0.0547442	0.165797	1.95014	2.2686e-06	6.42771e-06
Fam3a	Promoter, Enhancer, Proximity	0	0.176102	0.103043	0.26276	1.86581	6.80581e-06	1.57771e-05
Ubl4a	Promoter, Proximity	0	-0.0493869	0.500003	0.728576	2.01209	5.89837e-05	8.13018e-05
Plxna3	Enhancer, Proximity	8667	-0.328277	0.208424	0.442901	1.71209	0.00225499	0.0025001
Fam50a	Enhancer, Proximity	22801	-0.216928	0.0552656	0.165797	1.70447	9.30127e-05	0.000124833
Bcap31	Promoter, Proximity	0	-0.0104547	0.895714	0.931413	1.9484	2.2686e-06	6.42771e-06
Abcd1	Promoter, Proximity	0	-0.0449296	0.714036	0.863522	2.08046	9.07441e-06	1.77998e-05
Il2rg	Enhancer, Proximity	6842	0.207575	0.598541	0.766889	2.68328	2.2686e-06	6.42771e-06
Med12	Promoter, Enhancer, Proximity	0	-0.0384055	0.579783	0.766889	1.80068	2.2686e-06	6.42771e-06
Dynlt3	Proximity	92751	0.144285	0.0313975	0.123175	1.98998	2.2686e-06	6.42771e-06
Zfp275	Promoter, Proximity	0	0.177721	0.270613	0.511158	1.55842	2.2686e-05	3.61559e-05
Kantr	Promoter, Proximity	0	0.275225	0.404698	0.644987	1.35597	0.000959619	0.00119367
Tspyl2	Enhancer, Proximity	3772	0.1256	0.568096	0.766889	1.85186	6.80581e-06	1.57771e-05
Mmgt1	Promoter, Proximity	0	-0.104725	0.246635	0.483784	2.00167	4.31034e-05	6.28079e-05
Xiap	Proximity	28016	-0.0766128	0.455341	0.690212	1.94632	2.2686e-06	6.42771e-06
Cfp	Proximity	83707	0.0600908	0.91315	0.931413	1.51105	1.1343e-05	1.92831e-05
Elk1	Proximity	91798	0.349193	0.0142081	0.0658738	4.00543	1.1343e-05	1.92831e-05
Pcyt1b	Proximity	26231	-0.00713006	0.991537	0.991537	1.63416	4.31034e-05	6.28079e-05
Chst7	Promoter, Proximity	0	0.41875	0.124224	0.298548	2.46277	0.00316697	0.0034365
Chic1	Proximity	63506	0.242398	0.128785	0.298548	1.83538	2.2686e-06	6.42771e-06
Flna	Enhancer, Proximity	62600	0.47825	0.364085	0.620949	2.46141	2.2686e-06	6.42771e-06
Ogt	Proximity	41460	-0.187043	0.0671025	0.190124	1.9735	2.2686e-06	6.42771e-06
Pja1	Promoter, Proximity	0	0.137551	0.0905267	0.242993	1.99376	2.2686e-06	6.42771e-06
Igbp1	Promoter, Proximity	0	0.01192	0.860383	0.918584	1.89989	9.07441e-06	1.77998e-05
Awat2	Proximity	49841	0.773145	0.0342872	0.124903	1.70828	2.04174e-05	3.359e-05
