# Supplementary material for: Non-Mendelian inheritance of DNA methylation patterns in mice
Source: Nat Genet. 2026 May 20;58(6):1409–22. doi: 10.1038/s41588-026-02604-z (PMC13263155; doi:10.1038/s41588-026-02604-z)
Supplement: Supplementary file 5 — Liver DMR-associated gene-phenotype relationships. [file 41588_2026_2604_MOESM5_ESM.xlsx]

## Sheet: TOC
Supplementary Table 11. Liver DMR-associated gene-phenotype relationships.
Gene-phenotype relationships from the MGI databases with relevant OMIM IDs for genes associated with DMRs identified in the liver by promoter and enhancer overlaps and genomic proximity, split by category.

## Sheet: Cis
Gene	Association(s)	OMIM	Phenotype(s)
Snrpn	Promoter, Proximity	OMIM:105830; OMIM:176270	Angelman syndrome; Prader-Willi syndrome
Opa3	Enhancer, Proximity	OMIM:258501; OMIM:165300	3-methylglutaconic aciduria type 3; optic atrophy 3
Rtn2	Proximity	OMIM:604805	hereditary spastic paraplegia 12
Otud7a	Proximity	OMIM:612001	chromosome 15q13.3 microdeletion syndrome
Loxhd1	Promoter, Proximity	OMIM:613079; OMIM:136800|OMIM:610158|OMIM:613267|OMIM:613268|OMIM:613269|OMIM:613270|OMIM:613271|OMIM:615523	autosomal recessive nonsyndromic deafness 77; Fuchs' endothelial dystrophy; orofacial cleft
Bst2	Enhancer, Proximity	OMIM:608089	acquired immunodeficiency syndrome; endometrial cancer
Colgalt1	Proximity	OMIM:618360	brain small vessel disease 3
Unc13a	Promoter, Proximity		amyotrophic lateral sclerosis
Jak3	Enhancer, Proximity	OMIM:607785; OMIM:608971	acute megakaryocytic leukemia; adult T-cell leukemia/lymphoma; juvenile myelomonocytic leukemia; severe combined immunodeficiency; severe combined immunodeficiency, autosomal recessive, T cell-negative, B cell-positive, Nk cell-positive; T-cell acute lymphoblastic leukemia; T-cell non-Hodgkin lymphoma; T-cell prolymphocytic leukemia
Insl3	Proximity	OMIM:219050	cryptorchidism
Asb4	Promoter, Proximity	OMIM:189800|OMIM:609402|OMIM:609403|OMIM:609404|OMIM:614592	pre-eclampsia
Tab2	Enhancer, Proximity		cardiomyopathy; congenital heart disease; ovary epithelial cancer
Tlr6	Promoter, Proximity	OMIM:600807	aspergillosis; asthma; infective endocarditis; rhinitis; tuberculosis
Tlr1	Promoter, Enhancer, Proximity	OMIM:600807; OMIM:161950; OMIM:607572|OMIM:609888|OMIM:613407	aspergillosis; asthma; IgA glomerulonephritis; leprosy; pyelonephritis; tuberculosis
Prok2	Proximity	OMIM:610628	hypogonadotropic hypogonadism 4 with or without anosmia
Smad2	Proximity	OMIM:603956; OMIM:167000|OMIM:607893	cervical cancer; Loeys-Dietz syndrome; Lynch syndrome; ovarian cancer
Hspg2	Proximity	OMIM:608808; OMIM:255800; OMIM:224410; OMIM:187600|OMIM:187601|OMIM:273680	dextro-looped transposition of the great arteries; osteochondrodysplasia; Schwartz-Jampel syndrome 1; Silverman-Handmaker type dyssegmental dysplasia; thanatophoric dysplasia
Usp48	Promoter, Enhancer, Proximity		autosomal dominant nonsyndromic deafness
Gne	Promoter, Enhancer, Proximity	OMIM:605820; OMIM:269921|OMIM:604369	GNE myopathy; sialuria
Col25a1	Proximity	OMIM:616219	congenital fibrosis of the extraocular muscles 5
Vps33a	Promoter, Proximity		Hermansky-Pudlak syndrome
Diablo	Enhancer, Proximity	OMIM:614152	autosomal dominant nonsyndromic deafness 64
Acsf3	Proximity	OMIM:614265	combined malonic and methylmalonic acidemia
Cdh15	Proximity	OMIM:612580	autosomal dominant intellectual developmental disorder 3
Ankrd11	Proximity	OMIM:148050	KBG syndrome
Ppp4c	Promoter, Enhancer, Proximity		oligoasthenoteratozoospermia
Tbx6	Enhancer, Proximity	OMIM:122600	spondylocostal dysostosis 5
Coro1a	Enhancer, Proximity	OMIM:615401; OMIM:608971	coronin-1A deficiency; severe combined immunodeficiency, autosomal recessive, T cell-negative, B cell-positive, Nk cell-positive
Sult1a1	Enhancer	OMIM:114480; OMIM:608089; OMIM:211980|OMIM:608935|OMIM:612571|OMIM:612593|OMIM:614210; OMIM:176807|OMIM:300147|OMIM:300704|OMIM:601518|OMIM:602759|OMIM:608656|OMIM:608658|OMIM:609299|OMIM:609558|OMIM:610321|OMIM:610997|OMIM:611100|OMIM:611868|OMIM:611928|OMIM:611955|OMIM:611958|OMIM:611959; OMIM:613659; OMIM:109800	benign neoplasm; breast cancer; endometrial cancer; esophagus squamous cell carcinoma; lung adenocarcinoma; lung cancer; lung squamous cell carcinoma; prostate cancer; stomach cancer; urinary bladder cancer
Nupr1	Enhancer, Proximity		Sertoli cell-only syndrome
Cln3	Enhancer	OMIM:204200	neuronal ceroid lipofuscinosis 3
Slx1b	Enhancer, Proximity	OMIM:227850	Fanconi-like syndrome
Mapk3	Enhancer, Proximity		colon adenocarcinoma; colorectal adenocarcinoma; endometrial adenocarcinoma; pancreatic ductal carcinoma; pulmonary hypertension
Tufm	Enhancer	OMIM:610678	combined oxidative phosphorylation deficiency 4
Sgf29	Proximity		diabetic retinopathy
Sh3bp2	Promoter, Enhancer, Proximity	OMIM:118400	cherubism
Add1	Proximity	OMIM:145500|OMIM:603918|OMIM:604329|OMIM:607329|OMIM:608742|OMIM:610261|OMIM:610262|OMIM:610948|OMIM:611014; OMIM:144250; OMIM:230750; OMIM:123155|OMIM:236600|OMIM:236635|OMIM:307000|OMIM:615219; OMIM:161950; OMIM:608557	atherosclerosis; essential hypertension; familial combined hyperlipidemia; gastroschisis; hydrocephalus; hypertension; IgA glomerulonephritis; myocardial infarction
Rbpj	Promoter, Proximity	OMIM:100300|OMIM:614219|OMIM:614814|OMIM:615297|OMIM:616028	Adams-Oliver syndrome; aortic valve disease; dilated cardiomyopathy
Cckar	Proximity	OMIM:601665	obesity
Itpkc	Enhancer, Proximity	OMIM:114500	colorectal cancer
Ltbp4	Enhancer, Proximity	OMIM:613177	autosomal recessive cutis laxa type IC; cutis laxa
Grxcr2	Proximity	OMIM:615837	autosomal recessive nonsyndromic deafness 101
Sh3rf2	Proximity		autism spectrum disorder
Sec24d	Promoter, Proximity	OMIM:112240|OMIM:616294	Cole-Carpenter syndrome
Epcam	Proximity	OMIM:613217; OMIM:613244	congenital diarrhea 5 with tufting enteropathy; hereditary nonpolyposis colorectal cancer type 8
Msh2	Promoter, Enhancer, Proximity	OMIM:114480; OMIM:114500; OMIM:211980|OMIM:608935|OMIM:612571|OMIM:612593|OMIM:614210; OMIM:120435; OMIM:276300; OMIM:158320; OMIM:109800	breast cancer; colon cancer; colorectal cancer; esophagus squamous cell carcinoma; lung adenocarcinoma; lung cancer; lung non-small cell carcinoma; Lynch syndrome; Lynch syndrome 1; mismatch repair cancer syndrome; Muir-Torre syndrome; transitional cell carcinoma; urinary bladder cancer
Lipg	Enhancer, Proximity	OMIM:601367; OMIM:300464|OMIM:607339|OMIM:608316|OMIM:608318|OMIM:608320|OMIM:610947|OMIM:611139|OMIM:612030|OMIM:614293; OMIM:608557	cardiovascular system disease; cerebral infarction; coronary artery disease; myocardial infarction
Myo5b	Enhancer, Proximity	OMIM:251850	microvillus inclusion disease; progressive familial intrahepatic cholestasis
Pnkp	Enhancer	OMIM:605589; OMIM:613402	Charcot-Marie-Tooth disease type 2B2; microcephaly, seizures, and developmental delay
Irf3	Enhancer		brain disease
Nosip	Enhancer, Proximity		holoprosencephaly
Cpt1c	Enhancer	OMIM:616282	hereditary spastic paraplegia 73
Fuz	Enhancer	OMIM:301410|OMIM:601634	neural tube defect
Nup62	Enhancer	OMIM:271930|OMIM:500003|OMIM:609161	primary biliary cholangitis; striatonigral degeneration
Snrnp70	Enhancer, Proximity	OMIM:152700|OMIM:300809|OMIM:605480|OMIM:608437|OMIM:609903|OMIM:609939|OMIM:610065|OMIM:610066|OMIM:612254|OMIM:612378|OMIM:613145|OMIM:614420	disease of mental health; systemic lupus erythematosus
Flt3l	Promoter, Enhancer, Proximity		colon carcinoma; glioblastoma; high grade glioma
Pstpip2	Enhancer, Proximity	OMIM:259680	chronic recurrent multifocal osteomyelitis
Epg5	Proximity	OMIM:242840	amyotrophic lateral sclerosis; retinitis pigmentosa; Vici syndrome
Aurka	Promoter, Proximity	OMIM:114500; OMIM:167000|OMIM:607893	colorectal cancer; ovarian cancer; uterine cancer
Hmgb1	Enhancer, Proximity		amyotrophic lateral sclerosis
Gemin5	Enhancer, Proximity	OMIM:619333	neurodevelopmental disorder with cerebellar atrophy and motor dysfunction
Rnf220	Proximity	OMIM:619688	hypomyelinating leukodystrophy 23
Kcnab2	Proximity	OMIM:607872	chromosome 1p36 deletion syndrome
Xrcc5	Enhancer, Proximity	OMIM:606963; OMIM:254500	chronic obstructive pulmonary disease; multiple myeloma; rectum cancer
Igfbp2	Enhancer	OMIM:601665	obesity
Smarcal1	Enhancer, Proximity	OMIM:242900	Schimke immuno-osseous dysplasia
Abca4	Promoter, Proximity	OMIM:153800; OMIM:604116; OMIM:601718; OMIM:248200|OMIM:600110|OMIM:603786	age related macular degeneration 2; cone-rod dystrophy 3; fundus dystrophy; macular degeneration; retinal degeneration; retinitis pigmentosa; retinitis pigmentosa 19; Stargardt disease
Gclm	Proximity	OMIM:608557	myocardial infarction; vascular dementia
P2ry12	Promoter, Proximity	OMIM:600807; OMIM:609821; OMIM:125853|OMIM:601283|OMIM:601407|OMIM:603694|OMIM:608036	asthma; cerebrovascular disease; peripheral artery disease; platelet-type bleeding disorder 8; type 2 diabetes mellitus
Ush1g	Proximity	OMIM:606943	Usher syndrome type 1G
Pmpcb	Promoter, Proximity	OMIM:617954	multiple mitochondrial dysfunctions syndrome 6
Cyp4f39	Promoter, Proximity		autosomal recessive congenital ichthyosis 5
Bmp5	Enhancer		Meier-Gorlin syndrome
Gnb5	Enhancer, Proximity	OMIM:617173	intellectual developmental disorder with cardiac arrhythmia
Pmp2	Proximity	OMIM:618279	Charcot-Marie-Tooth disease type 1G
Impa1	Promoter, Enhancer, Proximity	OMIM:617323	autosomal recessive intellectual developmental disorder 59; intellectual disability
Abcb11	Enhancer, Proximity	OMIM:605479; OMIM:601847	benign recurrent intrahepatic cholestasis 2; intrahepatic cholestasis; liver cirrhosis; progressive familial intrahepatic cholestasis 2
Lrp2	Proximity	OMIM:222448	autoimmune thyroiditis; degenerative myopia; Donnai-Barrow syndrome; Fanconi syndrome
Slx4	Proximity	OMIM:613951; OMIM:227850	Fanconi anemia complementation group P; Fanconi-like syndrome
Dnase1	Proximity	OMIM:152700|OMIM:300809|OMIM:605480|OMIM:608437|OMIM:609903|OMIM:609939|OMIM:610065|OMIM:610066|OMIM:612254|OMIM:612378|OMIM:613145|OMIM:614420	systemic lupus erythematosus
Crebbp	Proximity	OMIM:247640|OMIM:613065; OMIM:601626; OMIM:614286; OMIM:180849|OMIM:610543|OMIM:613684	acute lymphoblastic leukemia; acute myeloid leukemia; autism spectrum disorder; myelodysplastic syndrome; Rubinstein-Taybi syndrome
Mff	Promoter, Proximity		brain disease
Col4a3	Promoter, Proximity	OMIM:104200; OMIM:203780; OMIM:141200	Alport syndrome; autosomal dominant Alport syndrome; autosomal recessive Alport syndrome; benign familial hematuria; end stage renal disease
Tm4sf20	Proximity	OMIM:606711|OMIM:606712|OMIM:607134|OMIM:612514|OMIM:615432	specific language impairment
Tbk1	Proximity	OMIM:616439	brain disease; frontotemporal dementia and/or amyotrophic lateral sclerosis-4
Mdm1	Promoter, Proximity		age related macular degeneration
Prkci	Promoter, Proximity	OMIM:601665; OMIM:125853|OMIM:601283|OMIM:601407|OMIM:603694|OMIM:608036	abdominal obesity-metabolic syndrome; obesity; type 2 diabetes mellitus
Smad4	Promoter, Enhancer, Proximity	OMIM:187300|OMIM:600376|OMIM:601101|OMIM:615506; OMIM:175050; OMIM:174900; OMIM:167000|OMIM:607893	aortic disease; endometrial carcinoma; gastrointestinal system cancer; hereditary hemorrhagic telangiectasia; juvenile polyposis-hereditary hemorrhagic telangiectasia syndrome; juvenile polyposis syndrome; Lynch syndrome; osteogenesis imperfecta; ovarian cancer; pancreatic cancer; seminoma
Pdcd1	Enhancer, Proximity	OMIM:114550; OMIM:612594|OMIM:612595|OMIM:612596; OMIM:152700|OMIM:300809|OMIM:605480|OMIM:608437|OMIM:609903|OMIM:609939|OMIM:610065|OMIM:610066|OMIM:612254|OMIM:612378|OMIM:613145|OMIM:614420	autoimmune hepatitis; dilated cardiomyopathy; hepatitis B; hepatitis C; hepatocellular carcinoma; lupus nephritis; multiple sclerosis; systemic lupus erythematosus
Clic5	Proximity	OMIM:616042	autosomal recessive nonsyndromic deafness 103
Elk3	Proximity	OMIM:603523	congenital chylothorax
Gcsh	Proximity		multiple mitochondrial dysfunctions syndrome
Clp1	Proximity	OMIM:615803	pontocerebellar hypoplasia type 10
Serping1	Proximity	OMIM:601367; OMIM:106100; OMIM:167800	angioedema; cerebral infarction; COVID-19; hereditary angioedema; hereditary angioedema type I; macular degeneration; pancreatitis; toxic shock syndrome
Gabrd	Proximity	OMIM:613060	idiopathic generalized epilepsy 10; postpartum depression
Cfap74	Proximity		primary ciliary dyskinesia
Akap6	Proximity		anorexia nervosa; ovary epithelial cancer
Cux2	Proximity	OMIM:618141	developmental and epileptic encephalopathy 67
Myl2	Proximity	OMIM:608758	familial hypertrophic cardiomyopathy; hypertrophic cardiomyopathy 10
Gfm1	Proximity	OMIM:609060	combined oxidative phosphorylation deficiency 1
Rarres1	Promoter, Proximity	OMIM:151430	follicular lymphoma
Sigmar1	Promoter, Proximity	OMIM:614373; OMIM:605726	amyotrophic lateral sclerosis type 16; distal spinal muscular atrophy 2
Galt	Promoter, Proximity	OMIM:230400	classic galactosemia; galactosemia
Stk4	Proximity	OMIM:242850	primary immunodeficiency disease
Ptpn12	Proximity	OMIM:114500	colorectal cancer
Nrxn1	Promoter, Proximity	OMIM:614325; OMIM:181500	autism spectrum disorder; Pitt-Hopkins-like syndrome 2; schizophrenia
Prex1	Enhancer, Proximity		autism spectrum disorder
Arfgef2	Promoter, Enhancer, Proximity	OMIM:300049|OMIM:608097|OMIM:608098|OMIM:612881|OMIM:615544	periventricular nodular heterotopia
Gatm	Proximity	OMIM:612718; OMIM:134600	AGAT deficiency; Fanconi renotubular syndrome 1
Nlrp12	Proximity	OMIM:611762	familial cold autoinflammatory syndrome 2
Prkcg	Proximity	OMIM:605361	spinocerebellar ataxia type 14
Impa2	Enhancer, Proximity	OMIM:181500	bipolar disorder; schizophrenia
Cidea	Proximity	OMIM:601665	obesity
Afg3l2	Enhancer, Proximity	OMIM:618977; OMIM:614487; OMIM:610246	optic atrophy 12; spastic ataxia; spastic ataxia 5; spinocerebellar ataxia type 28
Mbp	Proximity	OMIM:612594|OMIM:612595|OMIM:612596	multiple sclerosis
Plcg2	Proximity	OMIM:614468	familial cold autoinflammatory syndrome 3
Bckdk	Proximity	OMIM:614923	autism spectrum disorder; branched-chain keto acid dehydrogenase kinase deficiency
Prss8	Proximity	OMIM:242500	autosomal recessive congenital ichthyosis 4B
Fus	Proximity	OMIM:608030; OMIM:614782	amyotrophic lateral sclerosis; amyotrophic lateral sclerosis type 6; essential tremor 4; liposarcoma; neurodegenerative disease
Itgam	Proximity	OMIM:265380; OMIM:189800|OMIM:609402|OMIM:609403|OMIM:609404|OMIM:614592	lupus nephritis; persistent fetal circulation syndrome; pre-eclampsia
Cbx2	Proximity	OMIM:613080	46,XY sex reversal 5
Cbx4	Proximity	OMIM:114550	hepatocellular carcinoma
Prpf3	Proximity	OMIM:601414	retinitis pigmentosa; retinitis pigmentosa 18
Tubgcp4	Promoter, Enhancer, Proximity	OMIM:616335	microcephaly and chorioretinopathy 3
Cdan1	Promoter, Enhancer, Proximity	OMIM:224120	congenital dyserythropoietic anemia; congenital dyserythropoietic anemia type Ia
Ttbk2	Promoter, Enhancer, Proximity	OMIM:604432	spinocerebellar ataxia type 11
Tgm5	Proximity	OMIM:270300|OMIM:613088	peeling skin syndrome
Cog1	Promoter, Proximity	OMIM:611209	congenital disorder of glycosylation type IIg
Chrna1	Promoter, Proximity	OMIM:601462; OMIM:608930	congenital myasthenic syndrome 1A; congenital myasthenic syndrome 1B
Chn1	Promoter, Proximity	OMIM:126800|OMIM:604356	Duane retraction syndrome
Vwf	Proximity	OMIM:109650; OMIM:231200; OMIM:187950|OMIM:601977|OMIM:614521; OMIM:193400; OMIM:613554; OMIM:277480	atrial fibrillation; Behcet's disease; Bernard-Soulier syndrome; end stage renal disease; essential thrombocythemia; pulmonary hypertension; von Willebrand's disease; von Willebrand's disease 1; von Willebrand's disease 2; von Willebrand's disease 3
Ubiad1	Enhancer, Proximity	OMIM:121800	Schnyder corneal dystrophy
Mtor	Enhancer, Proximity	OMIM:182280; OMIM:176807|OMIM:300147|OMIM:300704|OMIM:601518|OMIM:602759|OMIM:608656|OMIM:608658|OMIM:609299|OMIM:609558|OMIM:610321|OMIM:610997|OMIM:611100|OMIM:611868|OMIM:611928|OMIM:611955|OMIM:611958|OMIM:611959; OMIM:125853|OMIM:601283|OMIM:601407|OMIM:603694|OMIM:608036	autosomal dominant polycystic kidney disease; idiopathic interstitial pneumonia; kidney angiomyolipoma; lung small cell carcinoma; prostate cancer; type 2 diabetes mellitus
Malt1	Enhancer, Proximity	OMIM:615468; OMIM:605027	immunodeficiency 12; lymphoma; non-Hodgkin lymphoma
Nup88	Proximity	OMIM:618393	fetal akinesia deformation sequence syndrome 4
C1qbp	Enhancer, Proximity	OMIM:617713	combined oxidative phosphorylation deficiency 33
Meox1	Proximity	OMIM:214300	Klippel-Feil syndrome 2
Sost	Proximity	OMIM:122860; OMIM:269500; OMIM:239100	autosomal dominant craniodiaphyseal dysplasia; sclerosteosis; sclerosteosis 1; SOST-related sclerosing bone dysplasia
Ngf	Proximity	OMIM:600807; OMIM:608654; OMIM:161950	asthma; end stage renal disease; hereditary sensory and autonomic neuropathy type 5; IgA glomerulonephritis; interstitial cystitis; overactive bladder syndrome
Uqcrc1	Proximity		Alzheimer's disease
Col7a1	Proximity	OMIM:131750; OMIM:132000; OMIM:607523; OMIM:131850; OMIM:226600; OMIM:131705	autosomal dominant dystrophic epidermolysis bullosa; epidermolysis bullosa dystrophica; epidermolysis bullosa with congenital localized absence of skin and deformity of nails; nonsyndromic congenital nail disorder 8; pretibial dystrophic epidermolysis bullosa; recessive dystrophic epidermolysis bullosa; transient bullous dermolysis of the newborn
Ucn2	Proximity		hypertension
Trex1	Proximity	OMIM:225750|OMIM:610181|OMIM:610329|OMIM:610333|OMIM:612952|OMIM:615010|OMIM:615846; OMIM:610448|OMIM:614415; OMIM:192315; OMIM:152700|OMIM:300809|OMIM:605480|OMIM:608437|OMIM:609903|OMIM:609939|OMIM:610065|OMIM:610066|OMIM:612254|OMIM:612378|OMIM:613145|OMIM:614420	Aicardi-Goutieres syndrome; Chilblain lupus; cutaneous lupus erythematosus; retinal vasculopathy with cerebral leukodystrophy; systemic lupus erythematosus
Atrip	Proximity		Seckel syndrome
Slc25a12	Enhancer, Proximity	OMIM:608631|OMIM:608638|OMIM:608781|OMIM:609954; OMIM:209850; OMIM:612949	Asperger syndrome; autistic disorder; developmental and epileptic encephalopathy 39
Itga11	Proximity		pancreatic cancer
Fem1b	Proximity	OMIM:125853|OMIM:601283|OMIM:601407|OMIM:603694|OMIM:608036	type 2 diabetes mellitus
Cln6	Proximity	OMIM:601780; OMIM:204300	neuronal ceroid lipofuscinosis; neuronal ceroid lipofuscinosis 6A; neuronal ceroid lipofuscinosis 6B
Espn	Enhancer, Proximity	OMIM:609006	autosomal recessive nonsyndromic deafness 36
Coq2	Enhancer, Proximity	OMIM:607426	primary coenzyme Q10 deficiency 1
Mapt	Enhancer, Proximity	OMIM:600274; OMIM:168600; OMIM:172700; OMIM:601104|OMIM:609454|OMIM:610898	Alzheimer's disease; dementia; frontotemporal dementia; late onset Parkinson's disease; Parkinson's disease; Pick's disease; progressive supranuclear palsy; tauopathy; temporal lobe epilepsy
Nsf	Enhancer, Proximity	OMIM:619340	autism spectrum disorder; developmental and epileptic encephalopathy 96
Spag1	Promoter, Enhancer, Proximity	OMIM:615505	primary ciliary dyskinesia 28
Hgf	Proximity	OMIM:608265; OMIM:614395; OMIM:148300|OMIM:608586|OMIM:608932|OMIM:609271|OMIM:614622|OMIM:614623|OMIM:614628|OMIM:614629; OMIM:608557; OMIM:160700|OMIM:255500|OMIM:300613|OMIM:310460|OMIM:603221|OMIM:608367|OMIM:608474|OMIM:608908|OMIM:609256|OMIM:609257|OMIM:609258|OMIM:609259|OMIM:609994|OMIM:609995|OMIM:610320|OMIM:612554|OMIM:612717|OMIM:613959|OMIM:613969|OMIM:614166|OMIM:614167|OMIM:615420…	angle-closure glaucoma; autosomal recessive nonsyndromic deafness 39; bilirubin metabolic disorder; diabetic neuropathy; graft-versus-host disease; hypertension; interstitial lung disease; keratoconus; limb ischemia; localized scleroderma; myocardial infarction; myopia; retinal degeneration; sciatic neuropathy; systemic scleroderma; vitiligo
Slc2a9	Proximity		abdominal obesity-metabolic syndrome; hyperuricemia
Pik3ca	Proximity	OMIM:114480; OMIM:612918; OMIM:114500; OMIM:615108; OMIM:162900; OMIM:114550; OMIM:167000|OMIM:607893; OMIM:182000; OMIM:613659	breast angiosarcoma; breast cancer; cerebral cavernous malformation; CLOVES syndrome; colon adenocarcinoma; colorectal cancer; colorectal carcinoma; Cowden syndrome 5; cutaneous Paget's disease; epidermal nevus; estrogen-receptor positive breast cancer; hepatocellular carcinoma; ovarian cancer; rectal benign neoplasm; seborrheic keratosis; stomach cancer
Jak1	Promoter, Enhancer, Proximity	OMIM:114500; OMIM:608089; OMIM:114550; OMIM:167000|OMIM:607893; OMIM:176807|OMIM:300147|OMIM:300704|OMIM:601518|OMIM:602759|OMIM:608656|OMIM:608658|OMIM:609299|OMIM:609558|OMIM:610321|OMIM:610997|OMIM:611100|OMIM:611868|OMIM:611928|OMIM:611955|OMIM:611958|OMIM:611959; OMIM:613659; OMIM:152700|OMIM:300809|OMIM:605480|OMIM:608437|OMIM:609903|OMIM:609939|OMIM:610065|OMIM:610066|OMIM:612254|OMIM:6123…	colorectal cancer; endometrial cancer; hepatocellular carcinoma; lung non-small cell carcinoma; ovarian cancer; pancreatic adenocarcinoma; prostate cancer; stomach cancer; systemic lupus erythematosus; T-cell acute lymphoblastic leukemia
Ptprf	Proximity		hyperinsulinism
Szt2	Proximity	OMIM:615476	developmental and epileptic encephalopathy 18
Atp6v0a2	Proximity	OMIM:219200; OMIM:278250	autosomal recessive cutis laxa type IIA; wrinkly skin syndrome
Dnah10	Proximity	OMIM:619515	spermatogenic failure; spermatogenic failure 56
Dpm2	Proximity	OMIM:615042	congenital disorder of glycosylation Iu
Ak1	Proximity	OMIM:206300|OMIM:206400|OMIM:300908|OMIM:613470; OMIM:266120|OMIM:612631	congenital nonspherocytic hemolytic anemia; hemolytic anemia
Eng	Proximity	OMIM:108010; OMIM:114480; OMIM:187300|OMIM:600376|OMIM:601101|OMIM:615506	arteriovenous malformation; arteriovenous malformations of the brain; breast cancer; hereditary hemorrhagic telangiectasia; intracranial aneurysm
Pde6h	Promoter, Enhancer, Proximity	OMIM:610024	retinal cone dystrophy 3A
Mgp	Enhancer, Proximity	OMIM:608557	arteriosclerosis; calcinosis; myocardial infarction
Cdk1	Proximity	OMIM:114480; OMIM:603956; OMIM:109800	breast cancer; cervical cancer; urinary bladder cancer
Stt3b	Proximity	OMIM:615597	congenital disorder of glycosylation Ix
Grhpr	Proximity	OMIM:260000	primary hyperoxaluria; primary hyperoxaluria type 2
Nhlrc1	Proximity	OMIM:254780	Lafora disease
Tpmt	Promoter, Proximity	OMIM:247640|OMIM:613065; OMIM:610460	acute lymphoblastic leukemia; alopecia; leukopenia; thiopurine S-methyltransferase deficiency
Nme5	Proximity	OMIM:123155|OMIM:236600|OMIM:236635|OMIM:307000|OMIM:615219	hydrocephalus; primary ciliary dyskinesia
Sdhc	Enhancer, Proximity	OMIM:606864; OMIM:606764; OMIM:256000; OMIM:115310|OMIM:168000|OMIM:601650|OMIM:605373|OMIM:614165	Carney-Stratakis syndrome; gastrointestinal stromal tumor; Leigh disease; lung non-small cell carcinoma; paraganglioma
Mpz	Promoter, Enhancer, Proximity	OMIM:607791; OMIM:118200; OMIM:607677; OMIM:607736; OMIM:145900; OMIM:609136	Charcot-Marie-Tooth disease; Charcot-Marie-Tooth disease dominant intermediate D; Charcot-Marie-Tooth disease type 1B; Charcot-Marie-Tooth disease type 2I; Charcot-Marie-Tooth disease type 2J; Charcot-Marie-Tooth disease type 3; neuropathy; PCWH syndrome
Slc34a2	Promoter, Proximity	OMIM:265100	pulmonary alveolar microlithiasis
Slc25a11	Enhancer	OMIM:115310|OMIM:168000|OMIM:601650|OMIM:605373|OMIM:614165	paraganglioma
Pfn1	Enhancer	OMIM:614808	amyotrophic lateral sclerosis type 18
Kif1c	Enhancer	OMIM:611302	spastic ataxia 2
Gp1ba	Enhancer	OMIM:231200; OMIM:153670; OMIM:608557; OMIM:177820	Bernard-Soulier syndrome; Bernard-Soulier syndrome type A2; myocardial infarction; non-arteritic anterior ischemic optic neuropathy; platelet-type bleeding disorder 3
Fbxo43	Proximity	OMIM:619696	spermatogenic failure 64
Cyp46a1	Promoter, Enhancer, Proximity		Alzheimer's disease
Ccdc85c	Enhancer, Proximity	OMIM:123155|OMIM:236600|OMIM:236635|OMIM:307000|OMIM:615219	hydrocephalus
Eml1	Promoter, Enhancer, Proximity	OMIM:600348	congenital nervous system abnormality; subcortical band heterotopia
Pde6d	Proximity	OMIM:615665	Joubert syndrome 22
Nppc	Proximity	OMIM:100800	achondroplasia; hypertension; osteochondrodysplasia
Prdm14	Proximity		lung non-small cell carcinoma
Ncoa2	Proximity	OMIM:601626	acute myeloid leukemia; colorectal carcinoma; lung non-small cell carcinoma; prostate adenocarcinoma
Pebp1	Promoter, Proximity	OMIM:176807|OMIM:300147|OMIM:300704|OMIM:601518|OMIM:602759|OMIM:608656|OMIM:608658|OMIM:609299|OMIM:609558|OMIM:610321|OMIM:610997|OMIM:611100|OMIM:611868|OMIM:611928|OMIM:611955|OMIM:611958|OMIM:611959	prostate cancer
Nedd4l	Promoter, Proximity	OMIM:300049|OMIM:608097|OMIM:608098|OMIM:612881|OMIM:615544	periventricular nodular heterotopia
Mir122	Proximity	OMIM:114550	hepatocellular carcinoma
Dok7	Proximity	OMIM:254300; OMIM:618389	congenital myasthenic syndrome 10; fetal akinesia deformation sequence syndrome 3
Lrpap1	Promoter, Proximity	OMIM:608557; OMIM:160700|OMIM:255500|OMIM:300613|OMIM:310460|OMIM:603221|OMIM:608367|OMIM:608474|OMIM:608908|OMIM:609256|OMIM:609257|OMIM:609258|OMIM:609259|OMIM:609994|OMIM:609995|OMIM:610320|OMIM:612554|OMIM:612717|OMIM:613959|OMIM:613969|OMIM:614166|OMIM:614167|OMIM:615420|OMIM:615431|OMIM:615946	Alzheimer's disease; dementia; myocardial infarction; myopia
Magi2	Promoter, Proximity	OMIM:617609	nephrotic syndrome type 15
Mpl	Proximity	OMIM:604498; OMIM:187950|OMIM:601977|OMIM:614521; OMIM:254450; OMIM:188000|OMIM:273900|OMIM:300367|OMIM:313900|OMIM:612004	congenital amegakaryocytic thrombocytopenia; essential thrombocythemia; myelofibrosis; thrombocytopenia; thrombocytosis
Tie1	Proximity		hereditary lymphedema
Cfap57	Proximity		male infertility
Fkbp8	Enhancer, Proximity	OMIM:119800	clubfoot; spina bifida
Fcgr2b	Promoter, Enhancer, Proximity	OMIM:188030; OMIM:152700|OMIM:300809|OMIM:605480|OMIM:608437|OMIM:609903|OMIM:609939|OMIM:610065|OMIM:610066|OMIM:612254|OMIM:612378|OMIM:613145|OMIM:614420	autoimmune thrombocytopenic purpura; glomerulonephritis; lymphoid leukemia; malaria; systemic lupus erythematosus
Ndufs2	Promoter, Enhancer, Proximity	OMIM:256000; OMIM:612594|OMIM:612595|OMIM:612596; OMIM:618228	hypertrophic cardiomyopathy; inherited metabolic disorder; Leigh disease; multiple sclerosis; nuclear type mitochondrial complex I deficiency 6
Atf6	Enhancer, Proximity	OMIM:616517	achromatopsia 7
Ppox	Enhancer, Proximity	OMIM:176200	variegate porphyria
Ufc1	Enhancer, Proximity	OMIM:618076	neurodevelopmental disorder with spasticity and poor growth
Ptpro	Promoter, Proximity	OMIM:614196	nephrotic syndrome type 6
Eps8	Promoter, Proximity	OMIM:615974	autosomal recessive nonsyndromic deafness 102
Gys2	Enhancer, Proximity		glycogen storage disease
Cog2	Enhancer	OMIM:617395	congenital disorder of glycosylation type IIq
Nup133	Enhancer	OMIM:618177	Galloway-Mowat syndrome; nephrotic syndrome type 18
Galnt2	Promoter, Enhancer, Proximity		congenital disorder of glycosylation type II
Tnfrsf10b	Proximity	OMIM:275355	head and neck squamous cell carcinoma
Mttp	Enhancer, Proximity	OMIM:200100; OMIM:143890; OMIM:613282|OMIM:613387; OMIM:601665	abetalipoproteinemia; familial hypercholesterolemia; hyperinsulinism; hypertension; metabolic dysfunction-associated steatotic liver disease; obesity
Adh7	Proximity		Parkinson's disease
Trim2	Enhancer, Proximity	OMIM:615490	Charcot-Marie-Tooth disease type 2R
Otof	Proximity	OMIM:601071	autosomal recessive nonsyndromic deafness 9
Ethe1	Promoter, Enhancer, Proximity	OMIM:602473	ethylmalonic encephalopathy
Xrcc1	Enhancer, Proximity	OMIM:247640|OMIM:613065; OMIM:617633; OMIM:603956; OMIM:608232; OMIM:114500; OMIM:133239; OMIM:114550; OMIM:211980|OMIM:608935|OMIM:612571|OMIM:612593|OMIM:614210; OMIM:156240; OMIM:614286; OMIM:161550|OMIM:607107; OMIM:176807|OMIM:300147|OMIM:300704|OMIM:601518|OMIM:602759|OMIM:608656|OMIM:608658|OMIM:609299|OMIM:609558|OMIM:610321|OMIM:610997|OMIM:611100|OMIM:611868|OMIM:611928|OMIM:611955|OMIM…	acute lymphoblastic leukemia; autosomal recessive spinocerebellar ataxia 26; cervical cancer; chronic myeloid leukemia; colorectal adenocarcinoma; colorectal cancer; colorectal carcinoma; contact dermatitis; esophageal cancer; esophagus squamous cell carcinoma; gallbladder cancer; gastric cardia adenocarcinoma; gastric cardia carcinoma; hepatitis A; hepatitis B; hepatocellular carcinoma; impotenc…
Rab3gap2	Enhancer, Proximity	OMIM:212720; OMIM:614225	Martsolf syndrome; Warburg micro syndrome 2
Acp5	Enhancer, Proximity		spondylometaphyseal dysplasia
Pigyl	Proximity		hyperphosphatasia with impaired intellectual development syndrome 6
Dlx3	Promoter, Proximity	OMIM:104510; OMIM:190320	amelogenesis imperfecta type 4; trichodontoosseous syndrome
Itga3	Proximity		junctional epidermolysis bullosa
Dlx4	Proximity	OMIM:616788	orofacial cleft 15
Itgav	Proximity	OMIM:100070|OMIM:609782|OMIM:611891|OMIM:614375; OMIM:601626	abdominal aortic aneurysm; acute myeloid leukemia
Dync2li1	Proximity		asphyxiating thoracic dystrophy
Abcg5	Enhancer, Proximity	OMIM:210250	arteriosclerosis; sitosterolemia
Abcg8	Enhancer, Proximity	OMIM:601665; OMIM:210250	arteriosclerosis; familial hyperlipidemia; obesity; sitosterolemia
Rmnd1	Promoter, Proximity	OMIM:614922	combined oxidative phosphorylation deficiency 11
Pcsk2	Proximity	OMIM:608557; OMIM:125853|OMIM:601283|OMIM:601407|OMIM:603694|OMIM:608036	myocardial infarction; type 2 diabetes mellitus
Bfsp1	Proximity	OMIM:611391	cataract 33
Daxx	Enhancer, Proximity		appendiceal neoplasm; islet cell tumor; oral squamous cell carcinoma; ovary epithelial cancer; pancreatic endocrine carcinoma
Cd320	Enhancer, Proximity	OMIM:613646	methylmalonic acidemia due to transcobalamin receptor defect
Tapbp	Enhancer, Proximity	OMIM:604571	MHC class I deficiency; severe combined immunodeficiency
Slc39a7	Enhancer, Proximity	OMIM:619693	agammaglobulinemia 9
Col11a2	Enhancer, Proximity	OMIM:601868; OMIM:609706; OMIM:614524; OMIM:184840; OMIM:215150	autosomal dominant nonsyndromic deafness 13; autosomal recessive nonsyndromic deafness 53; cleft palate; fibrochondrogenesis 2; osteochondrodysplasia; otospondylomegaepiphyseal dysplasia, autosomal dominant; otospondylomegaepiphyseal dysplasia, autosomal recessive; Stickler syndrome
Brd2	Enhancer, Proximity	OMIM:254770	B-cell lymphoma; B-lymphoblastic leukemia/lymphoma; juvenile myoclonic epilepsy; photosensitivity disease
Psmb8	Enhancer, Proximity	OMIM:256040	proteasome-associated autoinflammatory syndrome 1
Tap2	Promoter, Enhancer, Proximity	OMIM:603956; OMIM:604571; OMIM:612594|OMIM:612595|OMIM:612596; OMIM:180300; OMIM:152700|OMIM:300809|OMIM:605480|OMIM:608437|OMIM:609903|OMIM:609939|OMIM:610065|OMIM:610066|OMIM:612254|OMIM:612378|OMIM:613145|OMIM:614420; OMIM:222100	allergic contact dermatitis; Alzheimer's disease; ankylosing spondylitis; aspirin-induced respiratory disease; cervical cancer; cervix carcinoma; dengue hemorrhagic fever; diffuse scleroderma; limited scleroderma; lymphoproliferative syndrome; MHC class I deficiency; multiple sclerosis; psoriasis; pulmonary tuberculosis; reactive arthritis; rheumatoid arthritis; systemic lupus erythematosus; tube…
Tap1	Enhancer, Proximity	OMIM:600807; OMIM:211400|OMIM:613021|OMIM:613071; OMIM:603956; OMIM:604571; OMIM:137750|OMIM:177700|OMIM:602429|OMIM:603383|OMIM:606689|OMIM:608695|OMIM:608696|OMIM:609745|OMIM:609887|OMIM:610535|OMIM:611274|OMIM:611276|OMIM:613100; OMIM:181500; OMIM:222100	allergic disease; ankylosing spondylitis; asthma; bronchiectasis; cervical cancer; diffuse scleroderma; extrinsic allergic alveolitis; MHC class I deficiency; open-angle glaucoma; psoriasis; pulmonary tuberculosis; reactive arthritis; rhinitis; schizophrenia; type 1 diabetes mellitus
Rps28	Promoter, Enhancer, Proximity	OMIM:606164	Diamond-Blackfan anemia 15 with mandibulofacial dysostosis
Psmb9	Enhancer, Proximity	OMIM:612594|OMIM:612595|OMIM:612596; OMIM:300854; OMIM:193200	ankylosing spondylitis; autoimmune thyroiditis; lymphoma; multiple sclerosis; psoriasis; renal cell carcinoma; vitiligo
Slc19a3	Proximity	OMIM:607483	biotin-responsive basal ganglia disease
Blm	Promoter, Proximity	OMIM:210900	Bloom syndrome
Stxbp1	Enhancer, Proximity	OMIM:612164	developmental and epileptic encephalopathy 4; West syndrome
Lrsam1	Promoter, Enhancer, Proximity	OMIM:614436	Charcot-Marie-Tooth disease axonal type 2P
Slc4a1	Enhancer, Proximity	OMIM:612653; OMIM:179830|OMIM:267200|OMIM:602722	congenital hemolytic anemia; hereditary spherocytosis; hereditary spherocytosis type 4; renal tubular acidosis
Grn	Proximity	OMIM:600274; OMIM:607485; OMIM:614706	Alzheimer's disease; amyotrophic lateral sclerosis; dementia; frontotemporal dementia; Grn-related frontotemporal lobar degeneration with Tdp43 inclusions; nephrogenic diabetes insipidus; neuronal ceroid lipofuscinosis 11; primary progressive multiple sclerosis
Itga2b	Enhancer, Proximity	OMIM:273800; OMIM:187800; OMIM:188000|OMIM:273900|OMIM:300367|OMIM:313900|OMIM:612004; OMIM:193400	Glanzmann's thrombasthenia; platelet-type bleeding disorder 16; thrombocytopenia; von Willebrand's disease 1
Itga6	Promoter, Proximity	OMIM:226700; OMIM:226730	junctional epidermolysis bullosa; junctional epidermolysis bullosa Herlitz type; junctional epidermolysis bullosa with pyloric atresia
Rapgef4	Promoter, Proximity	OMIM:209850	autistic disorder
Ece1	Enhancer, Proximity	OMIM:300464|OMIM:607339|OMIM:608316|OMIM:608318|OMIM:608320|OMIM:610947|OMIM:611139|OMIM:612030|OMIM:614293; OMIM:217095; OMIM:145500|OMIM:603918|OMIM:604329|OMIM:607329|OMIM:608742|OMIM:610261|OMIM:610262|OMIM:610948|OMIM:611014	Alzheimer's disease; coronary artery disease; double outlet right ventricle; essential hypertension; hypertension
Ttc29	Proximity	OMIM:618745	spermatogenic failure 42
Camta1	Proximity	OMIM:614756	nonprogressive cerebellar ataxia with mental retardation
Slc35b2	Enhancer, Proximity	OMIM:620269	hypomyelinating leukodystrophy 26
Hsp90ab1	Enhancer, Proximity	OMIM:612594|OMIM:612595|OMIM:612596	multiple sclerosis
Slc29a1	Enhancer, Proximity	OMIM:103780; OMIM:106400	alcohol dependence; diffuse idiopathic skeletal hyperostosis
Atp6v1a	Proximity	OMIM:617403; OMIM:618012	autosomal recessive cutis laxa type IID; developmental and epileptic encephalopathy 93
Mir206	Proximity	OMIM:613659	stomach cancer
Il17a	Proximity	OMIM:607154; OMIM:600807; OMIM:180300; OMIM:187360	allergic rhinitis; ankylosing spondylitis; asthma; bronchiolitis; Graves' disease; macular degeneration; Mycobacterium avium complex disease; psoriasis; psoriatic arthritis; rheumatoid arthritis; rhinitis; temporal arteritis
Il17f	Proximity	OMIM:114580|OMIM:212050|OMIM:607644|OMIM:613108|OMIM:613956|OMIM:614162|OMIM:615527|OMIM:616445	chronic mucocutaneous candidiasis
Gclc	Promoter, Proximity	OMIM:601371; OMIM:219700; OMIM:230450; OMIM:266120|OMIM:612631; OMIM:608557	cataract; cystic fibrosis; glutamate-cysteine ligase deficiency; hemolytic anemia; myocardial infarction
Ahdc1	Proximity	OMIM:615829	Xia-Gibbs Syndrome
Fcho1	Proximity	OMIM:242850	primary immunodeficiency disease
Ahi1	Enhancer, Proximity	OMIM:608629; OMIM:609583	autism spectrum disorder; Joubert syndrome 3; Joubert syndrome 4; nephronophthisis
Myb	Proximity	OMIM:187950|OMIM:601977|OMIM:614521; OMIM:254450	essential thrombocythemia; myelofibrosis
Alpl	Promoter, Enhancer, Proximity	OMIM:146300; OMIM:241510; OMIM:241500	adult hypophosphatasia; childhood hypophosphatasia; hypophosphatasia; infantile hypophosphatasia
Ndst1	Proximity	OMIM:616116; OMIM:142340|OMIM:222400|OMIM:610187; OMIM:188400; OMIM:267450	autosomal recessive intellectual developmental disorder 46; congenital diaphragmatic hernia; DiGeorge syndrome; newborn respiratory distress syndrome
Rps14	Promoter, Proximity	OMIM:153550	chromosome 5q deletion syndrome
Tcof1	Proximity	OMIM:154500	Treacher Collins syndrome; Treacher Collins syndrome 1
A2ml1	Promoter, Proximity		otitis media
Apbb2	Enhancer, Proximity		Alzheimer's disease; cognitive disorder
Rasgrp3	Promoter, Proximity		hypertension
Alg8	Enhancer, Proximity	OMIM:608104; OMIM:174050	congenital disorder of glycosylation Ih; polycystic liver disease
Ndufc2	Enhancer, Proximity		nuclear type mitochondrial complex I deficiency
Hmx1	Proximity	OMIM:612109	oculoauricular syndrome
Dock8	Proximity	OMIM:603165; OMIM:243700; OMIM:304790	atopic dermatitis; bacterial infectious disease; hepatitis B; hyper IgE recurrent infection syndrome 2; immune dysregulation-polyendocrinopathy-enteropathy-X-linked syndrome; viral infectious disease
Map4k4	Promoter, Enhancer, Proximity	OMIM:114550	hepatocellular carcinoma; lung adenocarcinoma
Il1r2	Proximity	OMIM:170650|OMIM:608526; OMIM:133239; OMIM:211980|OMIM:608935|OMIM:612571|OMIM:612593|OMIM:614210	aggressive periodontitis; esophageal cancer; lung cancer; organ system cancer
Vipr1	Enhancer, Proximity	OMIM:200400	achalasia
Klhl40	Proximity	OMIM:615348	nemaline myopathy 8
Ceacam16	Proximity	OMIM:600652; OMIM:614614; OMIM:618410	autosomal dominant nonsyndromic deafness 4A; autosomal dominant nonsyndromic deafness 4B; autosomal recessive nonsyndromic deafness 113
Dlc1	Proximity	OMIM:114500	colorectal cancer
Nup93	Proximity	OMIM:616892	nephrotic syndrome type 12
Slc12a3	Proximity	OMIM:145500|OMIM:603918|OMIM:604329|OMIM:607329|OMIM:608742|OMIM:610261|OMIM:610262|OMIM:610948|OMIM:611014; OMIM:263800	essential hypertension; Gitelman syndrome
Prnp	Proximity	OMIM:123400; OMIM:600072; OMIM:137440; OMIM:603218	Creutzfeldt-Jakob disease; fatal familial insomnia; Gerstmann-Straussler-Scheinker syndrome; Huntington's disease-like 1; kuru
Ift52	Proximity		asphyxiating thoracic dystrophy
Mybl2	Proximity	OMIM:601626; OMIM:614286	acute myeloid leukemia; myelodysplastic syndrome
Frrs1l	Proximity	OMIM:616981	developmental and epileptic encephalopathy 37
Serpine2	Promoter, Proximity		Alzheimer's disease
Mrpl44	Proximity	OMIM:615395	combined oxidative phosphorylation deficiency 16
Agps	Enhancer, Proximity	OMIM:600121	rhizomelic chondrodysplasia punctata; rhizomelic chondrodysplasia punctata type 3
Pde11a	Proximity	OMIM:610475|OMIM:610489|OMIM:614190|OMIM:615830	primary pigmented nodular adrenocortical disease
Nphp4	Proximity	OMIM:609583; OMIM:606966; OMIM:266900|OMIM:606995|OMIM:606996|OMIM:609254|OMIM:610189|OMIM:613615	congenital heart disease; Joubert syndrome 4; nephronophthisis; nephronophthisis 4; Senior-Loken syndrome
Exosc3	Enhancer, Proximity	OMIM:614678	pontocerebellar hypoplasia type 1B
Acss2	Enhancer		orofacial cleft
Cep250	Enhancer, Proximity		retinitis pigmentosa
Txnrd1	Proximity		amyotrophic lateral sclerosis
Wfs1	Proximity	OMIM:600965; OMIM:614296; OMIM:116400; OMIM:165500; OMIM:222100; OMIM:125853|OMIM:601283|OMIM:601407|OMIM:603694|OMIM:608036; OMIM:222300	autosomal dominant nonsyndromic deafness 6; autosomal dominant Wolfram syndrome; cataract 41; diabetes mellitus; nonsyndromic deafness; optic atrophy; optic atrophy 1; sensorineural hearing loss; type 1 diabetes mellitus; type 2 diabetes mellitus; Wolfram syndrome; Wolfram syndrome 1
Dym	Promoter, Proximity	OMIM:223800; OMIM:607326	Dyggve-Melchior-Clausen disease; osteochondrodysplasia; Smith-McCort dysplasia; Smith-McCort dysplasia 1
Gucy2c	Proximity	OMIM:614616; OMIM:601665	abdominal obesity-metabolic syndrome; congenital diarrhea 6; obesity
Dmpk	Enhancer, Proximity	OMIM:160900	myotonic dystrophy type 1
Six5	Enhancer, Proximity	OMIM:610896	branchiootorenal syndrome 2
Snrpd2	Enhancer, Proximity	OMIM:152700|OMIM:300809|OMIM:605480|OMIM:608437|OMIM:609903|OMIM:609939|OMIM:610065|OMIM:610066|OMIM:612254|OMIM:612378|OMIM:613145|OMIM:614420	systemic lupus erythematosus
Gipr	Proximity	OMIM:601665	cardiovascular system disease; diabetes mellitus; obesity
Pax4	Proximity	OMIM:612227; OMIM:612225; OMIM:222100; OMIM:125853|OMIM:601283|OMIM:601407|OMIM:603694|OMIM:608036	diabetic ketoacidosis; maturity-onset diabetes of the young type 9; type 1 diabetes mellitus; type 2 diabetes mellitus
Smad7	Enhancer, Proximity	OMIM:114500	colorectal cancer; pancreatic adenocarcinoma
Dicer1	Enhancer, Proximity	OMIM:114500; OMIM:601200; OMIM:188400; OMIM:114550; OMIM:138800|OMIM:300273|OMIM:606082	colorectal cancer; DICER1 syndrome; DiGeorge syndrome; dilated cardiomyopathy; hepatocellular carcinoma; multinodular goiter; nephroma; pleuropulmonary blastoma
Ccm2	Promoter, Enhancer, Proximity	OMIM:603284	cerebral cavernous malformation 2
Dbp	Proximity	OMIM:166710	osteoporosis
Rpl18	Proximity	OMIM:618310	Diamond-Blackfan anemia 18
Sult2b1	Proximity	OMIM:617571	autosomal recessive congenital ichthyosis 14
Grin2d	Proximity	OMIM:617162	developmental and epileptic encephalopathy 46
Mrps28	Proximity	OMIM:618958	combined oxidative phosphorylation deficiency 47
Prss12	Proximity	OMIM:249500	autosomal recessive intellectual developmental disorder 1; intellectual disability
Plcb1	Proximity	OMIM:613722; OMIM:614286; OMIM:181500	Alzheimer's disease; developmental and epileptic encephalopathy 12; myelodysplastic syndrome; schizophrenia
Rfx3	Proximity	OMIM:306955|OMIM:605376|OMIM:606325|OMIM:613751|OMIM:614779	visceral heterotaxy
Orai1	Enhancer, Proximity	OMIM:612782; OMIM:615883	immunodeficiency 9; tubular aggregate myopathy 2
Ddr2	Proximity	OMIM:114500; OMIM:271665; OMIM:613659	adenosquamous gallbladder carcinoma; colorectal cancer; gallbladder adenocarcinoma; oral squamous cell carcinoma; osteoarthritis; spondylometaepiphyseal dysplasia, short limb-hand type; stomach cancer
Strap	Proximity		adenocarcinoma; colorectal carcinoma; large cell carcinoma; lung carcinoma; squamous cell neoplasm
Fes	Promoter, Proximity	OMIM:114550	esophagus squamous cell carcinoma; hepatocellular carcinoma; lung adenocarcinoma
Strc	Promoter, Proximity	OMIM:603720	autosomal recessive nonsyndromic deafness 16; sensorineural hearing loss
Pdia3	Promoter, Proximity		autoimmune hepatitis
Msx1	Proximity	OMIM:206780; OMIM:608874; OMIM:106600|OMIM:150400|OMIM:313500|OMIM:602639|OMIM:604625|OMIM:610926; OMIM:189500	anodontia; cleft lip; cleft palate; orofacial cleft; orofacial cleft 5; tooth agenesis; tooth and nail syndrome
Adamts17	Proximity	OMIM:277600|OMIM:608328|OMIM:613195|OMIM:614819	Weill-Marchesani syndrome
Mef2a	Enhancer, Proximity		dilated cardiomyopathy
Tfr2	Promoter, Proximity	OMIM:231100; OMIM:604250	hemochromatosis; hemochromatosis type 3
Epo	Proximity	OMIM:617907; OMIM:608557	acute kidney failure; Alzheimer's disease; congestive heart failure; diabetic angiopathy; diabetic neuropathy; diabetic retinopathy; familial erythrocytosis 5; glaucoma; high grade glioma; limb ischemia; middle cerebral artery infarction; myocardial infarction; nephrotic syndrome; neurodegenerative disease; Parkinson's disease; placental insufficiency; porphyria; pulmonary hypertension; transient…
Actl6b	Proximity	OMIM:618468	developmental and epileptic encephalopathy 76
Kansl1	Proximity	OMIM:610443	Koolen de Vries syndrome
Wnt8b	Proximity	OMIM:600156|OMIM:606874|OMIM:606875|OMIM:608462|OMIM:611644	Hirschsprung's disease
Ndufb8	Proximity	OMIM:618252	nuclear type mitochondrial complex I deficiency 32
Keap1	Enhancer, Proximity		gallbladder cancer
Cdkn1b	Proximity	OMIM:601626; OMIM:114480; OMIM:610755; OMIM:614286	acute myeloid leukemia; breast cancer; multiple endocrine neoplasia type 4; myelodysplastic syndrome
Tdrd7	Promoter, Enhancer, Proximity	OMIM:613887	cataract 36
Vps13b	Proximity	OMIM:601371; OMIM:216550	cataract; Cohen syndrome
Dct	Promoter, Enhancer, Proximity		oculocutaneous albinism
Tgds	Enhancer, Proximity	OMIM:616145	Catel Manzke syndrome
Gad1	Proximity	OMIM:607834; OMIM:619124; OMIM:181500	anxiety disorder; bipolar disorder; developmental and epileptic encephalopathy 89; schizophrenia
Diaph3	Proximity	OMIM:609129	autosomal dominant auditory neuropathy 1; congenital dyserythropoietic anemia
Ap1s3	Proximity	OMIM:616106	psoriasis 15
Klhl3	Enhancer, Proximity		pseudohypoaldosteronism
Cd38	Proximity	OMIM:222100; OMIM:125853|OMIM:601283|OMIM:601407|OMIM:603694|OMIM:608036	type 1 diabetes mellitus; type 2 diabetes mellitus
Myd88	Enhancer, Proximity	OMIM:114500; OMIM:114550; OMIM:211980|OMIM:608935|OMIM:612571|OMIM:612593|OMIM:614210; OMIM:153600|OMIM:610430; OMIM:242850	central nervous system lymphoma; colon adenocarcinoma; colorectal cancer; colorectal carcinoma; Coronavirus infectious disease; diffuse large B-cell lymphoma; hepatocellular carcinoma; lung cancer; lung non-small cell carcinoma; lymphoplasmacytic lymphoma; monoclonal gammopathy of uncertain significance; primary immunodeficiency disease; testicular lymphoma
Dlec1	Enhancer	OMIM:601626	acute myeloid leukemia
Acvr2b	Enhancer, Proximity	OMIM:208530; OMIM:306955|OMIM:605376|OMIM:606325|OMIM:613751|OMIM:614779	right atrial isomerism; visceral heterotaxy
Irak4	Promoter, Proximity	OMIM:242850	primary immunodeficiency disease
Aebp1	Enhancer	OMIM:618000	Ehlers-Danlos syndrome classic-like 2
Pgam2	Enhancer, Proximity	OMIM:160010|OMIM:268200|OMIM:550500	myoglobinuria
Gck	Promoter, Enhancer, Proximity	OMIM:300464|OMIM:607339|OMIM:608316|OMIM:608318|OMIM:608320|OMIM:610947|OMIM:611139|OMIM:612030|OMIM:614293; OMIM:602485; OMIM:125851; OMIM:606176; OMIM:125853|OMIM:601283|OMIM:601407|OMIM:603694|OMIM:608036	coronary artery disease; diabetes mellitus; familial hyperinsulinemic hypoglycemia 3; gestational diabetes; hyperinsulinemic hypoglycemia; hyperinsulinism; hypertension; hypoglycemia; maturity-onset diabetes of the young type 2; permanent neonatal diabetes mellitus; type 2 diabetes mellitus
Camk2b	Enhancer, Proximity	OMIM:617799	autosomal dominant intellectual developmental disorder 54
Rab27b	Promoter, Proximity	OMIM:185050	platelet storage pool deficiency
Knstrn	Promoter, Proximity		actinic keratosis; skin squamous cell carcinoma
Ivd	Promoter, Proximity	OMIM:243500	amino acid metabolic disorder; isovaleric acidemia
Chst14	Enhancer, Proximity	OMIM:601776	Ehlers-Danlos syndrome musculocontractural type 1
Epas1	Enhancer, Proximity	OMIM:611783; OMIM:267450	familial erythrocytosis 4; lung non-small cell carcinoma; newborn respiratory distress syndrome; polycythemia; pulmonary hypertension
Kcnj8	Enhancer, Proximity	OMIM:300464|OMIM:607339|OMIM:608316|OMIM:608318|OMIM:608320|OMIM:610947|OMIM:611139|OMIM:612030|OMIM:614293; OMIM:239850	coronary artery disease; hypertrichotic osteochondrodysplasia Cantu type
Abcc9	Enhancer, Proximity	OMIM:608569; OMIM:607554|OMIM:608583|OMIM:608988|OMIM:611493|OMIM:611494|OMIM:612201|OMIM:612240|OMIM:613055|OMIM:613980|OMIM:614022|OMIM:614049|OMIM:614050|OMIM:615377|OMIM:615378|OMIM:615770; OMIM:239850	dilated cardiomyopathy; dilated cardiomyopathy 1O; familial atrial fibrillation; hypertrichotic osteochondrodysplasia Cantu type
Mc2r	Proximity	OMIM:202200	glucocorticoid deficiency 1; West syndrome
Lrpprc	Enhancer, Proximity	OMIM:220111; OMIM:256000	French Canadian Leigh disease; Leigh disease
Rpl21	Promoter, Proximity	OMIM:615885	hypotrichosis 12
Col6a3	Promoter, Proximity	OMIM:158810; OMIM:254100; OMIM:616411; OMIM:158800|OMIM:159050|OMIM:309930|OMIM:309950|OMIM:310000|OMIM:310095|OMIM:600416; OMIM:254090	Bethlem myopathy; congenital muscular dystrophy; dystonia 27; muscular dystrophy; Ullrich congenital muscular dystrophy
Matn3	Proximity	OMIM:607078	multiple epiphyseal dysplasia 5; osteoarthritis; osteochondrodysplasia
Wdr35	Proximity	OMIM:613610; OMIM:225500; OMIM:614091	cranioectodermal dysplasia 2; Ellis-Van Creveld syndrome; short-rib thoracic dysplasia 7 with or without polydactyly
Ap4s1	Proximity	OMIM:614067	hereditary spastic paraplegia 52
Fat1	Proximity	OMIM:114500; OMIM:182280	colorectal cancer; esophagus squamous cell carcinoma; facioscapulohumeral muscular dystrophy; lung non-small cell carcinoma; lung small cell carcinoma; nephrotic syndrome; oral squamous cell carcinoma
Twist2	Proximity	OMIM:200110; OMIM:209885	ablepharon macrostomia syndrome; Barber-Say syndrome
Gypa	Proximity		malaria
Clcnka	Promoter, Proximity	OMIM:613090	Bartter disease type 4b; nephrogenic diabetes insipidus; sensorineural hearing loss
Epha2	Enhancer, Proximity	OMIM:116600	cataract 6 multiple types
Clcnkb	Proximity	OMIM:607364; OMIM:613090; OMIM:263800	Bartter disease; Bartter disease type 3; Bartter disease type 4b; Gitelman syndrome; hypertension
Spen	Enhancer, Proximity		esophagus squamous cell carcinoma
Mto1	Proximity	OMIM:614702	combined oxidative phosphorylation deficiency; combined oxidative phosphorylation deficiency 10
Ctnnbl1	Promoter, Proximity	OMIM:114500; OMIM:242850	colorectal cancer; morbid obesity; primary immunodeficiency disease
Spg21	Promoter, Enhancer, Proximity	OMIM:248900	hereditary spastic paraplegia; Mast syndrome
Mtfmt	Enhancer, Proximity	OMIM:614947; OMIM:618248	combined oxidative phosphorylation deficiency 15; nuclear type mitochondrial complex I deficiency 27
Kbtbd13	Proximity	OMIM:609273	nemaline myopathy 6
Mir34a	Proximity	OMIM:114550	hepatocellular carcinoma
Traf3ip1	Promoter, Enhancer, Proximity	OMIM:266900|OMIM:606995|OMIM:606996|OMIM:609254|OMIM:610189|OMIM:613615	Senior-Loken syndrome
Per2	Enhancer, Proximity	OMIM:604348	advanced sleep phase syndrome; advanced sleep phase syndrome 1
Ddost	Promoter, Proximity	OMIM:614507	congenital disorder of glycosylation Ir
Pink1	Promoter, Enhancer, Proximity	OMIM:605909	Parkinson's disease; Parkinson's disease 6
Cda	Promoter, Enhancer, Proximity		lung non-small cell carcinoma
Wnt4	Proximity	OMIM:158330	Mullerian aplasia and hyperandrogenism
Cdc42	Proximity	OMIM:251850	cleft palate; fibrosarcoma; microvillus inclusion disease
Cenpa	Promoter, Enhancer, Proximity	OMIM:109100	autoimmune disease
Kcnk3	Proximity	OMIM:178600|OMIM:265400|OMIM:615342|OMIM:615343|OMIM:615344	primary pulmonary hypertension
Pik3c2g	Proximity	OMIM:125853|OMIM:601283|OMIM:601407|OMIM:603694|OMIM:608036	type 2 diabetes mellitus
Ak2	Proximity	OMIM:267500	reticular dysgenesis
Sgsh	Proximity	OMIM:252940; OMIM:252900	mucopolysaccharidosis III; mucopolysaccharidosis type IIIA
Eif4a3	Proximity		intellectual disability
Card14	Proximity	OMIM:173200; OMIM:602723	pityriasis rubra pilaris; psoriasis 2
Itpr2	Enhancer	OMIM:106190	amyotrophic lateral sclerosis; isolated anhidrosis with normal sweat glands
Slc3a1	Promoter, Proximity	OMIM:220100	cystinuria
Prepl	Proximity	OMIM:616224	congenital myasthenic syndrome 22
Camkmt	Proximity	OMIM:606407	hypotonia-cystinuria syndrome
Tgfbr2	Promoter, Enhancer, Proximity	OMIM:119570; OMIM:188400; OMIM:133239; OMIM:614331; OMIM:610168; OMIM:154700; OMIM:276300; OMIM:176807|OMIM:300147|OMIM:300704|OMIM:601518|OMIM:602759|OMIM:608656|OMIM:608658|OMIM:609299|OMIM:609558|OMIM:610321|OMIM:610997|OMIM:611100|OMIM:611868|OMIM:611928|OMIM:611955|OMIM:611958|OMIM:611959	cleft soft palate; colon cancer; DiGeorge syndrome; esophageal cancer; hereditary nonpolyposis colorectal cancer type 6; Loeys-Dietz syndrome; Loeys-Dietz syndrome 2; Lynch syndrome; Marfan syndrome; mismatch repair cancer syndrome; pancreatic cancer; prostate cancer
Kmt2e	Proximity	OMIM:209850; OMIM:603956	autistic disorder; cervical cancer
Eln	Proximity	OMIM:100070|OMIM:609782|OMIM:611891|OMIM:614375; OMIM:123700; OMIM:606963; OMIM:145500|OMIM:603918|OMIM:604329|OMIM:607329|OMIM:608742|OMIM:610261|OMIM:610262|OMIM:610948|OMIM:611014; OMIM:177850|OMIM:264800; OMIM:180300; OMIM:185500; OMIM:152700|OMIM:300809|OMIM:605480|OMIM:608437|OMIM:609903|OMIM:609939|OMIM:610065|OMIM:610066|OMIM:612254|OMIM:612378|OMIM:613145|OMIM:614420; OMIM:181750; OMIM:1…	abdominal aortic aneurysm; aortic aneurysm; aortic valve disease; aortic valve stenosis; autosomal dominant cutis laxa 1; chronic obstructive pulmonary disease; cutis laxa; dermatitis herpetiformis; diabetic retinopathy; essential hypertension; Kuhnt-Junius degeneration; polyarteritis nodosa; polymyositis; pseudoxanthoma elasticum; rheumatoid arthritis; supravalvular aortic stenosis; systemic lup…
Capn3	Promoter, Proximity	OMIM:253600; OMIM:158800|OMIM:159050|OMIM:309930|OMIM:309950|OMIM:310000|OMIM:310095|OMIM:600416	autosomal dominant limb-girdle muscular dystrophy; autosomal recessive limb-girdle muscular dystrophy type 2A; muscular dystrophy
Zfp106	Proximity		amyotrophic lateral sclerosis
Glrx5	Enhancer, Proximity	OMIM:616860	autosomal recessive pyridoxine-refractory sideroblastic anemia 3
Cndp1	Proximity		glomerulonephritis
Adcy6	Enhancer, Proximity		lethal congenital contracture syndrome
Ccdc65	Promoter, Proximity	OMIM:615504	primary ciliary dyskinesia 27
Stag1	Proximity	OMIM:617635	autosomal dominant intellectual developmental disorder 47
Lrig2	Proximity	OMIM:236730|OMIM:615112	urofacial syndrome
Ralb	Enhancer		pancreatic adenocarcinoma
Tlx2	Promoter, Proximity		intestinal pseudo-obstruction
M1ap	Proximity	OMIM:619108	spermatogenic failure 48
Loxl3	Proximity	OMIM:160700|OMIM:255500|OMIM:300613|OMIM:310460|OMIM:603221|OMIM:608367|OMIM:608474|OMIM:608908|OMIM:609256|OMIM:609257|OMIM:609258|OMIM:609259|OMIM:609994|OMIM:609995|OMIM:610320|OMIM:612554|OMIM:612717|OMIM:613959|OMIM:613969|OMIM:614166|OMIM:614167|OMIM:615420|OMIM:615431|OMIM:615946	myopia
Htra2	Proximity	OMIM:617248	3-methylglutaconic aciduria type 8; motor neuron disease; Parkinson's disease
Mogs	Proximity	OMIM:606056	congenital disorder of glycosylation type IIb
Dctn1	Proximity	OMIM:105400; OMIM:607641; OMIM:168605	amyotrophic lateral sclerosis type 1; distal hereditary motor neuronopathy type 7B; Perry syndrome
Fgl2	Promoter, Proximity		autoimmune glomerulonephritis
Bfsp2	Proximity	OMIM:601371; OMIM:611597	cataract; cataract 12 multiple types
Trem1	Proximity		bacterial sepsis; malaria
Trem2	Proximity	OMIM:600274	frontotemporal dementia
Wdr19	Proximity	OMIM:614376; OMIM:614378; OMIM:614377; OMIM:266900|OMIM:606995|OMIM:606996|OMIM:609254|OMIM:610189|OMIM:613615	asphyxiating thoracic dystrophy 5; Caroli disease; ciliopathy; cranioectodermal dysplasia 4; nephronophthisis 13; retinitis pigmentosa; Senior-Loken syndrome; spermatogenic failure
Ifih1	Proximity	OMIM:225750|OMIM:610181|OMIM:610329|OMIM:610333|OMIM:612952|OMIM:615010|OMIM:615846; OMIM:242850; OMIM:152700|OMIM:300809|OMIM:605480|OMIM:608437|OMIM:609903|OMIM:609939|OMIM:610065|OMIM:610066|OMIM:612254|OMIM:612378|OMIM:613145|OMIM:614420	Aicardi-Goutieres syndrome; primary immunodeficiency disease; systemic lupus erythematosus
Nos1ap	Proximity	OMIM:619155	nephrotic syndrome type 22
Reps1	Proximity		neurodegeneration with brain iron accumulation
Usf1	Enhancer, Proximity	OMIM:125853|OMIM:601283|OMIM:601407|OMIM:603694|OMIM:608036	cardiovascular system disease; type 2 diabetes mellitus
Kcnq5	Proximity	OMIM:617601	autosomal dominant intellectual developmental disorder 46
Cwf19l1	Promoter, Enhancer, Proximity	OMIM:616127	autosomal recessive spinocerebellar ataxia 17
Erlin1	Enhancer, Proximity	OMIM:615681	hereditary spastic paraplegia 62
Chuk	Promoter, Enhancer, Proximity	OMIM:613630; OMIM:176807|OMIM:300147|OMIM:300704|OMIM:601518|OMIM:602759|OMIM:608656|OMIM:608658|OMIM:609299|OMIM:609558|OMIM:610321|OMIM:610997|OMIM:611100|OMIM:611868|OMIM:611928|OMIM:611955|OMIM:611958|OMIM:611959	fetal encasement syndrome; liver cancer; prostate cancer
Aox1	Proximity		amyotrophic lateral sclerosis
H6pd	Proximity	OMIM:604931; OMIM:612594|OMIM:612595|OMIM:612596	cortisone reductase deficiency; cortisone reductase deficiency 1; multiple sclerosis
Csnk1d	Proximity	OMIM:615224	advanced sleep phase syndrome 2
Gan	Proximity	OMIM:256850	giant axonal neuropathy 1
Dzip1	Enhancer, Proximity	OMIM:157700|OMIM:607829|OMIM:610840; OMIM:619102	mitral valve prolapse; spermatogenic failure 47
Htt	Proximity	OMIM:143100	Huntington's disease; Parkinson's disease
Man2a1	Proximity	OMIM:152700|OMIM:300809|OMIM:605480|OMIM:608437|OMIM:609903|OMIM:609939|OMIM:610065|OMIM:610066|OMIM:612254|OMIM:612378|OMIM:613145|OMIM:614420	congenital dyserythropoietic anemia; systemic lupus erythematosus
Dnmt1	Enhancer, Proximity	OMIM:604121; OMIM:614116	autosomal dominant cerebellar ataxia, deafness and narcolepsy; Graves' disease; hereditary sensory neuropathy; hereditary sensory neuropathy type 1E; lung non-small cell carcinoma
Tyk2	Enhancer, Proximity	OMIM:611521; OMIM:601665	immunodeficiency 35; obesity
Icam1	Enhancer, Proximity	OMIM:109650; OMIM:210500; OMIM:254500; OMIM:176807|OMIM:300147|OMIM:300704|OMIM:601518|OMIM:602759|OMIM:608656|OMIM:608658|OMIM:609299|OMIM:609558|OMIM:610321|OMIM:610997|OMIM:611100|OMIM:611868|OMIM:611928|OMIM:611955|OMIM:611958|OMIM:611959; OMIM:608035|OMIM:612263; OMIM:222100	Alzheimer's disease; Behcet's disease; biliary atresia; Crohn's disease; diabetic retinopathy; Graves' disease; Graves ophthalmopathy; inflammatory bowel disease; iridocyclitis; liver cirrhosis; malaria; multiple myeloma; prostate cancer; psoriasis; skin melanoma; type 1 diabetes mellitus
Angptl6	Enhancer, Proximity	OMIM:601665	obesity
S1pr2	Proximity	OMIM:610419; OMIM:605027	autosomal recessive nonsyndromic deafness 68; non-Hodgkin lymphoma
Lacc1	Promoter, Proximity	OMIM:604302	juvenile rheumatoid arthritis
Slc44a1	Promoter, Proximity		high grade glioma
Adora1	Proximity	OMIM:600807	asthma
Casp9	Enhancer, Proximity	OMIM:114500; OMIM:125853|OMIM:601283|OMIM:601407|OMIM:603694|OMIM:608036; OMIM:109800	colorectal cancer; lung non-small cell carcinoma; pancreatic cancer; Parkinson's disease; type 2 diabetes mellitus; urinary bladder cancer
Palld	Promoter, Proximity		pancreatic cancer
Nans	Proximity	OMIM:610442	spondyloepimetaphyseal dysplasia, Genevieve-type
Ambp	Proximity		acute kidney failure; adult respiratory distress syndrome
Kif12	Proximity		progressive familial intrahepatic cholestasis
Stx1a	Promoter, Proximity	OMIM:123400; OMIM:600156|OMIM:606874|OMIM:606875|OMIM:608462|OMIM:611644	Creutzfeldt-Jakob disease; disease of mental health; Hirschsprung's disease
Dnajc30	Proximity	OMIM:194050	nuclear type mitochondrial complex I deficiency; Williams-Beuren syndrome
Mlxipl	Enhancer, Proximity		irritable bowel syndrome
Trip12	Proximity	OMIM:617752	Clark-Baraitser syndrome
Ank2	Promoter, Proximity	OMIM:600919; OMIM:209850; OMIM:163800|OMIM:608567	ankyrin-B-related cardiac arrhythmia; atrial fibrillation; autistic disorder; long QT syndrome; sick sinus syndrome; sinoatrial node disease
Aldob	Enhancer, Proximity	OMIM:229600; OMIM:125853|OMIM:601283|OMIM:601407|OMIM:603694|OMIM:608036	hereditary fructose intolerance syndrome; type 2 diabetes mellitus
Rnf20	Promoter, Enhancer, Proximity	OMIM:114480	breast cancer
Baat	Enhancer, Proximity		disease of metabolism
Irs1	Proximity	OMIM:300464|OMIM:607339|OMIM:608316|OMIM:608318|OMIM:608320|OMIM:610947|OMIM:611139|OMIM:612030|OMIM:614293; OMIM:125853|OMIM:601283|OMIM:601407|OMIM:603694|OMIM:608036	Alzheimer's disease; coronary artery disease; type 2 diabetes mellitus
Hexb	Enhancer	OMIM:268800	Sandhoff disease; spinal muscular atrophy
Sptb	Promoter, Proximity	OMIM:616649	hereditary spherocytosis; hereditary spherocytosis type 2
Ppip5k2	Proximity	OMIM:618422	autosomal recessive nonsyndromic deafness 100; nonsyndromic deafness
Wwox	Promoter, Proximity	OMIM:614322; OMIM:616211; OMIM:133239	autosomal recessive spinocerebellar ataxia 12; developmental and epileptic encephalopathy 28; esophageal cancer; esophagus squamous cell carcinoma; squamous cell carcinoma
Rbm12	Proximity	OMIM:617629	schizophrenia 19
Nfs1	Proximity	OMIM:619386	combined oxidative phosphorylation deficiency 52
Galnt12	Promoter, Proximity	OMIM:114500	colorectal cancer
Anks6	Proximity	OMIM:615382; OMIM:306955|OMIM:605376|OMIM:606325|OMIM:613751|OMIM:614779	nephronophthisis 16; visceral heterotaxy
Lztfl1	Promoter, Proximity	OMIM:615994	Bardet-Biedl syndrome 17
Fyco1	Proximity	OMIM:610019	cataract 18
Dock7	Proximity	OMIM:615859; OMIM:185050	developmental and epileptic encephalopathy 23; platelet storage pool deficiency
Slc20a2	Proximity	OMIM:114100|OMIM:213600|OMIM:615007|OMIM:615483	basal ganglia calcification
Col17a1	Promoter, Proximity	OMIM:122400; OMIM:226650	epithelial recurrent erosion dystrophy; junctional epidermolysis bullosa; junctional epidermolysis bullosa non-Herlitz type
Cfap43	Proximity	OMIM:236690; OMIM:617592	normal pressure hydrocephalus; spermatogenic failure 19
Clcn6	Proximity	OMIM:300464|OMIM:607339|OMIM:608316|OMIM:608318|OMIM:608320|OMIM:610947|OMIM:611139|OMIM:612030|OMIM:614293; OMIM:204200	coronary artery disease; neuronal ceroid lipofuscinosis 3
Mthfr	Promoter, Proximity	OMIM:100070|OMIM:609782|OMIM:611891|OMIM:614375; OMIM:247640|OMIM:613065; OMIM:601626; OMIM:600807; OMIM:143465|OMIM:608903|OMIM:608904|OMIM:608905|OMIM:608906|OMIM:612311|OMIM:612312; OMIM:600880; OMIM:601371; OMIM:601367; OMIM:603956; OMIM:608232; OMIM:300464|OMIM:607339|OMIM:608316|OMIM:608318|OMIM:608320|OMIM:610947|OMIM:611139|OMIM:612030|OMIM:614293; OMIM:608808; OMIM:190685; OMIM:306700; O…	abdominal aortic aneurysm; acute lymphoblastic leukemia; acute myeloid leukemia; alcoholic liver cirrhosis; amyotrophic lateral sclerosis; anemia; angle-closure glaucoma; ankylosing spondylitis; aphthous stomatitis; asthma; atherosclerosis; attention deficit hyperactivity disorder; Budd-Chiari syndrome; cardiovascular system disease; carotid stenosis; cataract; cerebral infarction; cervical cance…
Agtrap	Proximity		acquired metabolic disease
Mad2l2	Promoter, Proximity	OMIM:617243	Fanconi anemia complementation group V
Crhr1	Proximity	OMIM:600807; OMIM:606963; OMIM:601665	asthma; chronic obstructive pulmonary disease; obesity
Lck	Proximity	OMIM:615758	immunodeficiency 22
Ccdc28b	Proximity	OMIM:209900	Bardet-Biedl syndrome; Bardet-Biedl syndrome 1
Pdgfrl	Proximity	OMIM:114500; OMIM:114550	colorectal cancer; hepatocellular carcinoma
Txnl4a	Promoter, Enhancer, Proximity	OMIM:608572	Burn-McKeown syndrome
Errfi1	Enhancer, Proximity	OMIM:608089	endometrial cancer; osteoarthritis
Park7	Enhancer, Proximity	OMIM:601367; OMIM:606324	cerebral infarction; middle cerebral artery infarction; Parkinsonism; Parkinson's disease; Parkinson's disease 7
Tnfrsf9	Proximity	OMIM:242850	primary immunodeficiency disease
Uts2	Proximity	OMIM:125853|OMIM:601283|OMIM:601407|OMIM:603694|OMIM:608036	gestational diabetes; type 2 diabetes mellitus
Per3	Proximity	OMIM:616882	advanced sleep phase syndrome; advanced sleep phase syndrome 3
Cdc5l	Enhancer, Proximity	OMIM:259500	osteosarcoma
Ctnnb1	Proximity	OMIM:615075; OMIM:114500; OMIM:617572; OMIM:114550; OMIM:155255; OMIM:194070; OMIM:167000|OMIM:607893; OMIM:132600; OMIM:176807|OMIM:300147|OMIM:300704|OMIM:601518|OMIM:602759|OMIM:608656|OMIM:608658|OMIM:609299|OMIM:609558|OMIM:610321|OMIM:610997|OMIM:611100|OMIM:611868|OMIM:611928|OMIM:611955|OMIM:611958|OMIM:611959; OMIM:109800	autism spectrum disorder; autosomal dominant intellectual developmental disorder 19; colorectal cancer; exudative vitreoretinopathy; exudative vitreoretinopathy 7; fibrolamellar carcinoma; granulosa cell tumor; hepatocellular carcinoma; medulloblastoma; nephroblastoma; ovarian cancer; pilomatrixoma; prostate cancer; urinary bladder cancer
Ulk4	Promoter, Proximity	OMIM:123155|OMIM:236600|OMIM:236635|OMIM:307000|OMIM:615219	hydrocephalus
Soat2	Proximity	OMIM:300464|OMIM:607339|OMIM:608316|OMIM:608318|OMIM:608320|OMIM:610947|OMIM:611139|OMIM:612030|OMIM:614293; OMIM:114550	coronary artery disease; hepatocellular carcinoma
Dcaf17	Promoter, Proximity	OMIM:241080	Woodhouse-Sakati syndrome
Agl	Promoter, Proximity	OMIM:232400	glycogen storage disease III
Mycn	Proximity	OMIM:164280|OMIM:614326	Feingold syndrome
Kcnj5	Proximity	OMIM:613485; OMIM:605635|OMIM:613677	atrial fibrillation; long QT syndrome 13; primary hyperaldosteronism
Kcnj1	Promoter, Proximity	OMIM:241200	Bartter disease type 2
Fli1	Proximity	OMIM:181750; OMIM:188000|OMIM:273900|OMIM:300367|OMIM:313900|OMIM:612004	blood platelet disease; systemic scleroderma; thrombocytopenia
Cacna1d	Proximity	OMIM:125853|OMIM:601283|OMIM:601407|OMIM:603694|OMIM:608036	type 2 diabetes mellitus
Rad51d	Proximity		hereditary breast ovarian cancer syndrome
Unc45b	Proximity	OMIM:616279; OMIM:619178	cataract 43; myofibrillar myopathy 11
Nemf	Enhancer, Proximity		neuromuscular disease; neuropathy
L2hgdh	Enhancer	OMIM:236792	2-hydroxyglutaric aciduria; cerebellar ataxia; hereditary spastic paraplegia; L-2-hydroxyglutaric aciduria; visual epilepsy
Sos2	Enhancer, Proximity	OMIM:616559	Noonan syndrome 9
Rab23	Proximity	OMIM:201000|OMIM:614976	Carpenter syndrome
Camk2n1	Enhancer, Proximity	OMIM:167000|OMIM:607893	ovarian cancer; ovarian carcinoma; prostate adenocarcinoma
Anxa2	Proximity		osteonecrosis
Gpc6	Proximity	OMIM:258315	omodysplasia 1
Mn1	Enhancer, Proximity		familial meningioma; meningioma; myeloid leukemia
Degs1	Proximity	OMIM:618404	hypomyelinating leukodystrophy 18
Fbxo28	Proximity	OMIM:619777	developmental and epileptic encephalopathy 100
Pth1r	Enhancer, Proximity	OMIM:215045; OMIM:600002; OMIM:156400; OMIM:125350	chondrodysplasia Blomstrand type; Eiken syndrome; Jansen's metaphyseal chondrodysplasia; osteochondrodysplasia; primary failure of tooth eruption
Myl3	Proximity	OMIM:608751	hypertrophic cardiomyopathy 8
Tmie	Promoter, Enhancer, Proximity	OMIM:600971	autosomal recessive nonsyndromic deafness 6; sensorineural hearing loss
Scg5	Promoter, Proximity		pituitary-dependent Cushing's disease
Ror1	Proximity	OMIM:617654	autosomal recessive nonsyndromic deafness 108
Ptprn2	Proximity	OMIM:222100	prediabetes syndrome; type 1 diabetes mellitus
Pik3r2	Enhancer, Proximity		pancreatic ductal adenocarcinoma
Mast3	Enhancer, Proximity	OMIM:620115	developmental and epileptic encephalopathy 108
Il12rb1	Enhancer, Proximity	OMIM:614891	immunodeficiency 30
Rilpl1	Proximity	OMIM:619790	oculopharyngodistal myopathy 4
Eif2b1	Proximity	OMIM:603896	leukoencephalopathy with vanishing white matter 1
Cartpt	Proximity	OMIM:601665	obesity
Eno1	Promoter, Proximity		Alzheimer's disease
Adgrv1	Promoter, Proximity	OMIM:604352; OMIM:605472	familial febrile seizures 4; Usher syndrome type 2C
Cdk5	Proximity	OMIM:616342	Alzheimer's disease; lissencephaly 7 with cerebellar hypoplasia
Slc4a2	Proximity		osteopetrosis
Ddr1	Promoter, Proximity	OMIM:259500; OMIM:608035|OMIM:612263	breast carcinoma; lung non-small cell carcinoma; osteosarcoma; skin melanoma
Vars2	Proximity	OMIM:615917	combined oxidative phosphorylation deficiency 20
Wnk1	Proximity	OMIM:201300	hereditary sensory and autonomic neuropathy type 2A; hereditary sensory neuropathy; hypertension; pseudohypoaldosteronism
Ercc1	Promoter, Enhancer, Proximity	OMIM:247640|OMIM:613065; OMIM:601626; OMIM:114480; OMIM:610758; OMIM:114500; OMIM:254500; OMIM:259500; OMIM:613659; OMIM:610965	acute lymphoblastic leukemia; acute myeloid leukemia; anemia; azoospermia; breast cancer; cerebrooculofacioskeletal syndrome 4; colorectal cancer; esophagus adenocarcinoma; high grade glioma; kidney failure; lung non-small cell carcinoma; multiple myeloma; osteosarcoma; ovary epithelial cancer; pancreatic cancer; stomach cancer; transient cerebral ischemia; XFE progeroid syndrome
Ppp1r13l	Promoter, Enhancer, Proximity		arrhythmogenic right ventricular cardiomyopathy; autosomal recessive disease
Ercc2	Promoter, Enhancer, Proximity	OMIM:247640|OMIM:613065; OMIM:601626; OMIM:114480; OMIM:610756; OMIM:608232; OMIM:300464|OMIM:607339|OMIM:608316|OMIM:608318|OMIM:608320|OMIM:610947|OMIM:611139|OMIM:612030|OMIM:614293; OMIM:114550; OMIM:254500; OMIM:614286; OMIM:601675; OMIM:176807|OMIM:300147|OMIM:300704|OMIM:601518|OMIM:602759|OMIM:608656|OMIM:608658|OMIM:609299|OMIM:609558|OMIM:610321|OMIM:610997|OMIM:611100|OMIM:611868|OMIM:…	acoustic neuroma; acquired immunodeficiency syndrome; acute lymphoblastic leukemia; acute myeloid leukemia; autosomal recessive congenital ichthyosis; breast cancer; cerebrooculofacioskeletal syndrome 2; chronic myeloid leukemia; coronary artery disease; hepatocellular carcinoma; high grade glioma; lung non-small cell carcinoma; macular degeneration; melanoma; multiple myeloma; myelodysplastic sy…
Lsm11	Proximity	OMIM:225750|OMIM:610181|OMIM:610329|OMIM:610333|OMIM:612952|OMIM:615010|OMIM:615846	Aicardi-Goutieres syndrome
Thg1l	Proximity	OMIM:618800	autosomal recessive spinocerebellar ataxia 28
Sox30	Proximity	OMIM:114550; OMIM:211980|OMIM:608935|OMIM:612571|OMIM:612593|OMIM:614210	hepatocellular carcinoma; lung cancer
Myo7a	Promoter, Proximity	OMIM:601317; OMIM:600060; OMIM:276900	autosomal dominant nonsyndromic deafness 11; autosomal recessive nonsyndromic deafness 2; congenital nystagmus; Leber congenital amaurosis; sensorineural hearing loss; Usher syndrome; Usher syndrome type 1
Capn5	Proximity	OMIM:193235	neovascular inflammatory vitreoretinopathy
Polr3f	Enhancer, Proximity	OMIM:242850	primary immunodeficiency disease
Sec23b	Promoter, Proximity	OMIM:224100; OMIM:616858	congenital dyserythropoietic anemia type II; Cowden syndrome 7
Rab28	Proximity	OMIM:615374	cone-rod dystrophy 18
Pcsk9	Promoter, Proximity	OMIM:143890	familial hypercholesterolemia; hypobetalipoproteinemia
Bsnd	Proximity	OMIM:602522	Bartter disease; Bartter disease type 4a; sensorineural hearing loss
Dhcr24	Enhancer, Proximity		lipid metabolism disorder
Pnpt1	Promoter, Proximity	OMIM:614934; OMIM:614932; OMIM:608703	autosomal recessive nonsyndromic deafness 70; combined oxidative phosphorylation deficiency 13; spinocerebellar ataxia type 25
Abcb4	Promoter, Enhancer, Proximity	OMIM:600803; OMIM:114550; OMIM:614972; OMIM:613806; OMIM:602347	cholecystitis; cholestasis; hepatocellular carcinoma; intrahepatic cholestasis; intrahepatic cholestasis of pregnancy 3; liver cirrhosis; primary biliary cholangitis; primary sclerosing cholangitis; progressive familial intrahepatic cholestasis 3
Lrp8	Proximity	OMIM:300464|OMIM:607339|OMIM:608316|OMIM:608318|OMIM:608320|OMIM:610947|OMIM:611139|OMIM:612030|OMIM:614293; OMIM:608557; OMIM:181500	Alzheimer's disease; coronary artery disease; dementia; myocardial infarction; schizophrenia
Cdh13	Proximity	OMIM:114480; OMIM:603956; OMIM:167000|OMIM:607893; OMIM:176807|OMIM:300147|OMIM:300704|OMIM:601518|OMIM:602759|OMIM:608656|OMIM:608658|OMIM:609299|OMIM:609558|OMIM:610321|OMIM:610997|OMIM:611100|OMIM:611868|OMIM:611928|OMIM:611955|OMIM:611958|OMIM:611959; OMIM:109800	breast cancer; breast carcinoma; cervical cancer; endometrial carcinoma; lung non-small cell carcinoma; ovarian cancer; prostate cancer; urinary bladder cancer
Ank3	Proximity	OMIM:615493; OMIM:181500	autosomal recessive intellectual developmental disorder 37; bipolar disorder; schizophrenia
Ndufaf5	Promoter, Proximity	OMIM:618238	nuclear type mitochondrial complex I deficiency 16
Smc2	Promoter, Proximity		colon adenocarcinoma
Nup54	Enhancer, Proximity		dystonia
Scarb2	Enhancer, Proximity	OMIM:310370; OMIM:254900	progressive myoclonus epilepsy; progressive myoclonus epilepsy 4
Lhx4	Proximity		panhypopituitarism
Qsox1	Enhancer, Proximity	OMIM:192350|OMIM:276950	VACTERL association
Syne2	Proximity	OMIM:612999	autosomal dominant Emery-Dreifuss muscular dystrophy 5
Scn8a	Proximity	OMIM:617080; OMIM:614558	benign familial infantile seizures 5; developmental and epileptic encephalopathy 13; early infantile epileptic encephalopathy; epilepsy
Notch2	Proximity	OMIM:118450|OMIM:610205; OMIM:102500; OMIM:189800|OMIM:609402|OMIM:609403|OMIM:609404|OMIM:614592	Alagille syndrome; Hajdu-Cheney syndrome; pre-eclampsia
Cfap53	Promoter, Proximity	OMIM:306955|OMIM:605376|OMIM:606325|OMIM:613751|OMIM:614779	visceral heterotaxy
Mbd1	Proximity	OMIM:211980|OMIM:608935|OMIM:612571|OMIM:612593|OMIM:614210	lung cancer
Sdha	Enhancer, Proximity	OMIM:613642; OMIM:256000; OMIM:252011; OMIM:115310|OMIM:168000|OMIM:601650|OMIM:605373|OMIM:614165	dilated cardiomyopathy 1GG; Leigh disease; lung non-small cell carcinoma; mitochondrial complex II deficiency; paraganglioma
Erap1	Enhancer		cervix carcinoma
Gse1	Proximity	OMIM:613659	stomach cancer
Baz1b	Enhancer, Proximity	OMIM:194050	Williams-Beuren syndrome
Fkbp6	Proximity	OMIM:194050	spermatogenic failure; Williams-Beuren syndrome
Stx3	Proximity		congenital diarrhea
Etv6	Proximity	OMIM:601626; OMIM:614286; OMIM:188000|OMIM:273900|OMIM:300367|OMIM:313900|OMIM:612004	acute myeloid leukemia; leukemia; lymphoid leukemia; myelodysplastic syndrome; myeloid neoplasm; myeloproliferative neoplasm; thrombocytopenia
Drc1	Proximity	OMIM:615294; OMIM:306955|OMIM:605376|OMIM:606325|OMIM:613751|OMIM:614779	Kartagener syndrome; primary ciliary dyskinesia 21; spermatogenic failure; visceral heterotaxy
Lat	Enhancer, Proximity	OMIM:617514	IgG4-related disease; immunodeficiency 52
Cd19	Proximity	OMIM:613493	common variable immunodeficiency 3
Edaradd	Proximity	OMIM:614940; OMIM:614941	ectodermal dysplasia 11A; ectodermal dysplasia 11B
Grm8	Promoter, Proximity	OMIM:143465|OMIM:608903|OMIM:608904|OMIM:608905|OMIM:608906|OMIM:612311|OMIM:612312; OMIM:209850; OMIM:181500	attention deficit hyperactivity disorder; autistic disorder; schizophrenia
Pdyn	Proximity	OMIM:610245	spinocerebellar ataxia type 23; temporal lobe epilepsy
Hnrnpa2b1	Enhancer, Proximity	OMIM:615422	inclusion body myopathy with early-onset Paget disease of bone with or without frontotemporal dementia 2; inclusion body myopathy with Paget disease of bone and frontotemporal dementia
Snx10	Promoter, Enhancer, Proximity	OMIM:615085	autosomal recessive osteopetrosis 8
St3gal3	Enhancer, Proximity	OMIM:611090; OMIM:615006	autosomal recessive intellectual developmental disorder 12; developmental and epileptic encephalopathy 15
Slc6a9	Enhancer	OMIM:605899	glycine encephalopathy
Hpd	Enhancer, Proximity	OMIM:140350; OMIM:276710	hawkinsinuria; tyrosinemia type III
Acox1	Proximity	OMIM:264470	peroxisomal acyl-CoA oxidase deficiency
Dnajc13	Proximity		Parkinson's disease
Nubpl	Proximity	OMIM:618242	nuclear type mitochondrial complex I deficiency 21
Catsper1	Proximity	OMIM:612997	spermatogenic failure 7
Cst6	Proximity	OMIM:242500; OMIM:618535	autosomal recessive congenital ichthyosis 4B; ectodermal dysplasia 15
Banf1	Proximity	OMIM:614008	Nestor-Guillermo progeria syndrome
Fosl1	Proximity	OMIM:613659	stomach cancer
Efemp2	Proximity	OMIM:208050; OMIM:614437; OMIM:608089; OMIM:259500	aortic aneurysm; arterial tortuosity syndrome; autosomal recessive cutis laxa type IB; cutis laxa; endometrial cancer; osteosarcoma
Mus81	Proximity	OMIM:208050; OMIM:154700; OMIM:130700	arterial tortuosity syndrome; Marfan syndrome; pulmonary emphysema
Nhlh2	Proximity		hypogonadotropic hypogonadism
Casq2	Proximity	OMIM:611938	catecholaminergic polymorphic ventricular tachycardia 2
Vangl1	Proximity	OMIM:301410|OMIM:601634	caudal regression syndrome; neural tube defect
Abcb1a	Proximity	OMIM:612244	inflammatory bowel disease 13
Acvrl1	Promoter, Proximity	OMIM:108010; OMIM:187300|OMIM:600376|OMIM:601101|OMIM:615506	arteriovenous malformations of the brain; hereditary hemorrhagic telangiectasia; pulmonary hypertension
Acvr1b	Proximity	OMIM:182280; OMIM:156240; OMIM:613659	lung non-small cell carcinoma; lung small cell carcinoma; malignant mesothelioma; pancreatic cancer; stomach cancer
Gnpat	Proximity	OMIM:222765	disease of mental health; rhizomelic chondrodysplasia punctata type 2
Sprtn	Proximity	OMIM:616200	Ruijs-Aalfs syndrome
Egln1	Proximity	OMIM:609820; OMIM:300854	familial erythrocytosis 3; polycythemia; renal cell carcinoma
Bnc1	Proximity	OMIM:618723	primary ovarian insufficiency 16
Six1	Proximity	OMIM:605192; OMIM:194070	autosomal dominant nonsyndromic deafness 23; branchiootorenal syndrome; nephroblastoma
Egf	Enhancer, Proximity	OMIM:608089; OMIM:114550; OMIM:611718	endometrial cancer; gallbladder cancer; glioblastoma; hepatocellular carcinoma; high grade glioma; lung adenocarcinoma; lung non-small cell carcinoma; oligodendroglioma; primary hypomagnesemia; renal hypomagnesemia 4; Zollinger-Ellison syndrome
Lrit3	Proximity	OMIM:615058	congenital stationary night blindness 1F
Cfi	Enhancer, Proximity	OMIM:615439; OMIM:610984	age related macular degeneration 13; atypical hemolytic-uremic syndrome; complement factor I deficiency; glomerulonephritis; Kuhnt-Junius degeneration; macular degeneration
Nfatc1	Promoter, Enhancer, Proximity	OMIM:614429|OMIM:614431|OMIM:614432	congenital heart disease; ventricular septal defect
Ift88	Proximity	OMIM:263200; OMIM:106700	autosomal recessive polycystic kidney disease; mitral valve disease; scimitar syndrome
Fars2	Proximity	OMIM:614946; OMIM:617046	combined oxidative phosphorylation deficiency 14; hereditary spastic paraplegia 77
Abcc2	Promoter, Enhancer, Proximity	OMIM:247640|OMIM:613065; OMIM:608232; OMIM:237500; OMIM:613282|OMIM:613387	acute lymphoblastic leukemia; bilirubin metabolic disorder; cholangiocarcinoma; chronic myeloid leukemia; drug-induced hepatitis; Dubin-Johnson syndrome; lung non-small cell carcinoma; metabolic dysfunction-associated steatotic liver disease
Cox15	Enhancer, Proximity	OMIM:256000; OMIM:615119	hypertrophic cardiomyopathy; Leigh disease; mitochondrial complex IV deficiency nuclear type 6
Dnmbp	Enhancer, Proximity	OMIM:618415	cataract 48
Hnf4a	Enhancer, Proximity	OMIM:144250; OMIM:616026; OMIM:125850; OMIM:125853|OMIM:601283|OMIM:601407|OMIM:603694|OMIM:608036	familial combined hyperlipidemia; Fanconi renotubular syndrome 4; Fanconi syndrome; hypoglycemia; maturity-onset diabetes of the young type 1; type 2 diabetes mellitus
Polg	Promoter, Proximity	OMIM:203700; OMIM:157640; OMIM:258450; OMIM:114550; OMIM:613662; OMIM:612594|OMIM:612595|OMIM:612596; OMIM:614286; OMIM:607459	Alpers-Huttenlocher syndrome; autosomal dominant progressive external ophthalmoplegia 1; autosomal recessive progressive external ophthalmoplegia 1; cardiomyopathy; cerebellar ataxia; chronic progressive external ophthalmoplegia; epilepsy; hepatocellular carcinoma; mitochondrial DNA depletion syndrome 4b; mitochondrial encephalomyopathy; multiple sclerosis; myelodysplastic syndrome; Parkinson's d…
Rlbp1	Proximity	OMIM:607475; OMIM:136880; OMIM:607476	Bothnia retinal dystrophy; fundus albipunctatus; Newfoundland cone-rod dystrophy; night blindness; retinitis pigmentosa
Fanci	Proximity	OMIM:609053	Fanconi anemia; Fanconi anemia complementation group I; female breast cancer
Mir9-3	Proximity		lung squamous cell carcinoma
Ripply2	Proximity	OMIM:616566	spondylocostal dysostosis; spondylocostal dysostosis 6
Cyb5r4	Proximity	OMIM:125853|OMIM:601283|OMIM:601407|OMIM:603694|OMIM:608036	type 2 diabetes mellitus
Arv1	Proximity	OMIM:617020	developmental and epileptic encephalopathy 38
Ano6	Proximity	OMIM:262890	ankylosing spondylitis; inflammatory bowel disease; Scott syndrome
Pak6	Promoter, Proximity		clear cell renal cell carcinoma
Bub1b	Proximity	OMIM:114500; OMIM:257300	colorectal cancer; mosaic variegated aneuploidy syndrome 1
Trak1	Proximity	OMIM:618201; OMIM:184850	developmental and epileptic encephalopathy 68; Stiff-Person syndrome
Cpn1	Enhancer, Proximity	OMIM:212070	carboxypeptidase N deficiency
Slc9a9	Enhancer	OMIM:209850	autism spectrum disorder; autistic disorder
Prex2	Proximity		cholangiocarcinoma; Klatskin's tumor
Ercc5	Proximity	OMIM:616570; OMIM:613659; OMIM:278780	cerebrooculofacioskeletal syndrome 3; disease by infectious agent; larynx cancer; lung non-small cell carcinoma; melanoma; stomach cancer; xeroderma pigmentosum group G
Ap5z1	Proximity	OMIM:613647	hereditary spastic paraplegia; hereditary spastic paraplegia 48
Rtf1	Proximity		dilated cardiomyopathy
Pars2	Enhancer, Proximity	OMIM:618437	developmental and epileptic encephalopathy 75
Slc7a6os	Proximity	OMIM:310370	progressive myoclonus epilepsy
Smpd3	Proximity	OMIM:221750|OMIM:262600|OMIM:262700|OMIM:613038|OMIM:613986; OMIM:166210; OMIM:259420	hypopituitarism; osteogenesis imperfecta; osteogenesis imperfecta type 2; osteogenesis imperfecta type 3
Atp1a2	Promoter, Proximity	OMIM:104290|OMIM:614820; OMIM:121200|OMIM:121201|OMIM:269720; OMIM:619605; OMIM:602481; OMIM:609179|OMIM:609670	alternating hemiplegia of childhood; benign neonatal seizures; developmental and epileptic encephalopathy 98; familial hemiplegic migraine 2; hypertension; migraine with aura
Dcaf8	Proximity	OMIM:610100	giant axonal neuropathy 2
Casq1	Promoter, Proximity	OMIM:125853|OMIM:601283|OMIM:601407|OMIM:603694|OMIM:608036	type 2 diabetes mellitus
Kcnj10	Proximity	OMIM:600791; OMIM:612780	autosomal recessive nonsyndromic deafness 4; EAST syndrome
Pin1	Proximity		Alzheimer's disease
Slc30a10	Enhancer, Proximity	OMIM:613280	hypermanganesemia with dystonia 1
Sox9	Promoter, Proximity	OMIM:114290; OMIM:211980|OMIM:608935|OMIM:612571|OMIM:612593|OMIM:614210	campomelic dysplasia; lung cancer; lung carcinoma
Prdm8	Proximity	OMIM:616640	progressive myoclonus epilepsy 10
Fgf5	Proximity	OMIM:190330	familial isolated trichomegaly
Prkag2	Promoter, Enhancer, Proximity	OMIM:600858; OMIM:261740; OMIM:194200	glycogen storage disease; hypertrophic cardiomyopathy 6; lethal congenital glycogen storage disease of heart; Wolff-Parkinson-White syndrome
Hsd17b4	Promoter, Proximity	OMIM:261515; OMIM:233400|OMIM:614129|OMIM:614926|OMIM:615300; OMIM:184850	D-bifunctional protein deficiency; Perrault syndrome; Stiff-Person syndrome
Myod1	Proximity	OMIM:618975	congenital myopathy 17
Kcnc1	Proximity	OMIM:616187	progressive myoclonus epilepsy 7
Nkx2-1	Proximity	OMIM:118700|OMIM:215450; OMIM:188550	choreatic disease; thyroid gland papillary carcinoma
Pax9	Proximity	OMIM:106600|OMIM:150400|OMIM:313500|OMIM:602639|OMIM:604625|OMIM:610926	tooth agenesis
Gpr179	Proximity	OMIM:614565	congenital stationary night blindness 1E
Btnl2	Proximity	OMIM:300464|OMIM:607339|OMIM:608316|OMIM:608318|OMIM:608320|OMIM:610947|OMIM:611139|OMIM:612030|OMIM:614293; OMIM:611775; OMIM:180300	berylliosis; coronary artery disease; Graves' disease; Kawasaki disease; rheumatoid arthritis; sarcoidosis; tuberculosis; ulcerative colitis
Rax	Promoter, Proximity	OMIM:611038	isolated microphthalmia 3
Actc1	Promoter, Proximity	OMIM:612794; OMIM:613424; OMIM:612098	atrial heart septal defect 5; dilated cardiomyopathy; dilated cardiomyopathy 1R; hypertrophic cardiomyopathy 11
Tmem237	Proximity	OMIM:614424	Joubert syndrome; Joubert syndrome 14
Als2	Enhancer, Proximity	OMIM:205100	amyotrophic lateral sclerosis; amyotrophic lateral sclerosis type 2
Cdc25a	Proximity	OMIM:603956; OMIM:176807|OMIM:300147|OMIM:300704|OMIM:601518|OMIM:602759|OMIM:608656|OMIM:608658|OMIM:609299|OMIM:609558|OMIM:610321|OMIM:610997|OMIM:611100|OMIM:611868|OMIM:611928|OMIM:611955|OMIM:611958|OMIM:611959; OMIM:109800	cervical cancer; prostate cancer; urinary bladder cancer
Pigb	Proximity	OMIM:618580	developmental and epileptic encephalopathy 80
Rab27a	Proximity	OMIM:607624; OMIM:203300; OMIM:185050	Griscelli syndrome type 2; hemophagocytic lymphohistiocytosis; Hermansky-Pudlak syndrome 1; non-Langerhans-cell histiocytosis; platelet storage pool deficiency
Khdc3	Proximity		gestational trophoblastic neoplasm
Slc7a5	Enhancer, Proximity	OMIM:114550	autism spectrum disorder; cholangiocarcinoma; colon cancer; hepatocellular carcinoma; lung squamous cell carcinoma
Mgme1	Proximity	OMIM:615084	mitochondrial DNA depletion syndrome 11
Ovol2	Proximity	OMIM:122000	posterior polymorphous corneal dystrophy 1
Dnah17	Proximity	OMIM:618643	spermatogenic failure 39
Eftud2	Enhancer, Proximity	OMIM:114550; OMIM:610536	esophageal atresia; hepatitis B; hepatocellular carcinoma; mandibulofacial dysostosis, Guion-Almeida type; microcephaly
Ccdc103	Proximity	OMIM:614679	primary ciliary dyskinesia 17
Gfap	Proximity	OMIM:203450	Alexander disease
Atic	Proximity		purine-pyrimidine metabolic disorder
Fn1	Proximity	OMIM:167030; OMIM:305800; OMIM:184255	calcium oxalate nephrolithiasis; membranoproliferative glomerulonephritis; spondylometaphyseal dysplasia corner fracture type
Hps6	Proximity	OMIM:614075	Hermansky-Pudlak syndrome; Hermansky-Pudlak syndrome 6
Ldb1	Proximity	OMIM:161200	nail-patella syndrome
Pitx3	Proximity	OMIM:107250; OMIM:601371; OMIM:610623; OMIM:604219	anterior segment dysgenesis; anterior segment dysgenesis 1; cataract; cataract 11 multiple types; cataract 9 multiple types; Parkinson's disease
Fto	Proximity	OMIM:614823; OMIM:300464|OMIM:607339|OMIM:608316|OMIM:608318|OMIM:608320|OMIM:610947|OMIM:611139|OMIM:612030|OMIM:614293; OMIM:145500|OMIM:603918|OMIM:604329|OMIM:607329|OMIM:608742|OMIM:610261|OMIM:610262|OMIM:610948|OMIM:611014; OMIM:608557; OMIM:601665; OMIM:300854; OMIM:125853|OMIM:601283|OMIM:601407|OMIM:603694|OMIM:608036	aortic valve disease 2; cardiovascular system disease; clear cell renal cell carcinoma; coronary artery disease; diabetic neuropathy; essential hypertension; hypertension; myocardial infarction; nuclear senile cataract; obesity; pulmonary embolism; renal cell carcinoma; type 2 diabetes mellitus
Cox4i1	Proximity		cytochrome-c oxidase deficiency disease
Irf8	Proximity	OMIM:109650; OMIM:600080; OMIM:614893; OMIM:226990; OMIM:254500; OMIM:152700|OMIM:300809|OMIM:605480|OMIM:608437|OMIM:609903|OMIM:609939|OMIM:610065|OMIM:610066|OMIM:612254|OMIM:612378|OMIM:613145|OMIM:614420	Behcet's disease; familial chronic myelocytic leukemia-like syndrome; immunodeficiency 32A; immunodeficiency 32B; multiple myeloma; systemic lupus erythematosus
Rfc1	Enhancer, Proximity		West Nile fever
Lias	Enhancer, Proximity	OMIM:245348|OMIM:245349|OMIM:312170|OMIM:608782|OMIM:614111	pyruvate decarboxylase deficiency
Ugdh	Promoter, Enhancer, Proximity	OMIM:618792	developmental and epileptic encephalopathy 84
Pus7	Promoter, Proximity	OMIM:618342	intellectual developmental disorder with abnormal behavior, microcephaly, and short stature
Rint1	Promoter, Proximity		infantile liver failure syndrome
Slco2a1	Proximity	OMIM:259100	primary hypertrophic osteoarthropathy
Trf	Promoter, Proximity	OMIM:209300	atransferrinemia; anemia; gastrointestinal system disease; hyperglycemia; iron deficiency anemia; restless legs syndrome; type 1 diabetes mellitus
Gsto2	Promoter, Proximity	OMIM:600807	Alzheimer's disease; asthma; Parkinson's disease
Gsto1	Proximity		Alzheimer's disease; Parkinson's disease
Cfap58	Proximity	OMIM:619144	oligoasthenoteratozoospermia; spermatogenic failure 49
Dpysl5	Promoter, Proximity		Ritscher-Schinzel syndrome
Xpa	Promoter, Proximity	OMIM:278700	xeroderma pigmentosum; xeroderma pigmentosum group A
Sgcb	Proximity	OMIM:604286; OMIM:158800|OMIM:159050|OMIM:309930|OMIM:309950|OMIM:310000|OMIM:310095|OMIM:600416	autosomal recessive limb-girdle muscular dystrophy type 2E; muscular dystrophy
Npr2	Enhancer, Proximity	OMIM:100800; OMIM:602875; OMIM:145500|OMIM:603918|OMIM:604329|OMIM:607329|OMIM:608742|OMIM:610261|OMIM:610262|OMIM:610948|OMIM:611014; OMIM:615923	achondroplasia; acromesomelic dysplasia, Maroteaux type; essential hypertension; Miura type epiphyseal chondrodysplasia
Prpf4	Proximity	OMIM:615922	retinitis pigmentosa 70
Tcap	Proximity	OMIM:601954; OMIM:607487	autosomal recessive limb-girdle muscular dystrophy type 2G; hypertrophic cardiomyopathy 25
Pnmt	Proximity	OMIM:612594|OMIM:612595|OMIM:612596	Alzheimer's disease; hypertension; multiple sclerosis
Pgap3	Proximity	OMIM:615716	hyperphosphatasia with impaired intellectual development syndrome 4
Erbb2	Proximity	OMIM:600156|OMIM:606874|OMIM:606875|OMIM:608462|OMIM:611644; OMIM:167000|OMIM:607893; OMIM:176807|OMIM:300147|OMIM:300704|OMIM:601518|OMIM:602759|OMIM:608656|OMIM:608658|OMIM:609299|OMIM:609558|OMIM:610321|OMIM:610997|OMIM:611100|OMIM:611868|OMIM:611928|OMIM:611955|OMIM:611958|OMIM:611959; OMIM:300854; OMIM:613659; OMIM:109800	dilated cardiomyopathy; high grade glioma; Hirschsprung's disease; lung adenocarcinoma; mammary Paget's disease; ovarian cancer; prostate cancer; renal cell carcinoma; stomach cancer; urinary bladder cancer
Grb7	Proximity		esophagus adenocarcinoma
Ikzf3	Proximity	OMIM:242850; OMIM:152700|OMIM:300809|OMIM:605480|OMIM:608437|OMIM:609903|OMIM:609939|OMIM:610065|OMIM:610066|OMIM:612254|OMIM:612378|OMIM:613145|OMIM:614420	primary immunodeficiency disease; systemic lupus erythematosus
Casz1	Proximity	OMIM:607872	chromosome 1p36 deletion syndrome
Invs	Proximity	OMIM:602088; OMIM:187500	hypertension; nephronophthisis 2; tetralogy of Fallot
Stat4	Promoter, Proximity	OMIM:109650; OMIM:114550; OMIM:161950; OMIM:270150; OMIM:152700|OMIM:300809|OMIM:605480|OMIM:608437|OMIM:609903|OMIM:609939|OMIM:610065|OMIM:610066|OMIM:612254|OMIM:612378|OMIM:613145|OMIM:614420; OMIM:181750; OMIM:222100	autoimmune hepatitis; Behcet's disease; dermatomyositis; diffuse scleroderma; disabling pansclerotic morphea; genital herpes; hepatocellular carcinoma; IgA glomerulonephritis; limited scleroderma; polymyositis; primary biliary cholangitis; psoriasis; psoriatic arthritis; rectum adenocarcinoma; Sjogren's syndrome; systemic lupus erythematosus; systemic scleroderma; type 1 diabetes mellitus; Vogt-K…
Stat1	Promoter, Proximity	OMIM:114480; OMIM:614892; OMIM:613796; OMIM:614162	breast cancer; breast carcinoma; colon adenocarcinoma; immunodeficiency 31A; immunodeficiency 31B; immunodeficiency 31C; prostate adenocarcinoma; severe acute respiratory syndrome
Gls	Enhancer, Proximity	OMIM:618328	developmental and epileptic encephalopathy 71
Lamb1	Proximity	OMIM:209850; OMIM:615191	autistic disorder; lissencephaly 5
Gpr12	Proximity	OMIM:601665	obesity
Trip13	Proximity	OMIM:617598	mosaic variegated aneuploidy syndrome 3
Cnga3	Proximity	OMIM:216900	achromatopsia 2; color blindness
Slc25a26	Promoter, Proximity	OMIM:616794	combined oxidative phosphorylation deficiency 28
Pop1	Proximity	OMIM:617396	anauxetic dysplasia 2
Clcn1	Proximity	OMIM:160800	myotonia congenita; Thomsen disease
Mip	Promoter, Enhancer, Proximity	OMIM:601371; OMIM:615274	cataract; cataract 15 multiple types
Timeless	Proximity		advanced sleep phase syndrome
Stat2	Proximity	OMIM:616636	immunodeficiency 44; neutropenia; Zika fever
Mdm4	Promoter, Proximity		dilated cardiomyopathy
Slc26a5	Promoter, Proximity	OMIM:613865	autosomal recessive nonsyndromic deafness 61
Gfpt1	Proximity	OMIM:610542; OMIM:601665	congenital myasthenic syndrome 12; obesity
Antxr1	Proximity	OMIM:230740	colorectal carcinoma; GAPO syndrome
Ptk2b	Proximity	OMIM:114480	breast cancer; hypertension
Cd40	Proximity	OMIM:600807; OMIM:113970; OMIM:151430; OMIM:606843; OMIM:611775; OMIM:254500; OMIM:612594|OMIM:612595|OMIM:612596; OMIM:605027; OMIM:180300; OMIM:152700|OMIM:300809|OMIM:605480|OMIM:608437|OMIM:609903|OMIM:609939|OMIM:610065|OMIM:610066|OMIM:612254|OMIM:612378|OMIM:613145|OMIM:614420	arthritis; asthma; B-cell lymphoma; Burkitt lymphoma; Crohn's disease; diffuse large B-cell lymphoma; end stage renal disease; follicular lymphoma; Graves' disease; hyperimmunoglobulin syndrome; immunodeficiency with hyper IgM type 3; Kawasaki disease; melanoma; multiple myeloma; multiple sclerosis; non-Hodgkin lymphoma; pancreatic ductal carcinoma; pemphigus; plasma cell leukemia; psoriasis; rhe…
Kif1a	Promoter, Proximity	OMIM:614213; OMIM:610357; OMIM:614255	hereditary sensory neuropathy; hereditary sensory neuropathy type 2C; hereditary spastic paraplegia; hereditary spastic paraplegia 30; NESCAV syndrome
Agxt	Enhancer, Proximity	OMIM:259900	primary hyperoxaluria type 1
Cacna1s	Proximity	OMIM:620246; OMIM:170400|OMIM:613345	congenital myopathy 18; hypokalemic periodic paralysis; malignant hyperthermia
Inha	Proximity		prostate carcinoma
Lmbrd1	Proximity	OMIM:277380	methylmalonic aciduria and homocystinuria type cblF
Tnpo2	Proximity	OMIM:619556	intellectual developmental disorder with hypotonia, impaired speech, and dysmorphic facies
Man2b1	Proximity	OMIM:248500	alpha-mannosidosis
Npc1	Proximity	OMIM:257220	Niemann-Pick disease; Niemann-Pick disease type C1
Kdsr	Promoter, Enhancer, Proximity	OMIM:617526; OMIM:151430	erythrokeratodermia variabilis et progressiva 4; follicular lymphoma
Bcl2	Promoter, Enhancer, Proximity	OMIM:601626; OMIM:151430; OMIM:182280; OMIM:176807|OMIM:300147|OMIM:300704|OMIM:601518|OMIM:602759|OMIM:608656|OMIM:608658|OMIM:609299|OMIM:609558|OMIM:610321|OMIM:610997|OMIM:611100|OMIM:611868|OMIM:611928|OMIM:611955|OMIM:611958|OMIM:611959; OMIM:300854; OMIM:109800	acute myeloid leukemia; esophagus adenocarcinoma; follicular lymphoma; intracranial aneurysm; lung small cell carcinoma; oligomeganephronia; plasmacytoma; prostate cancer; renal cell carcinoma; retinal degeneration; transitional cell carcinoma; urinary bladder cancer
Slc12a5	Enhancer, Proximity	OMIM:616645; OMIM:616685	developmental and epileptic encephalopathy 34; epilepsy; idiopathic generalized epilepsy 14
Cfap44	Promoter, Proximity	OMIM:617593	spermatogenic failure 20
Wdhd1	Enhancer, Proximity		cholangiocarcinoma
Gch1	Enhancer, Proximity	OMIM:233910; OMIM:601367; OMIM:128230; OMIM:603903; OMIM:125853|OMIM:601283|OMIM:601407|OMIM:603694|OMIM:608036	BH4-deficient hyperphenylalaninemia B; bipolar disorder; cerebral infarction; diabetic angiopathy; dystonia; dystonia 5; hypertension; Parkinsonism; sickle cell anemia; type 2 diabetes mellitus
Lgals3	Enhancer, Proximity	OMIM:600807; OMIM:228100	asthma; steatotic liver disease
Rxrg	Proximity		lung non-small cell carcinoma
Lmx1a	Proximity	OMIM:601412	autosomal dominant nonsyndromic deafness 7
Hdc	Proximity	OMIM:600807; OMIM:137580	asthma; Gilles de la Tourette syndrome; rhinitis
Map3k5	Proximity	OMIM:143100	Huntington's disease
Mobp	Proximity	OMIM:600274	frontotemporal dementia
Stac3	Promoter, Proximity	OMIM:255995	Native American myopathy
Lrp1	Promoter, Enhancer, Proximity	OMIM:142340|OMIM:222400|OMIM:610187; OMIM:230750; OMIM:604093; OMIM:608557; OMIM:164750	Alzheimer's disease; cardiomyopathy; congenital diaphragmatic hernia; gastroschisis; keratosis pilaris atrophicans; myocardial infarction; omphalocele; sciatic neuropathy
Ada	Promoter, Enhancer, Proximity	OMIM:102700; OMIM:600807; OMIM:150699	adenosine deaminase deficiency; asthma; colon cancer; pleural tuberculosis; severe combined immunodeficiency; uterine fibroid
Mapre2	Proximity	OMIM:616734	congenital symmetric circumferential skin creases 2
H2-Oa	Promoter, Proximity		occupational asthma
Akr1d1	Proximity	OMIM:235555	congenital bile acid synthesis defect 2
Cad	Promoter, Enhancer, Proximity	OMIM:616457	developmental and epileptic encephalopathy 50
Mpv17	Promoter, Enhancer, Proximity	OMIM:203780; OMIM:618400; OMIM:251880; OMIM:256810	autosomal recessive Alport syndrome; Charcot-Marie-Tooth disease type 2EE; mitochondrial DNA depletion syndrome 3; mitochondrial DNA depletion syndrome 6; nephrotic syndrome
Eif2b4	Promoter, Enhancer, Proximity	OMIM:620314	leukoencephalopathy with vanishing white matter; leukoencephalopathy with vanishing white matter 4
Lrch1	Proximity	OMIM:612594|OMIM:612595|OMIM:612596	multiple sclerosis
Mrap2	Promoter, Proximity	OMIM:601665	obesity
Nags	Proximity	OMIM:237310	amino acid metabolic disorder; N-acetylglutamate synthase deficiency
G6pc3	Proximity	OMIM:612541	severe congenital neutropenia 4
Cx3cr1	Proximity	OMIM:613784; OMIM:600807; OMIM:601665; OMIM:181750	age related macular degeneration 12; asthma; human immunodeficiency virus infectious disease; macular degeneration; obesity; otitis media; psoriasis; pulmonary hypertension; retinal vasculitis; systemic scleroderma
Ttc21a	Proximity	OMIM:618429	spermatogenic failure 37
Xirp1	Proximity		hypertrophic cardiomyopathy
Slc25a38	Proximity	OMIM:205950	autosomal recessive pyridoxine-refractory sideroblastic anemia 2
Rpsa	Promoter, Proximity	OMIM:604400	arrhythmogenic right ventricular dysplasia 5; Diamond-Blackfan anemia
Phox2b	Proximity	OMIM:114500; OMIM:209880	colorectal cancer; congenital central hypoventilation syndrome; neuroblastoma
Pak1	Promoter, Proximity	OMIM:114480; OMIM:300854; OMIM:181500	breast cancer; renal cell carcinoma; schizophrenia
Asl	Enhancer, Proximity	OMIM:207900	amino acid metabolic disorder; argininosuccinic aciduria
Gusb	Enhancer, Proximity	OMIM:253220	Sly syndrome
Tpst1	Enhancer, Proximity		colorectal adenocarcinoma
Chchd2	Promoter, Enhancer, Proximity	OMIM:616710	Parkinson's disease 22
Psph	Proximity	OMIM:614023	PSPH deficiency
Cxcr2	Proximity	OMIM:161950; OMIM:109800	acute pyelonephritis; end stage renal disease; IgA glomerulonephritis; urinary bladder cancer
Cxcr1	Proximity		human immunodeficiency virus infectious disease; pyelonephritis; urinary tract infection
Pnkd	Enhancer, Proximity	OMIM:118800	paroxysmal nonkinesigenic dyskinesia 1
Vrk3	Enhancer		autism spectrum disorder
Myh14	Enhancer, Proximity	OMIM:600652	autosomal dominant nonsyndromic deafness 4A; sensorineural hearing loss
Nr1h2	Promoter, Enhancer, Proximity	OMIM:601665; OMIM:125853|OMIM:601283|OMIM:601407|OMIM:603694|OMIM:608036	obesity; type 2 diabetes mellitus
Kcnc3	Enhancer, Proximity	OMIM:605259	spinocerebellar ataxia type 13
Cyp2u1	Proximity	OMIM:615030	hereditary spastic paraplegia 56
Lef1	Proximity	OMIM:167000|OMIM:607893	ovarian cancer
Hadh	Enhancer, Proximity	OMIM:609975	familial hyperinsulinemic hypoglycemia 4
Sgms2	Proximity	OMIM:126550	calvarial doughnut lesions with bone fragility
Kif14	Proximity		Meckel syndrome; primary autosomal recessive microcephaly
Avp	Proximity	OMIM:125700	diabetes insipidus; neurohypophyseal diabetes insipidus
Ppargc1b	Enhancer	OMIM:601665	obesity
Cd96	Proximity	OMIM:211750	C syndrome
Por	Promoter, Proximity	OMIM:201750; OMIM:201710|OMIM:201810|OMIM:201910|OMIM:202010|OMIM:202110; OMIM:613571	Antley-Bixler syndrome with disordered steroidogenesis; congenital adrenal hyperplasia; cytochrome P450 oxidoreductase deficiency
Mdh2	Enhancer, Proximity	OMIM:617339	developmental and epileptic encephalopathy 51
Lman1	Promoter, Proximity	OMIM:227400; OMIM:613225|OMIM:613235	factor V deficiency; factor XIII deficiency
Rad52	Promoter, Proximity	OMIM:114500; OMIM:114550; OMIM:211980|OMIM:608935|OMIM:612571|OMIM:612593|OMIM:614210; OMIM:182280	colon cancer; colorectal cancer; hepatocellular carcinoma; lung cancer; lung non-small cell carcinoma; lung small cell carcinoma; lung squamous cell carcinoma; mucoepidermoid carcinoma; nicotine dependence; salivary gland carcinoma
Borcs5	Proximity		colorectal adenocarcinoma
Sorl1	Proximity		Alzheimer's disease
Homer2	Promoter, Proximity	OMIM:616707	autosomal dominant nonsyndromic deafness 68
Nfe2l2	Promoter, Proximity	OMIM:601371; OMIM:114550	Alzheimer's disease; cataract; hepatocellular carcinoma; macular degeneration; tuberculosis
Cntn1	Promoter, Proximity	OMIM:612540	Compton-North congenital myopathy
F11r	Enhancer, Proximity		hypertension
Relb	Enhancer, Proximity	OMIM:603165; OMIM:114480; OMIM:617585	atopic dermatitis; breast cancer; immunodeficiency 53
Tomm40	Enhancer, Proximity	OMIM:601367	cerebral infarction
Apoe	Enhancer, Proximity	OMIM:100070|OMIM:609782|OMIM:611891|OMIM:614375; OMIM:603075; OMIM:104310; OMIM:607822; OMIM:603165; OMIM:114480; OMIM:601367; OMIM:300464|OMIM:607339|OMIM:608316|OMIM:608318|OMIM:608320|OMIM:610947|OMIM:611139|OMIM:612030|OMIM:614293; OMIM:177650; OMIM:144250; OMIM:617347; OMIM:254500; OMIM:608557; OMIM:137750|OMIM:177700|OMIM:602429|OMIM:603383|OMIM:606689|OMIM:608695|OMIM:608696|OMIM:609745|OM…	abdominal aortic aneurysm; age related macular degeneration 1; Alzheimer's disease; Alzheimer's disease 2; Alzheimer's disease 3; amyotrophic lateral sclerosis; angle-closure glaucoma; atherosclerosis; atopic dermatitis; bile duct cancer; breast cancer; cerebral infarction; cerebrovascular disease; cholelithiasis; congestive heart failure; coronary artery disease; diabetes mellitus; diabetic reti…
Apoc1	Enhancer, Proximity	OMIM:601665	Alzheimer's disease; obesity
Bloc1s3	Enhancer, Proximity	OMIM:614077	Hermansky-Pudlak syndrome 8
Gipc1	Enhancer, Proximity	OMIM:618940	oculopharyngodistal myopathy 2
Nos1	Proximity	OMIM:200400; OMIM:600807; OMIM:219700; OMIM:179010|OMIM:300711|OMIM:610260|OMIM:612017|OMIM:612525	achalasia; Alzheimer's disease; asthma; cystic fibrosis; hypertrophic pyloric stenosis; Parkinson's disease
Cdon	Proximity	OMIM:614226	holoprosencephaly 11
Hyls1	Proximity	OMIM:236680	hydrolethalus syndrome 1
Mtdh	Proximity	OMIM:114550	hepatocellular carcinoma
Map3k7	Promoter, Proximity	OMIM:617137; OMIM:176807|OMIM:300147|OMIM:300704|OMIM:601518|OMIM:602759|OMIM:608656|OMIM:608658|OMIM:609299|OMIM:609558|OMIM:610321|OMIM:610997|OMIM:611100|OMIM:611868|OMIM:611928|OMIM:611955|OMIM:611958|OMIM:611959	frontometaphyseal dysplasia; frontometaphyseal dysplasia 2; prostate cancer
Ttc8	Promoter, Proximity	OMIM:615985; OMIM:613464	Bardet-Biedl syndrome; Bardet-Biedl syndrome 8; retinitis pigmentosa 51
Ctnna1	Proximity	OMIM:608970	patterned macular dystrophy 2
Hnrnpk	Proximity	OMIM:179600	Raynaud disease
Ntrk2	Proximity	OMIM:209850; OMIM:617830; OMIM:608520|OMIM:608691	Alzheimer's disease; autistic disorder; developmental and epileptic encephalopathy 58; major depressive disorder; morbid obesity
Trim71	Proximity	OMIM:123155|OMIM:236600|OMIM:236635|OMIM:307000|OMIM:615219	hydrocephalus
Abca1	Proximity	OMIM:300464|OMIM:607339|OMIM:608316|OMIM:608318|OMIM:608320|OMIM:610947|OMIM:611139|OMIM:612030|OMIM:614293; OMIM:601665; OMIM:604091; OMIM:205400; OMIM:125853|OMIM:601283|OMIM:601407|OMIM:603694|OMIM:608036	Alzheimer's disease; coronary artery disease; hypolipoproteinemia; obesity; primary hypoalphalipoproteinemia 1; Tangier disease; type 2 diabetes mellitus
Tenm4	Proximity	OMIM:616736	essential tremor 5
Foxa2	Enhancer, Proximity	OMIM:125853|OMIM:601283|OMIM:601407|OMIM:603694|OMIM:608036	type 2 diabetes mellitus
Casp6	Enhancer, Proximity		ovarian carcinoma
Glis3	Proximity	OMIM:610199	neonatal diabetes mellitus with congenital hypothyroidism
Slc24a1	Enhancer, Proximity	OMIM:613830	congenital stationary night blindness 1D
Fbxo11	Proximity		breast carcinoma; lung non-small cell carcinoma; otitis media
Jph3	Proximity	OMIM:606438	Huntington's disease-like 2
Zmynd10	Enhancer, Proximity	OMIM:615444	primary ciliary dyskinesia 22
Hyal1	Enhancer, Proximity	OMIM:601492	mucopolysaccharidosis; mucopolysaccharidosis IX
Nprl2	Enhancer, Proximity		focal epilepsy
Slc38a3	Enhancer, Proximity	OMIM:619881	developmental and epileptic encephalopathy 102
Rassf1	Enhancer, Proximity	OMIM:114480; OMIM:603956; OMIM:167000|OMIM:607893; OMIM:176807|OMIM:300147|OMIM:300704|OMIM:601518|OMIM:602759|OMIM:608656|OMIM:608658|OMIM:609299|OMIM:609558|OMIM:610321|OMIM:610997|OMIM:611100|OMIM:611868|OMIM:611928|OMIM:611955|OMIM:611958|OMIM:611959; OMIM:300854; OMIM:109800	breast cancer; cervical cancer; endometrial carcinoma; lung non-small cell carcinoma; ovarian cancer; prostate cancer; renal cell carcinoma; transitional cell carcinoma; urinary bladder cancer
Gnat1	Enhancer, Proximity	OMIM:616389; OMIM:610444	congenital stationary night blindness 1G; congenital stationary night blindness autosomal dominant 3; night blindness
Cacna2d2	Proximity		epilepsy
Gnai2	Proximity	OMIM:612241	inflammatory bowel disease 12
Fanca	Promoter, Proximity	OMIM:601626; OMIM:114480; OMIM:603956; OMIM:227650; OMIM:167000|OMIM:607893; OMIM:608035|OMIM:612263; OMIM:109800	acute myeloid leukemia; breast cancer; cervical cancer; esophagus squamous cell carcinoma; Fanconi anemia; Fanconi anemia complementation group A; ovarian cancer; pancreatic cancer; primary ovarian insufficiency; skin melanoma; urinary bladder cancer
Chmp1a	Proximity	OMIM:614961	pontocerebellar hypoplasia type 8
Hspb1	Proximity	OMIM:606595; OMIM:608634	Charcot-Marie-Tooth disease axonal type 2F; distal hereditary motor neuronopathy type 2B; pancreatic cancer; sarcoma
Ywhag	Proximity	OMIM:617665	developmental and epileptic encephalopathy 56
Pon1	Proximity	OMIM:247640|OMIM:613065; OMIM:114480; OMIM:601367; OMIM:109543|OMIM:151400|OMIM:609630|OMIM:612557|OMIM:612558|OMIM:612559; OMIM:300464|OMIM:607339|OMIM:608316|OMIM:608318|OMIM:608320|OMIM:610947|OMIM:611139|OMIM:612030|OMIM:614293; OMIM:254500; OMIM:608557; OMIM:605027; OMIM:137750|OMIM:177700|OMIM:602429|OMIM:603383|OMIM:606689|OMIM:608695|OMIM:608696|OMIM:609745|OMIM:609887|OMIM:610535|OMIM:61…	acute lymphoblastic leukemia; Alzheimer's disease; anemia; arteriosclerosis; atherosclerosis; breast cancer; capillary leak syndrome; cerebral cavernous malformation; cerebral infarction; chronic lymphocytic leukemia; coronary artery disease; dementia; diabetic angiopathy; diabetic retinopathy; glucose intolerance; Henoch-Schoenlein purpura; hyperglycemia; iron deficiency anemia; Kuhnt-Junius deg…
Slc6a17	Promoter, Proximity	OMIM:616269	autosomal recessive intellectual developmental disorder 48
Pank4	Promoter, Proximity	OMIM:601371	cataract
Ngfr	Proximity		Alzheimer's disease; depressive disorder
Ap1s1	Proximity	OMIM:609313	MEDNIK syndrome
Serpine1	Proximity	OMIM:600807; OMIM:300464|OMIM:607339|OMIM:608316|OMIM:608318|OMIM:608320|OMIM:610947|OMIM:611139|OMIM:612030|OMIM:614293; OMIM:134610|OMIM:249100; OMIM:608557; OMIM:109800; OMIM:155720|OMIM:606660|OMIM:606661	alcoholic liver cirrhosis; amyloidosis; asthma; coronary artery disease; Coronavirus infectious disease; diabetic angiopathy; diabetic retinopathy; familial mediterranean fever; glomerulonephritis; Graves' disease; interstitial lung disease; ischemic colitis; liver cirrhosis; myocardial infarction; pleurisy; pneumonia; portal vein thrombosis; proliferative diabetic retinopathy; pulmonary fibrosis…
Csf3r	Proximity	OMIM:601626; OMIM:162830; OMIM:614286; OMIM:617014	acute myeloid leukemia; chronic myelomonocytic leukemia; chronic neutrophilic leukemia; hereditary neutrophilia; myelodysplastic syndrome; severe congenital neutropenia; severe congenital neutropenia 7
Tirap	Enhancer, Proximity		malaria; tuberculosis
Foxred1	Enhancer, Proximity	OMIM:618241	nuclear type mitochondrial complex I deficiency 19
Cngb1	Proximity	OMIM:613767	retinitis pigmentosa; retinitis pigmentosa 45
Csf2ra	Promoter, Proximity	OMIM:265120|OMIM:300770|OMIM:610913|OMIM:610921|OMIM:614370	pulmonary alveolar proteinosis
Sos1	Proximity	OMIM:135300|OMIM:605544|OMIM:609955|OMIM:611010; OMIM:610733; OMIM:265500	atrial heart septal defect; gingival fibromatosis; Noonan syndrome; Noonan syndrome 4; pulmonary valve stenosis
Mir31	Proximity	OMIM:114500; OMIM:161550|OMIM:607107	colorectal cancer; nasopharynx carcinoma
Foxp1	Promoter, Proximity	OMIM:614266; OMIM:613670; OMIM:181500	Barrett's esophagus; congenital heart disease; esophagus adenocarcinoma; intellectual disability-severe speech delay-mild dysmorphism syndrome; peritonitis; schizophrenia
Dvl1	Proximity	OMIM:616331; OMIM:188400	autosomal dominant Robinow syndrome 2; DiGeorge syndrome
Mt3	Proximity		Alzheimer's disease
Gnrhr	Proximity	OMIM:146110	hypogonadotropic hypogonadism 7 with or without anosmia
En2	Proximity	OMIM:209850	autism spectrum disorder; autistic disorder
Txnip	Proximity	OMIM:114550	hepatocellular carcinoma; Reye syndrome
Mocs1	Proximity	OMIM:252150	molybdenum cofactor deficiency type A
Daam2	Proximity		familial nephrotic syndrome
Kif6	Proximity	OMIM:300464|OMIM:607339|OMIM:608316|OMIM:608318|OMIM:608320|OMIM:610947|OMIM:611139|OMIM:612030|OMIM:614293; OMIM:608557; OMIM:125853|OMIM:601283|OMIM:601407|OMIM:603694|OMIM:608036	acute myocardial infarction; aortic dissection; coronary artery disease; hypertension; myocardial infarction; type 2 diabetes mellitus
Clmp	Proximity		short bowel syndrome
Hspa8	Proximity		Parkinson's disease; renal hypertension
Fgf17	Proximity	OMIM:615270	hypogonadotropic hypogonadism 20 with or without anosmia
Vps35l	Promoter, Proximity		Ritscher-Schinzel syndrome
Zfhx3	Proximity	OMIM:114550; OMIM:176807|OMIM:300147|OMIM:300704|OMIM:601518|OMIM:602759|OMIM:608656|OMIM:608658|OMIM:609299|OMIM:609558|OMIM:610321|OMIM:610997|OMIM:611100|OMIM:611868|OMIM:611928|OMIM:611955|OMIM:611958|OMIM:611959	hepatocellular carcinoma; lung adenocarcinoma; lung non-small cell carcinoma; prostate cancer
Setbp1	Proximity	OMIM:616078	autosomal dominant intellectual developmental disorder 29
Adnp	Enhancer, Proximity	OMIM:615873	Helsmoortel-Van Der Aa Syndrome
Dpm1	Proximity	OMIM:608799	congenital disorder of glycosylation Ie
Snx14	Enhancer	OMIM:616354	autosomal recessive spinocerebellar ataxia 20
Kctd7	Proximity	OMIM:611726	progressive myoclonus epilepsy 3
Sbds	Enhancer, Proximity	OMIM:609135; OMIM:260400	aplastic anemia; Shwachman-Diamond syndrome
B3galnt2	Promoter, Proximity	OMIM:615181	congenital muscular dystrophy-dystroglycanopathy type A11
Tbce	Promoter, Proximity	OMIM:146200|OMIM:307700; OMIM:241410; OMIM:244460	hypoparathyroidism; hypoparathyroidism-retardation-dysmorphism syndrome; Kenny-Caffey syndrome type 1
Pdgfrb	Proximity	OMIM:114100|OMIM:213600|OMIM:615007|OMIM:615483; OMIM:228550|OMIM:615293; OMIM:131440; OMIM:300854; OMIM:181500	autism spectrum disorder; basal ganglia calcification; glioblastoma; infantile myofibromatosis; myeloproliferative disorder with eosinophilia; myeloproliferative neoplasm; renal cell carcinoma; schizophrenia; severe nonproliferative diabetic retinopathy
Camk2a	Proximity	OMIM:617798; OMIM:618095	autism spectrum disorder; autosomal dominant intellectual developmental disorder 53; autosomal recessive intellectual developmental disorder 63; bipolar disorder
Csf1r	Proximity	OMIM:221820; OMIM:606764; OMIM:114550; OMIM:211980|OMIM:608935|OMIM:612571|OMIM:612593|OMIM:614210; OMIM:161550|OMIM:607107; OMIM:300854	adult-onset leukoencephalopathy with axonal spheroids and pigmented glia; colon adenocarcinoma; diabetes mellitus; gastrointestinal stromal tumor; hepatocellular carcinoma; lung cancer; lung non-small cell carcinoma; nasopharynx carcinoma; renal cell carcinoma
Tnfrsf11a	Proximity	OMIM:612301; OMIM:174810; OMIM:166710; OMIM:602080	autosomal recessive osteopetrosis 7; bone development disease; familial expansile osteolysis; osteoporosis; Paget's disease of bone; Paget's disease of bone 2
Adam17	Enhancer, Proximity	OMIM:603165; OMIM:125853|OMIM:601283|OMIM:601407|OMIM:603694|OMIM:608036	Alzheimer's disease; atopic dermatitis; inflammatory bowel disease; type 2 diabetes mellitus
Megf8	Promoter, Proximity	OMIM:201000|OMIM:614976; OMIM:306955|OMIM:605376|OMIM:606325|OMIM:613751|OMIM:614779	Carpenter syndrome; visceral heterotaxy
Lipe	Proximity	OMIM:615980	familial partial lipodystrophy type 6; hypertension
Rps29	Promoter, Proximity	OMIM:615909	Diamond-Blackfan anemia 13
Qdpr	Promoter, Proximity	OMIM:261630; OMIM:261600	BH4-deficient hyperphenylalaninemia C; phenylketonuria
Clrn2	Promoter, Proximity	OMIM:607197	autosomal recessive nonsyndromic deafness
Lhcgr	Proximity	OMIM:114480; OMIM:176410	breast cancer; familial male-limited precocious puberty; gonadal disease; Leydig cell hypoplasia; Leydig cell tumor
Prkch	Proximity	OMIM:601367	cerebral infarction
Npr1	Promoter, Enhancer, Proximity	OMIM:608557	myocardial infarction
Acsm3	Enhancer, Proximity	OMIM:161950	IgA glomerulonephritis
Colec11	Proximity	OMIM:265050	3MC syndrome 2
Rps7	Proximity	OMIM:612563	Diamond-Blackfan anemia 8
Rnaseh1	Proximity	OMIM:616479	autosomal recessive progressive external ophthalmoplegia with mitochondrial DNA deletions 2
Sf3b1	Proximity	OMIM:114550; OMIM:614286	hepatocellular carcinoma; myelodysplastic syndrome
Hspd1	Proximity	OMIM:209850; OMIM:300464|OMIM:607339|OMIM:608316|OMIM:608318|OMIM:608320|OMIM:610947|OMIM:611139|OMIM:612030|OMIM:614293; OMIM:605280; OMIM:612233	arteriosclerosis; autistic disorder; coronary artery disease; glucose intolerance; hereditary spastic paraplegia; hereditary spastic paraplegia 13; hypomyelinating leukodystrophy 4
Ntrk1	Proximity	OMIM:256800; OMIM:181500	Alzheimer's disease; hereditary sensory neuropathy; hereditary sensory neuropathy type 4; schizophrenia
Arhgef10	Promoter, Proximity		autism spectrum disorder
Cln8	Proximity	OMIM:600143; OMIM:610003	neuronal ceroid lipofuscinosis 8; neuronal ceroid lipofuscinosis 8 northern epilepsy variant
Brd4	Proximity	OMIM:178500	colon cancer; idiopathic pulmonary fibrosis; nephrocalcinosis
Hsd11b2	Proximity	OMIM:218030; OMIM:601665; OMIM:222100	apparent mineralocorticoid excess syndrome; hypertension; inherited metabolic disorder; obesity; type 1 diabetes mellitus
Agrp	Proximity	OMIM:601665; OMIM:125853|OMIM:601283|OMIM:601407|OMIM:603694|OMIM:608036	obesity; type 2 diabetes mellitus
Prkg1	Proximity	OMIM:132900|OMIM:607086|OMIM:607087|OMIM:611788|OMIM:613780|OMIM:615436	thoracic aortic aneurysm
Agbl5	Proximity	OMIM:617023	retinitis pigmentosa 75
Khk	Promoter, Enhancer, Proximity	OMIM:229800	essential fructosuria
Kcnn4	Proximity	OMIM:601367; OMIM:616689; OMIM:608557	angiosarcoma; cerebral infarction; dehydrated hereditary stomatocytosis 2; myocardial infarction
Gtf2e2	Proximity	OMIM:616943	nonphotosensitive trichothiodystrophy 6
Ush1c	Promoter, Proximity	OMIM:602092; OMIM:276900; OMIM:276904	autosomal recessive nonsyndromic deafness 18A; Usher syndrome; Usher syndrome type 1; Usher syndrome type 1C
Abcc8	Proximity	OMIM:256450; OMIM:240800; OMIM:606176; OMIM:601410|OMIM:610374|OMIM:610582; OMIM:125853|OMIM:601283|OMIM:601407|OMIM:603694|OMIM:608036	familial hyperinsulinemic hypoglycemia 1; hyperinsulinemic hypoglycemia; hyperinsulinism; hypertension; leucine-sensitive hypoglycemia of infancy; permanent neonatal diabetes mellitus; transient neonatal diabetes mellitus; type 2 diabetes mellitus
Otog	Promoter, Proximity	OMIM:614945	autosomal recessive nonsyndromic deafness 18B
Ivns1abp	Proximity	OMIM:618969	immunodeficiency 70
Disc1	Proximity	OMIM:608631|OMIM:608638|OMIM:608781|OMIM:609954; OMIM:209850; OMIM:608520|OMIM:608691; OMIM:608516; OMIM:181500; OMIM:604906	Asperger syndrome; autistic disorder; bipolar disorder; chronic fatigue syndrome; major depressive disorder; melancholic depression; psychotic disorder; schizophrenia; schizophrenia 9
Fadd	Promoter, Proximity	OMIM:242850	leukemia; primary immunodeficiency disease
Il6	Proximity	OMIM:601626; OMIM:170650|OMIM:608526; OMIM:108010; OMIM:114480; OMIM:607202|OMIM:609754|OMIM:611598|OMIM:612005|OMIM:612006|OMIM:612007|OMIM:612008|OMIM:612009|OMIM:612011; OMIM:114500; OMIM:114550; OMIM:236000|OMIM:300221|OMIM:400021; OMIM:143100; OMIM:153600|OMIM:610430; OMIM:608520|OMIM:608691; OMIM:613282|OMIM:613387; OMIM:612594|OMIM:612595|OMIM:612596; OMIM:601665; OMIM:270150; OMIM:613659;…	acute myeloid leukemia; aggressive periodontitis; arteriovenous malformations of the brain; breast cancer; celiac disease; colorectal cancer; Crohn's disease; depressive disorder; diabetes mellitus; diabetic retinopathy; dry eye syndrome; gestational diabetes; glucosephosphate dehydrogenase deficiency; Graves' disease; hepatitis B; hepatitis C; hepatocellular carcinoma; Hodgkin's lymphoma; Huntin…
Macroh2a1	Promoter, Proximity	OMIM:614286	myelodysplastic syndrome
Ltbp1	Proximity		cutis laxa
Pds5a	Proximity		Cornelia de Lange syndrome
Pgm1	Proximity	OMIM:614921; OMIM:608089	congenital disorder of glycosylation It; endometrial cancer; teratoma
Adra2c	Proximity		congestive heart failure
Pgap1	Enhancer, Proximity		holoprosencephaly
Tgfbr1	Proximity	OMIM:114500; OMIM:609192; OMIM:109800	colorectal cancer; Ferguson-Smith tumor; Loeys-Dietz syndrome; Loeys-Dietz syndrome 1; Lynch syndrome; osteoarthritis; pancreatic ductal adenocarcinoma; urinary bladder cancer
Alg2	Proximity	OMIM:607906; OMIM:616228	congenital disorder of glycosylation Ii; congenital myasthenic syndrome 14
Rhobtb2	Proximity	OMIM:618004	developmental and epileptic encephalopathy 64
Lrp5	Proximity	OMIM:607634; OMIM:601813; OMIM:259750; OMIM:193235; OMIM:166710; OMIM:259770; OMIM:174050; OMIM:144750	autosomal dominant osteopetrosis 1; autosomal dominant polycystic kidney disease; exudative vitreoretinopathy; exudative vitreoretinopathy 4; idiopathic juvenile osteoporosis; microphthalmia; neovascular inflammatory vitreoretinopathy; osteoporosis; osteoporosis-pseudoglioma syndrome; polycystic liver disease; Worth syndrome
Adamts19	Promoter, Proximity		aortic valve disease
Cldn11	Proximity	OMIM:619328	hypomyelinating leukodystrophy 22
Slc7a14	Proximity	OMIM:615725	blindness; retinitis pigmentosa 68; sensorineural hearing loss
Slc25a21	Proximity	OMIM:618811	mitochondrial DNA depletion syndrome 18
Nr3c2	Proximity	OMIM:177735	autosomal dominant pseudohypoaldosteronism type 1; pseudohypoaldosteronism
Tal2	Promoter, Proximity	OMIM:247640|OMIM:613065	acute lymphoblastic leukemia; adult T-cell leukemia/lymphoma
Fktn	Proximity	OMIM:611307; OMIM:611588; OMIM:600884; OMIM:611615; OMIM:253800; OMIM:158800|OMIM:159050|OMIM:309930|OMIM:309950|OMIM:310000|OMIM:310095|OMIM:600416; OMIM:613155; OMIM:613152	autosomal recessive limb-girdle muscular dystrophy type 2L; autosomal recessive limb-girdle muscular dystrophy type 2M; dilated cardiomyopathy 1B; dilated cardiomyopathy 1X; Fukuyama congenital muscular dystrophy; muscular dystrophy; muscular dystrophy-dystroglycanopathy type B1; muscular dystrophy-dystroglycanopathy type B4; Walker-Warburg syndrome
Tmem38b	Proximity	OMIM:615066	osteogenesis imperfecta type 14
Sepsecs	Enhancer, Proximity	OMIM:613811	pontocerebellar hypoplasia type 2D
Sod3	Enhancer, Proximity	OMIM:606963; OMIM:300464|OMIM:607339|OMIM:608316|OMIM:608318|OMIM:608320|OMIM:610947|OMIM:611139|OMIM:612030|OMIM:614293; OMIM:608557; OMIM:125853|OMIM:601283|OMIM:601407|OMIM:603694|OMIM:608036	chronic obstructive pulmonary disease; coronary artery disease; diabetes mellitus; diabetic retinopathy; heart disease; myocardial infarction; oral cavity cancer; pneumonia; polyneuropathy; type 2 diabetes mellitus
Dio1	Promoter, Proximity		thyroid gland disease
Kcna5	Proximity	OMIM:607554|OMIM:608583|OMIM:608988|OMIM:611493|OMIM:611494|OMIM:612201|OMIM:612240|OMIM:613055|OMIM:613980|OMIM:614022|OMIM:614049|OMIM:614050|OMIM:615377|OMIM:615378|OMIM:615770	familial atrial fibrillation; pulmonary hypertension
Fbxw7	Promoter, Proximity	OMIM:620012	developmental delay, hypotonia, and impaired language
Rpl14	Proximity	OMIM:152700|OMIM:300809|OMIM:605480|OMIM:608437|OMIM:609903|OMIM:609939|OMIM:610065|OMIM:610066|OMIM:612254|OMIM:612378|OMIM:613145|OMIM:614420	systemic lupus erythematosus
Muc16	Proximity	OMIM:167000|OMIM:607893	ovarian cancer
Nin	Proximity	OMIM:614851	Seckel syndrome 7
Pygl	Promoter, Proximity	OMIM:232700	glycogen storage disease; glycogen storage disease VI; lactic acidosis
Mgat2	Proximity	OMIM:212066	congenital disorder of glycosylation type IIa
Dnaaf2	Proximity	OMIM:612518	primary ciliary dyskinesia 10
Bid	Enhancer, Proximity		pancreatic cancer
Polr1d	Enhancer, Proximity	OMIM:613717	Treacher Collins syndrome 2
Hmgcs2	Proximity	OMIM:605911	HMG-CoA synthase 2 deficiency
Phgdh	Proximity	OMIM:256520; OMIM:601815	amino acid metabolic disorder; Neu-Laxova syndrome 1; PHGDH deficiency
Sfrp4	Promoter, Proximity	OMIM:215050	metaphyseal dysplasia
Nme8	Proximity	OMIM:610852	primary ciliary dyskinesia 6
Arhgap26	Proximity	OMIM:607785	acute myelomonocytic leukemia; juvenile myelomonocytic leukemia
Nr3c1	Proximity	OMIM:600807; OMIM:606963; OMIM:300464|OMIM:607339|OMIM:608316|OMIM:608318|OMIM:608320|OMIM:610947|OMIM:611139|OMIM:612030|OMIM:614293; OMIM:608520|OMIM:608691; OMIM:601665; OMIM:605635|OMIM:613677; OMIM:300854	anorexia nervosa; asthma; chronic obstructive pulmonary disease; coronary artery disease; lung disease; major depressive disorder; obesity; primary hyperaldosteronism; renal cell carcinoma
Mmp9	Promoter, Proximity	OMIM:206780; OMIM:600807; OMIM:606963; OMIM:300464|OMIM:607339|OMIM:608316|OMIM:608318|OMIM:608320|OMIM:610947|OMIM:611139|OMIM:612030|OMIM:614293; OMIM:190685; OMIM:612594|OMIM:612595|OMIM:612596; OMIM:608557; OMIM:107650; OMIM:130700; OMIM:270150; OMIM:608035|OMIM:612263; OMIM:181750; OMIM:187360; OMIM:132900|OMIM:607086|OMIM:607087|OMIM:611788|OMIM:613780|OMIM:615436; OMIM:192200; OMIM:614429|…	angle-closure glaucoma; anodontia; arteriosclerosis; asthma; autism spectrum disorder; bacterial meningitis; carotid artery disease; chronic obstructive pulmonary disease; chronic ulcer of skin; coronary artery disease; diabetic retinopathy; Down syndrome; glioblastoma; hypertension; interstitial lung disease; intracranial aneurysm; multiple sclerosis; myocardial infarction; obstructive sleep apn…
Zfp335	Proximity		primary autosomal recessive microcephaly 10
Akap12	Enhancer, Proximity	OMIM:607785	chronic kidney disease; colorectal carcinoma; juvenile myelomonocytic leukemia
Oxr1	Proximity	OMIM:213000	cerebellar hyplasia/atrophy, epilepsy, and global developmental delay
Rpgrip1l	Proximity	OMIM:206500; OMIM:611560; OMIM:611561; OMIM:300029	anencephaly; cerebellar ataxia; cystic kidney disease; intellectual disability; Joubert syndrome 7; Meckel syndrome; Meckel syndrome 5; nephronophthisis; retinitis pigmentosa 3; vascular dementia
Sap130	Enhancer, Proximity	OMIM:241550|OMIM:614435	congenital heart disease; hypoplastic left heart syndrome
Proc	Enhancer, Proximity	OMIM:107320; OMIM:600807; OMIM:176860; OMIM:612304; OMIM:189800|OMIM:609402|OMIM:609403|OMIM:609404|OMIM:614592; OMIM:188055	acute kidney failure; antiphospholipid syndrome; asthma; autosomal dominant thrombophilia due to protein C deficiency; autosomal recessive thrombophilia due to protein C deficiency; central retinal vein occlusion; placental abruption; pre-eclampsia; protein C deficiency; thrombophilia; thrombophilia due to activated protein C resistance; thrombosis; toxic shock syndrome
Lims2	Enhancer, Proximity	OMIM:616827	autosomal recessive limb-girdle muscular dystrophy type 2W
Ppp1r3c	Proximity	OMIM:125853|OMIM:601283|OMIM:601407|OMIM:603694|OMIM:608036	type 2 diabetes mellitus
Mfn2	Proximity	OMIM:609260; OMIM:617087; OMIM:601152|OMIM:616505; OMIM:151800|OMIM:151900	Charcot-Marie-Tooth disease; Charcot-Marie-Tooth disease type 2A2A; Charcot-Marie-Tooth disease type 2A2B; Charcot-Marie-Tooth disease type 6; multiple symmetric lipomatosis
Plod1	Proximity	OMIM:225400	Ehlers-Danlos syndrome; Ehlers-Danlos syndrome kyphoscoliotic type 1
Nppb	Proximity	OMIM:608557; OMIM:601665	atherosclerosis; hypertension; myocardial infarction; obesity; systolic heart failure
Nppa	Promoter, Proximity	OMIM:615745; OMIM:300464|OMIM:607339|OMIM:608316|OMIM:608318|OMIM:608320|OMIM:610947|OMIM:611139|OMIM:612030|OMIM:614293; OMIM:607554|OMIM:608583|OMIM:608988|OMIM:611493|OMIM:611494|OMIM:612201|OMIM:612240|OMIM:613055|OMIM:613980|OMIM:614022|OMIM:614049|OMIM:614050|OMIM:615377|OMIM:615378|OMIM:615770; OMIM:608557	atrial standstill 2; coronary artery disease; familial atrial fibrillation; hypertension; myocardial infarction; peritonitis; renal hypertension
Epb41l1	Proximity	OMIM:614257	autosomal dominant intellectual developmental disorder 11
Ap2s1	Proximity	OMIM:600740	familial hypocalciuric hypercalcemia 3
Fkrp	Proximity	OMIM:607155; OMIM:613153; OMIM:158800|OMIM:159050|OMIM:309930|OMIM:309950|OMIM:310000|OMIM:310095|OMIM:600416; OMIM:613155; OMIM:606612	autosomal recessive limb-girdle muscular dystrophy type 2I; congenital muscular dystrophy-dystroglycanopathy type A5; dilated cardiomyopathy; limb-girdle muscular dystrophy; muscular dystrophy; muscular dystrophy-dystroglycanopathy type B1; muscular dystrophy-dystroglycanopathy type B5; Walker-Warburg syndrome
Cc2d2a	Promoter, Proximity	OMIM:612285; OMIM:612284; OMIM:306955|OMIM:605376|OMIM:606325|OMIM:613751|OMIM:614779	intellectual disability; Joubert syndrome 9; Meckel syndrome; Meckel syndrome 6; retinitis pigmentosa; visceral heterotaxy
Necap1	Enhancer	OMIM:615833	developmental and epileptic encephalopathy 21
C3ar1	Enhancer	OMIM:600807	asthma
Phc1	Enhancer, Proximity	OMIM:615414; OMIM:187500	primary autosomal recessive microcephaly 11; tetralogy of Fallot
Aicda	Proximity	OMIM:605258	hyperimmunoglobulin syndrome; immunodeficiency with hyper-IgM type 2
Gdf3	Proximity	OMIM:613704; OMIM:613702	isolated microphthalmia 7; Klippel-Feil syndrome 3
Pde3a	Promoter, Proximity	OMIM:112410	hypertension and brachydactyly syndrome
Lmod3	Proximity	OMIM:616165	nemaline myopathy 10
Gabbr2	Proximity	OMIM:617904	developmental and epileptic encephalopathy 59; nicotine dependence
Prkcsh	Proximity	OMIM:174050	liver disease; polycystic liver disease
Zfp423	Proximity	OMIM:220200	cerebellar disease; Dandy-Walker syndrome; nephronophthisis 14
Eif2ak3	Proximity	OMIM:222100; OMIM:226980	type 1 diabetes mellitus; Wolcott-Rallison syndrome
Foxi3	Proximity	OMIM:164210	Goldenhar syndrome
Ppia	Enhancer		cholangiocarcinoma; human immunodeficiency virus infectious disease
Reln	Enhancer, Proximity	OMIM:209850; OMIM:616436; OMIM:257320; OMIM:181500	autistic disorder; familial temporal lobe epilepsy 7; Norman-Roberts syndrome; schizophrenia
Smchd1	Proximity	OMIM:158901	facioscapulohumeral muscular dystrophy 2
Lmnb1	Promoter, Proximity	OMIM:169500	adult-onset autosomal dominant demyelinating leukodystrophy; primary autosomal recessive microcephaly
Psmc3ip	Promoter, Proximity	OMIM:614324	ovarian dysgenesis 3
Atp6v0a1	Proximity	OMIM:619970	developmental and epileptic encephalopathy 104
Naglu	Proximity	OMIM:616491; OMIM:252940; OMIM:252920	Charcot-Marie-Tooth disease axonal type 2V; mucopolysaccharidosis III; mucopolysaccharidosis type IIIB; otitis media
Coasy	Proximity	OMIM:252940; OMIM:615643; OMIM:618266	mucopolysaccharidosis III; neurodegeneration with brain iron accumulation 6; pontocerebellar hypoplasia type 12
Mlx	Enhancer, Proximity		oligoasthenoteratozoospermia
Tubg1	Proximity	OMIM:615412; OMIM:147421	complex cortical dysplasia with other brain malformations 4; inclusion body myositis; muscular disease
Cntnap1	Proximity		lethal congenital contracture syndrome
Fgf2	Promoter, Enhancer, Proximity	OMIM:109800	bone disease; chronic ulcer of skin; cognitive disorder; corneal neovascularization; dermatitis; diabetic neuropathy; diabetic retinopathy; gastric ulcer; impotence; pancreatic cancer; Parkinsonism; prostate adenocarcinoma; urinary bladder cancer
Bbs12	Proximity	OMIM:615989	Bardet-Biedl syndrome 12
Gtf2i	Promoter, Proximity	OMIM:194050	Williams-Beuren syndrome
Ncf1	Proximity	OMIM:233700; OMIM:194050	autosomal recessive chronic granulomatous disease 1; chronic granulomatous disease; Williams-Beuren syndrome
Arid1b	Proximity	OMIM:135900	autism spectrum disorder; Coffin-Siris syndrome; Coffin-Siris syndrome 1; intellectual disability; lung non-small cell carcinoma; neuroblastoma
Atp6v0a4	Proximity	OMIM:179830|OMIM:267200|OMIM:602722	renal tubular acidosis
Vwa3b	Proximity	OMIM:616948	autosomal recessive spinocerebellar ataxia 22
Htr2a	Proximity	OMIM:608520|OMIM:608691; OMIM:601665; OMIM:181500	alcohol use disorder; anorexia nervosa; hypertension; major depressive disorder; obesity; obsessive-compulsive disorder; schizophrenia
Mlph	Promoter, Proximity	OMIM:609227	Griscelli syndrome type 3
Prlh	Enhancer, Proximity	OMIM:601665	obesity
Itm2b	Promoter, Proximity	OMIM:176500; OMIM:117300	cerebral amyloid angiopathy; ITM2B-related cerebral amyloid angiopathy 1; ITM2B-related cerebral amyloid angiopathy 2
Rb1	Proximity	OMIM:259500; OMIM:176807|OMIM:300147|OMIM:300704|OMIM:601518|OMIM:602759|OMIM:608656|OMIM:608658|OMIM:609299|OMIM:609558|OMIM:610321|OMIM:610997|OMIM:611100|OMIM:611868|OMIM:611928|OMIM:611955|OMIM:611958|OMIM:611959; OMIM:180200; OMIM:109800	familial retinoblastoma; glioblastoma; oligodendroglioma; osteosarcoma; prostate cancer; retinoblastoma; small cell carcinoma; urinary bladder cancer
Pmfbp1	Proximity	OMIM:618112	male infertility; spermatogenic failure 31
Ppp1r17	Promoter, Proximity	OMIM:143890	familial hypercholesterolemia
Pde1c	Promoter, Proximity	OMIM:618140	autosomal dominant nonsyndromic deafness 74
Wnt10b	Promoter, Proximity	OMIM:601665; OMIM:225300; OMIM:106600|OMIM:150400|OMIM:313500|OMIM:602639|OMIM:604625|OMIM:610926	obesity; split hand-foot malformation 6; tooth agenesis
Wnt1	Promoter, Proximity	OMIM:615220; OMIM:166710	osteogenesis imperfecta type 15; osteoporosis
Gtpbp3	Promoter, Enhancer, Proximity	OMIM:616198	combined oxidative phosphorylation deficiency 23
Plvap	Enhancer, Proximity		congenital diarrhea
Galk1	Promoter, Proximity	OMIM:601371; OMIM:230200	cataract; galactokinase deficiency
Itgb4	Proximity	OMIM:226650; OMIM:226730	junctional epidermolysis bullosa; junctional epidermolysis bullosa non-Herlitz type; junctional epidermolysis bullosa with pyloric atresia
Unc13d	Proximity	OMIM:608898	familial hemophagocytic lymphohistiocytosis 3
Wbp2	Proximity	OMIM:617639	autosomal recessive nonsyndromic deafness 107
Bcl11b	Proximity	OMIM:617237	immunodeficiency 49
Nrl	Proximity	OMIM:268100; OMIM:613750	enhanced S-cone syndrome; retinitis pigmentosa; retinitis pigmentosa 27
Galnt1	Promoter, Proximity		heart valve disease
Tlr9	Proximity	OMIM:103920; OMIM:600807; OMIM:219700; OMIM:114550; OMIM:161950; OMIM:152700|OMIM:300809|OMIM:605480|OMIM:608437|OMIM:609903|OMIM:609939|OMIM:610065|OMIM:610066|OMIM:612254|OMIM:612378|OMIM:613145|OMIM:614420	allergic bronchopulmonary aspergillosis; asthma; bronchiolitis obliterans; cardiovascular system disease; chronic kidney disease; cystic fibrosis; hepatitis B; hepatitis C; hepatocellular carcinoma; IgA glomerulonephritis; lupus nephritis; proteinuria; pulmonary tuberculosis; systemic lupus erythematosus; viral pneumonia
Exoc5	Proximity		obstructive nephropathy
Egln3	Enhancer, Proximity	OMIM:300854	renal cell carcinoma
Cfap69	Proximity	OMIM:617959	spermatogenic failure 24
Atp8b1	Promoter, Proximity	OMIM:243300; OMIM:147480; OMIM:211600	benign recurrent intrahepatic cholestasis 1; intrahepatic cholestasis; intrahepatic cholestasis of pregnancy 1; progressive familial intrahepatic cholestasis 1
Mapk8ip1	Proximity	OMIM:125853|OMIM:601283|OMIM:601407|OMIM:603694|OMIM:608036	type 2 diabetes mellitus
Slc35c1	Proximity	OMIM:266265	congenital disorder of glycosylation type IIc
Gucy2d	Proximity	OMIM:215500; OMIM:601777; OMIM:204000	choroidal sclerosis; cone-rod dystrophy 6; congenital stationary night blindness; Leber congenital amaurosis 1; retinitis pigmentosa
Nbas	Promoter, Proximity		infantile liver failure syndrome
B3gat3	Promoter, Proximity	OMIM:245600	Larsen-like syndrome B3GAT3 type
Bscl2	Proximity	OMIM:269700; OMIM:270685	congenital generalized lipodystrophy type 2; hereditary spastic paraplegia; hereditary spastic paraplegia 17; lipodystrophy; male infertility
Uqcc3	Proximity	OMIM:616111	mitochondrial complex III deficiency nuclear type 9
Ganab	Proximity	OMIM:600666; OMIM:174050	polycystic kidney disease; polycystic kidney disease 3; polycystic liver disease
Rom1	Proximity	OMIM:608133	retinitis pigmentosa 7
Mta2	Proximity	OMIM:152700|OMIM:300809|OMIM:605480|OMIM:608437|OMIM:609903|OMIM:609939|OMIM:610065|OMIM:610066|OMIM:612254|OMIM:612378|OMIM:613145|OMIM:614420	systemic lupus erythematosus
Vegfa	Enhancer, Proximity	OMIM:601626; OMIM:105400; OMIM:608232; OMIM:188400; OMIM:114550; OMIM:611775; OMIM:254500; OMIM:267450; OMIM:189800|OMIM:609402|OMIM:609403|OMIM:609404|OMIM:614592; OMIM:176807|OMIM:300147|OMIM:300704|OMIM:601518|OMIM:602759|OMIM:608656|OMIM:608658|OMIM:609299|OMIM:609558|OMIM:610321|OMIM:610997|OMIM:611100|OMIM:611868|OMIM:611928|OMIM:611955|OMIM:611958|OMIM:611959; OMIM:177850|OMIM:264800; OMIM…	acoustic neuroma; acute chest syndrome; acute myeloid leukemia; Alzheimer's disease; amyotrophic lateral sclerosis type 1; chronic myeloid leukemia; colon carcinoma; congenital heart disease; diabetic angiopathy; diabetic neuropathy; diabetic retinopathy; DiGeorge syndrome; glomerulonephritis; granulosa cell tumor; Graves' disease; hepatocellular carcinoma; hypertension; Kawasaki disease; Kuhnt-J…
Zfp462	Proximity		generalized anxiety disorder
Mitf	Proximity	OMIM:131300|OMIM:606631; OMIM:103500; OMIM:193500; OMIM:193510	Camurati-Engelmann disease; familial melanoma; ocular albinism with sensorineural deafness; osteopetrosis; Tietze's syndrome; Tietz syndrome; Waardenburg syndrome; Waardenburg syndrome type 1; Waardenburg syndrome type 2A
Cxcl10	Proximity		hepatitis B; middle cerebral artery infarction
Cdc14a	Proximity	OMIM:608653	autosomal recessive nonsyndromic deafness 32
Dbt	Proximity	OMIM:246900|OMIM:248600|OMIM:615135	maple syrup urine disease
Sass6	Proximity	OMIM:616402	primary autosomal recessive microcephaly 14
Met	Promoter, Enhancer, Proximity	OMIM:209850; OMIM:616705; OMIM:114480; OMIM:137580; OMIM:114550; OMIM:254500; OMIM:605074; OMIM:300854	autism spectrum disorder; autistic disorder; autosomal recessive nonsyndromic deafness 97; breast cancer; distal arthrogryposis; gestational diabetes; Gilles de la Tourette syndrome; hepatocellular carcinoma; large cell carcinoma; multiple myeloma; papillary renal cell carcinoma; renal cell carcinoma
Gys1	Promoter, Proximity		cardiovascular system disease
Lhb	Proximity	OMIM:228300	hypogonadotropic hypogonadism 23 with or without anosmia
Bax	Proximity	OMIM:247640|OMIM:613065; OMIM:208900; OMIM:114500	acute lymphoblastic leukemia; ataxia telangiectasia; colon adenocarcinoma; colorectal cancer
Ppp1r15a	Proximity		thalassemia
Mcm8	Enhancer, Proximity	OMIM:612885	primary ovarian insufficiency 10
Crls1	Enhancer, Proximity	OMIM:620167	combined oxidative phosphorylation deficiency 57
Fermt1	Proximity	OMIM:173650	Kindler syndrome; telangiectasis; vesiculobullous skin disease
Nup98	Promoter, Proximity		T-cell acute lymphoblastic leukemia
Pgap2	Promoter, Proximity	OMIM:614207	hyperphosphatasia with impaired intellectual development syndrome 3
Stim1	Proximity	OMIM:114500; OMIM:606764; OMIM:612783; OMIM:211980|OMIM:608935|OMIM:612571|OMIM:612593|OMIM:614210; OMIM:185070; OMIM:160565	colorectal cancer; gastrointestinal stromal tumor; immunodeficiency 10; lung cancer; Stormorken syndrome; tubular aggregate myopathy 1
Ttc7	Proximity		psoriasis; multiple intestinal atresia
Calm2	Enhancer, Proximity	OMIM:616249	long QT syndrome 15
Znfx1	Enhancer, Proximity	OMIM:242850	primary immunodeficiency disease
Kcnb1	Proximity	OMIM:616056	developmental and epileptic encephalopathy 26; epilepsy
Ptgis	Proximity	OMIM:145500|OMIM:603918|OMIM:604329|OMIM:607329|OMIM:608742|OMIM:610261|OMIM:610262|OMIM:610948|OMIM:611014	colorectal adenoma; essential hypertension; hypertension
Cacna2d4	Proximity	OMIM:610478	retinal cone dystrophy 4
Adipor2	Enhancer, Proximity	OMIM:613282|OMIM:613387; OMIM:125853|OMIM:601283|OMIM:601407|OMIM:603694|OMIM:608036	metabolic dysfunction-associated steatotic liver disease; type 2 diabetes mellitus
Cecr2	Proximity	OMIM:206500	anencephaly
Ephb2	Proximity		blood platelet disease
C1qa	Proximity	OMIM:152700|OMIM:300809|OMIM:605480|OMIM:608437|OMIM:609903|OMIM:609939|OMIM:610065|OMIM:610066|OMIM:612254|OMIM:612378|OMIM:613145|OMIM:614420	epilepsy; glomerulonephritis; systemic lupus erythematosus
Rusc2	Promoter, Enhancer, Proximity	OMIM:617773	autosomal recessive intellectual developmental disorder 61
Lcat	Proximity	OMIM:245900	arteriosclerosis; Norum disease
Uvssa	Proximity	OMIM:600630|OMIM:614621|OMIM:614640	UV-sensitive syndrome
Rgr	Proximity	OMIM:613769	retinitis pigmentosa; retinitis pigmentosa 44
Cdhr1	Proximity	OMIM:613660	cone-rod dystrophy 15
Pbx1	Proximity	OMIM:617641	congenital anomalies of kidney and urinary tract syndrome with or without hearing loss, abnormal ears, or developmental delay
Cd14	Proximity	OMIM:600807; OMIM:607202|OMIM:609754|OMIM:611598|OMIM:612005|OMIM:612006|OMIM:612007|OMIM:612008|OMIM:612009|OMIM:612011; OMIM:219700; OMIM:161950; OMIM:608557	allergic disease; asthma; carotid artery disease; celiac disease; cystic fibrosis; hypertension; IgA glomerulonephritis; myocardial infarction; pulmonary tuberculosis; rhinitis; sarcoidosis
Ndufa2	Proximity	OMIM:618235	nuclear type mitochondrial complex I deficiency 13
Hars2	Proximity	OMIM:233400|OMIM:614129|OMIM:614926|OMIM:615300	Perrault syndrome
Coch	Proximity	OMIM:601369; OMIM:618094	autosomal dominant nonsyndromic deafness 9; autosomal recessive nonsyndromic deafness 110
Dapk1	Proximity	OMIM:109800	urinary bladder cancer
Dguok	Promoter, Proximity	OMIM:617070; OMIM:251880	autosomal recessive progressive external ophthalmoplegia with mitochondrial DNA deletions 4; mitochondrial DNA depletion syndrome 3; mitochondrial metabolism disease
Actg2	Proximity	OMIM:155310	megacystis-microcolon-intestinal hypoperistalsis syndrome
Sik1	Proximity	OMIM:616341	developmental and epileptic encephalopathy 30
Pax5	Proximity	OMIM:247640|OMIM:613065	acute lymphoblastic leukemia
Kcnn3	Proximity	OMIM:181500	paranoid schizophrenia; schizophrenia
Fgfr2	Proximity	OMIM:101200; OMIM:207410; OMIM:123790; OMIM:114480; OMIM:123100|OMIM:182212|OMIM:600593|OMIM:600775|OMIM:604757|OMIM:615314; OMIM:123500; OMIM:114550; OMIM:123150; OMIM:149730; OMIM:101600; OMIM:101400|OMIM:180750; OMIM:613659; OMIM:109800	acrocephalosyndactylia; Antley-Bixler syndrome; Antley-Bixler syndrome without disordered steroidogenesis; Beare-Stevenson cutis gyrata syndrome; breast cancer; colorectal adenocarcinoma; craniosynostosis; Crouzon syndrome; dysgerminoma; female breast carcinoma; hepatocellular carcinoma; intestinal atresia; Jackson-Weiss syndrome; lacrimoauriculodentodigital syndrome 1; Pfeiffer syndrome; Saethre…
Cmas	Promoter, Proximity		focal segmental glomerulosclerosis
Fgg	Proximity	OMIM:202400; OMIM:254500	brain small vessel disease; congenital afibrinogenemia; multiple myeloma
Fga	Proximity	OMIM:202400; OMIM:105200	brain small vessel disease; congenital afibrinogenemia; familial visceral amyloidosis; thrombophilia
Fgb	Proximity	OMIM:202400; OMIM:300464|OMIM:607339|OMIM:608316|OMIM:608318|OMIM:608320|OMIM:610947|OMIM:611139|OMIM:612030|OMIM:614293; OMIM:608557	cardiovascular system disease; carotid artery disease; congenital afibrinogenemia; coronary artery disease; end stage renal disease; myocardial infarction; thrombosis
Cebpe	Proximity	OMIM:242850	primary immunodeficiency disease
Slc7a8	Proximity		sensorineural hearing loss
Mylpf	Enhancer, Proximity		distal arthrogryposis type 1C
Nefm	Proximity		Alzheimer's disease; human immunodeficiency virus infectious disease
Nefl	Proximity	OMIM:617882; OMIM:607734; OMIM:607684	amyotrophic lateral sclerosis; Charcot-Marie-Tooth disease; Charcot-Marie-Tooth disease dominant intermediate G; Charcot-Marie-Tooth disease type 1F; Charcot-Marie-Tooth disease type 2E; invasive ductal carcinoma
Sp6	Proximity		amelogenesis imperfecta
Tbx21	Proximity	OMIM:600807; OMIM:208550; OMIM:242850	asthma; asthma, nasal polyps, and aspirin intolerance; primary immunodeficiency disease
Ccbe1	Promoter, Proximity	OMIM:235510|OMIM:616006	Hennekam syndrome
Tnnt2	Proximity	OMIM:601494; OMIM:115195; OMIM:115210; OMIM:612422	dilated cardiomyopathy; dilated cardiomyopathy 1D; familial hypertrophic cardiomyopathy; hypertrophic cardiomyopathy; hypertrophic cardiomyopathy 2; restrictive cardiomyopathy; restrictive cardiomyopathy 3
Pkp1	Proximity		ectodermal dysplasia
Hmmr	Proximity	OMIM:114480	breast cancer
Ccng1	Proximity	OMIM:114550; OMIM:167000|OMIM:607893	hepatocellular carcinoma; localized osteosarcoma; ovarian cancer; ovarian carcinoma; pancreatic cancer; sarcoma
Shq1	Enhancer, Proximity		dystonia
Drd5	Proximity	OMIM:143465|OMIM:608903|OMIM:608904|OMIM:608905|OMIM:608906|OMIM:612311|OMIM:612312	attention deficit hyperactivity disorder; blepharospasm
Med23	Proximity	OMIM:614249	autosomal recessive intellectual developmental disorder 18
Arg1	Proximity	OMIM:600807; OMIM:114550; OMIM:207800	asthma; hepatocellular carcinoma; hyperargininemia
Cela2a	Promoter, Proximity	OMIM:618620	abdominal obesity-metabolic syndrome 4
Kmt2c	Proximity	OMIM:617768; OMIM:613659	adenoid cystic carcinoma; esophagus squamous cell carcinoma; Klatskin's tumor; Kleefstra syndrome 2; lung adenocarcinoma; lung non-small cell carcinoma; squamous cell carcinoma; stomach cancer
Trac	Proximity	OMIM:615387	immunodeficiency 7
Foxj1	Proximity	OMIM:618699	congenital heart disease; Kartagener syndrome; primary ciliary dyskinesia; primary ciliary dyskinesia 43
Qrich2	Proximity	OMIM:618341	spermatogenic failure 35
Rxfp2	Proximity	OMIM:219050	cryptorchidism
Speg	Proximity	OMIM:615959	centronuclear myopathy 5
Gmppa	Proximity	OMIM:615510	alacrima, achalasia, and impaired intellectual development syndrome
Obsl1	Proximity	OMIM:273750|OMIM:612921|OMIM:614205	3-M syndrome
Atp13a2	Enhancer	OMIM:617225; OMIM:606693	hereditary spastic paraplegia 78; Kufor-Rakeb syndrome; Parkinson's disease
Snhg20	Proximity		lung non-small cell carcinoma
Apc	Proximity	OMIM:114480; OMIM:114500; OMIM:608089; OMIM:175100; OMIM:114550; OMIM:135290; OMIM:155255; OMIM:167000|OMIM:607893; OMIM:176807|OMIM:300147|OMIM:300704|OMIM:601518|OMIM:602759|OMIM:608656|OMIM:608658|OMIM:609299|OMIM:609558|OMIM:610321|OMIM:610997|OMIM:611100|OMIM:611868|OMIM:611928|OMIM:611955|OMIM:611958|OMIM:611959; OMIM:300854; OMIM:613659	acinar cell carcinoma; adenocarcinoma; adenoma; breast cancer; cholangiocarcinoma; colorectal cancer; endometrial cancer; endometrial carcinoma; familial adenomatous polyposis; familial adenomatous polyposis 1; gallbladder cancer; hepatocellular carcinoma; hereditary desmoid disease; medulloblastoma; ovarian cancer; pancreatic cancer; prostate cancer; renal cell carcinoma; stomach cancer; transit…
Zfyve27	Proximity	OMIM:610244	hereditary spastic paraplegia 33
Picalm	Enhancer, Proximity	OMIM:601626	acute myeloid leukemia
Usp53	Enhancer		progressive familial intrahepatic cholestasis
Pde5a	Enhancer	OMIM:161950	IgA glomerulonephritis
Sparc	Enhancer, Proximity	OMIM:616507	cervix carcinoma; endometrial carcinoma; osteogenesis imperfecta type 17
Glra1	Proximity	OMIM:149400	hyperekplexia; hyperekplexia 1
Fancl	Proximity	OMIM:614083	46 XX gonadal dysgenesis; Fanconi anemia complementation group L
Car8	Proximity	OMIM:224050|OMIM:610185|OMIM:613227|OMIM:615268	cerebellar ataxia, mental retardation and dysequlibrium syndrome
Foxf1	Promoter, Proximity	OMIM:265380	persistent fetal circulation syndrome
Foxc2	Proximity	OMIM:153400; OMIM:601665; OMIM:125853|OMIM:601283|OMIM:601407|OMIM:603694|OMIM:608036	eyelid disease; lymphedema; lymphedema-distichiasis syndrome; nephritis; obesity; ptosis; type 2 diabetes mellitus
Arsb	Proximity	OMIM:253200	mucopolysaccharidosis VI
Mir2861	Proximity	OMIM:166710	osteoporosis
Iapp	Proximity	OMIM:222100; OMIM:125853|OMIM:601283|OMIM:601407|OMIM:603694|OMIM:608036	type 1 diabetes mellitus; type 2 diabetes mellitus
Pyroxd1	Promoter, Enhancer, Proximity	OMIM:617258	myofibrillar myopathy 8
Recql	Proximity	OMIM:114550; OMIM:211980|OMIM:608935|OMIM:612571|OMIM:612593|OMIM:614210	hepatocellular carcinoma; lung cancer; pancreatic cancer
Nars2	Proximity	OMIM:618434; OMIM:616239	autosomal recessive nonsyndromic deafness 94; combined oxidative phosphorylation deficiency 24
Calm1	Proximity	OMIM:614916; OMIM:616247	catecholaminergic polymorphic ventricular tachycardia 4; long QT syndrome 14
Gnal	Enhancer, Proximity	OMIM:615073	dystonia 25
Vps13d	Proximity	OMIM:607317	autosomal recessive spinocerebellar ataxia 4
Cngb3	Proximity	OMIM:262300	achromatopsia 3; color blindness
Gsk3a	Proximity		amyotrophic lateral sclerosis
Erf	Proximity	OMIM:123100|OMIM:182212|OMIM:600593|OMIM:600775|OMIM:604757|OMIM:615314	craniosynostosis
Cic	Proximity	OMIM:617600	autosomal dominant intellectual developmental disorder 45; disease of mental health
Gc	Promoter, Enhancer, Proximity	OMIM:606963; OMIM:114550; OMIM:612594|OMIM:612595|OMIM:612596; OMIM:222100	arthritis; chronic obstructive pulmonary disease; Crohn's disease; Graves' disease; hepatocellular carcinoma; human immunodeficiency virus infectious disease; multiple sclerosis; rheumatic fever; type 1 diabetes mellitus; ulcerative colitis; uveitis
Wdr72	Proximity	OMIM:613211	amelogenesis imperfecta hypomaturation type 2A3
Ndufa12	Proximity	OMIM:618244	nuclear type mitochondrial complex I deficiency 23
Coq9	Proximity	OMIM:614654	coenzyme Q10 deficiency disease; primary coenzyme Q10 deficiency 5
Adgrg1	Promoter, Proximity	OMIM:606854; OMIM:615752	bilateral frontoparietal polymicrogyria; bilateral perisylvian polymicrogyria
Sdhaf2	Proximity	OMIM:115310|OMIM:168000|OMIM:601650|OMIM:605373|OMIM:614165	paraganglioma
Tmem216	Proximity	OMIM:608091; OMIM:603194	Joubert syndrome; Joubert syndrome 2; Meckel syndrome 2
Whrn	Proximity	OMIM:607084; OMIM:611383	autosomal recessive nonsyndromic deafness 31; sensorineural hearing loss; Usher syndrome type 2D
Fhod3	Proximity		familial hypertrophic cardiomyopathy
Slc12a2	Proximity	OMIM:619081	autosomal dominant nonsyndromic deafness 78
Fbn2	Proximity	OMIM:121050	congenital contractural arachnodactyly; distal arthrogryposis; scoliosis
Trp53bp2	Enhancer, Proximity	OMIM:612530	chromosome 1q41-q42 deletion syndrome
Rpl11	Proximity	OMIM:612562	Diamond-Blackfan anemia 7; T-cell acute lymphoblastic leukemia
Id3	Proximity	OMIM:270150	Sjogren's syndrome
Snora31	Proximity		brain disease
Mad1l1	Proximity	OMIM:176807|OMIM:300147|OMIM:300704|OMIM:601518|OMIM:602759|OMIM:608656|OMIM:608658|OMIM:609299|OMIM:609558|OMIM:610321|OMIM:610997|OMIM:611100|OMIM:611868|OMIM:611928|OMIM:611955|OMIM:611958|OMIM:611959	lymphoma; mosaic variegated aneuploidy syndrome; prostate cancer
Cwc27	Promoter, Proximity		retinitis pigmentosa
Crh	Proximity	OMIM:601665; OMIM:167870|OMIM:607853|OMIM:609985; OMIM:605635|OMIM:613677	obesity; panic disorder; primary hyperaldosteronism
Kiss1	Proximity	OMIM:614842	hypogonadotropic hypogonadism 13 with or without anosmia
Exosc9	Proximity	OMIM:618065	pontocerebellar hypoplasia type 1D
Bbs7	Proximity	OMIM:615984	Bardet-Biedl syndrome; Bardet-Biedl syndrome 7
Nt5c2	Enhancer	OMIM:613162	hereditary spastic paraplegia 45
Ppt2	Promoter, Proximity		neuronal ceroid lipofuscinosis
Tnxb	Enhancer, Proximity	OMIM:193000|OMIM:314550|OMIM:610878|OMIM:613674|OMIM:614317|OMIM:614318|OMIM:614319|OMIM:614674|OMIM:615390|OMIM:615963	Ehlers-Danlos syndrome; vesicoureteral reflux
Cog8	Proximity	OMIM:611182	congenital disorder of glycosylation type IIh
Tcf12	Proximity	OMIM:123100|OMIM:182212|OMIM:600593|OMIM:600775|OMIM:604757|OMIM:615314	craniosynostosis; hypogonadotropic hypogonadism
Nek2	Enhancer, Proximity	OMIM:615565	retinitis pigmentosa 67
Rd3	Proximity	OMIM:610612	Leber congenital amaurosis; Leber congenital amaurosis 12; retinal degeneration
Trpc7	Proximity	OMIM:211980|OMIM:608935|OMIM:612571|OMIM:612593|OMIM:614210	lung cancer
Chordc1	Proximity	OMIM:608232	chronic myeloid leukemia
Nrp2	Proximity		autism spectrum disorder
Slc35d1	Proximity	OMIM:269250	schneckenbecken dysplasia
Entpd1	Promoter, Proximity	OMIM:615683	hereditary spastic paraplegia 64
Tctn3	Proximity	OMIM:614815; OMIM:258860	Joubert syndrome 18; orofaciodigital syndrome IV
Hpca	Promoter, Proximity	OMIM:224500	torsion dystonia 2
Gdf5	Proximity	OMIM:200700; OMIM:201250; OMIM:112500; OMIM:615072; OMIM:112600; OMIM:113100; OMIM:228900; OMIM:186500; OMIM:610017; OMIM:615298	acromesomelic dysplasia, Grebe type; acromesomelic dysplasia, Hunter-Thompson type; brachydactyly type A1; brachydactyly type A1C; brachydactyly type A2; brachydactyly type C; fibular hypoplasia and complex brachydactyly; multiple synostoses syndrome; multiple synostoses syndrome 1; multiple synostoses syndrome 2; osteoarthritis; Parkinson's disease; proximal symphalangism 2
Amtn	Proximity	OMIM:617607	amelogenesis imperfecta type 3B
Ambn	Proximity	OMIM:616270	amelogenesis imperfecta type 1F
Enam	Proximity	OMIM:104500; OMIM:204650	amelogenesis imperfecta type 1B; amelogenesis imperfecta type 1C
Tph1	Proximity	OMIM:143465|OMIM:608903|OMIM:608904|OMIM:608905|OMIM:608906|OMIM:612311|OMIM:612312; OMIM:181500	alcohol use disorder; Alzheimer's disease; attention deficit hyperactivity disorder; borderline personality disorder; depressive disorder; postpartum depression; schizophrenia; scoliosis
Hps5	Promoter, Enhancer, Proximity	OMIM:614074; OMIM:185050	Hermansky-Pudlak syndrome; Hermansky-Pudlak syndrome 5; platelet storage pool deficiency
Notch4	Enhancer, Proximity	OMIM:104000|OMIM:610753; OMIM:612594|OMIM:612595|OMIM:612596; OMIM:181500; OMIM:181750; OMIM:222100	alopecia areata; dementia; ductal carcinoma in situ; multiple sclerosis; schizophrenia; systemic scleroderma; type 1 diabetes mellitus
Ager	Promoter, Enhancer, Proximity	OMIM:300464|OMIM:607339|OMIM:608316|OMIM:608318|OMIM:608320|OMIM:610947|OMIM:611139|OMIM:612030|OMIM:614293; OMIM:219700; OMIM:612594|OMIM:612595|OMIM:612596; OMIM:608557; OMIM:181500; OMIM:152700|OMIM:300809|OMIM:605480|OMIM:608437|OMIM:609903|OMIM:609939|OMIM:610065|OMIM:610066|OMIM:612254|OMIM:612378|OMIM:613145|OMIM:614420; OMIM:222100; OMIM:125853|OMIM:601283|OMIM:601407|OMIM:603694|OMIM:608…	acute kidney failure; Alzheimer's disease; aspergillosis; cardiovascular system disease; chronic kidney disease; coronary artery disease; cystic fibrosis; diabetic retinopathy; lupus nephritis; melanoma; mild cognitive impairment; morbid obesity; multiple sclerosis; myocardial infarction; proteinuria; psoriasis; schizophrenia; schizotypal personality disorder; systemic lupus erythematosus; type 1…
Wnt11	Proximity		oral squamous cell carcinoma
Cryba2	Proximity	OMIM:115900	cataract 42
Ihh	Proximity	OMIM:607778; OMIM:167750; OMIM:112500; OMIM:600156|OMIM:606874|OMIM:606875|OMIM:608462|OMIM:611644; OMIM:185900	acrocapitofemoral dysplasia; annular pancreas; brachydactyly type A1; Hirschsprung's disease; retinopathy of prematurity; syndactyly type 1
Nhej1	Proximity		severe combined immunodeficiency
Pign	Proximity	OMIM:614080	holoprosencephaly; multiple congenital anomalies-hypotonia-seizures syndrome 1
Terc	Proximity	OMIM:127550; OMIM:166710; OMIM:176807|OMIM:300147|OMIM:300704|OMIM:601518|OMIM:602759|OMIM:608656|OMIM:608658|OMIM:609299|OMIM:609558|OMIM:610321|OMIM:610997|OMIM:611100|OMIM:611868|OMIM:611928|OMIM:611955|OMIM:611958|OMIM:611959	autosomal dominant dyskeratosis congenita 1; cervix uteri carcinoma in situ; melanoma; osteoporosis; prostate cancer
Shh	Proximity	OMIM:600156|OMIM:606874|OMIM:606875|OMIM:608462|OMIM:611644; OMIM:142945; OMIM:188740; OMIM:174200|OMIM:174500|OMIM:174700|OMIM:603596; OMIM:147250; OMIM:186200	basal cell carcinoma; Hirschsprung's disease; holoprosencephaly; holoprosencephaly 3; hypoplastic or aplastic tibia with polydactyly; middle cerebral artery infarction; polydactyly; solitary median maxillary central incisor; syndactyly type 4
Col9a1	Proximity	OMIM:614135	multiple epiphyseal dysplasia 6; osteoarthritis; osteochondrodysplasia; Stickler syndrome
Nfia	Proximity	OMIM:613735	NFIA-related disorder
Fam151a	Enhancer, Proximity		colorectal adenocarcinoma
Plaur	Enhancer, Proximity	OMIM:180300	rheumatoid arthritis
Cep104	Proximity	OMIM:619988; OMIM:616781	autosomal recessive intellectual developmental disorder 77; Joubert syndrome 25
Pcx	Proximity		pyruvate carboxylase deficiency disease
Sptbn2	Proximity	OMIM:615386; OMIM:600224	autosomal recessive spinocerebellar ataxia 14; spinocerebellar ataxia type 5
Rhoa	Enhancer, Proximity		breast carcinoma
Amt	Enhancer, Proximity	OMIM:605899	glycine encephalopathy
Dag1	Enhancer, Proximity	OMIM:608099; OMIM:613818; OMIM:616538; OMIM:310200; OMIM:147421	autosomal recessive limb-girdle muscular dystrophy type 2D; autosomal recessive limb-girdle muscular dystrophy type 2P; bronchopulmonary dysplasia; congenital muscular dystrophy-dystroglycanopathy type A9; dilated cardiomyopathy; Duchenne muscular dystrophy; inclusion body myositis; lissencephaly
Lamb2	Enhancer	OMIM:614199; OMIM:609049	nephrosis; nephrotic syndrome type 5; Pierson syndrome
Gpx1	Enhancer, Proximity	OMIM:247640|OMIM:613065; OMIM:601626; OMIM:604131; OMIM:114480; OMIM:114500; OMIM:300464|OMIM:607339|OMIM:608316|OMIM:608318|OMIM:608320|OMIM:610947|OMIM:611139|OMIM:612030|OMIM:614293; OMIM:114550; OMIM:211980|OMIM:608935|OMIM:612571|OMIM:612593|OMIM:614210; OMIM:254500; OMIM:161550|OMIM:607107; OMIM:605027; OMIM:177850|OMIM:264800; OMIM:603903; OMIM:613659	acute lymphoblastic leukemia; acute myeloid leukemia; alpha thalassemia; anemia; breast cancer; calcinosis; cardiovascular system disease; chronic kidney disease; colorectal cancer; coronary artery disease; depressive disorder; dilated cardiomyopathy; hairy cell leukemia; hepatocellular carcinoma; hyperglycemia; iron deficiency anemia; Keshan disease; laryngeal squamous cell carcinoma; larynx can…
Klhdc8b	Proximity	OMIM:236000|OMIM:300221|OMIM:400021	Hodgkin's lymphoma
Uchl1	Promoter, Proximity	OMIM:620221; OMIM:615491	Alzheimer's disease; hereditary spastic paraplegia 79A; hereditary spastic paraplegia 79B; Parkinson's disease
Frmd5	Proximity	OMIM:620094	neurodevelopmental disorder with eye movement abnormalities and ataxia
Zfp366	Proximity	OMIM:188400	DiGeorge syndrome
Snrpa1	Promoter, Enhancer, Proximity		connective tissue disease
Chsy1	Enhancer, Proximity	OMIM:605282	temtamy preaxial brachydactyly syndrome
Hal	Promoter, Proximity	OMIM:235800	histidinemia
Srcap	Proximity	OMIM:136140	Floating-Harbor syndrome
Phkg2	Proximity	OMIM:613027	glycogen storage disease; glycogen storage disease IXc; liver cirrhosis
Ctf1	Proximity	OMIM:125853|OMIM:601283|OMIM:601407|OMIM:603694|OMIM:608036	abdominal obesity-metabolic syndrome; dilated cardiomyopathy; type 2 diabetes mellitus
Ndufa13	Enhancer, Proximity	OMIM:618249; OMIM:607464	nuclear type mitochondrial complex I deficiency 28; thyroid gland Hurthle cell carcinoma
Dnah11	Promoter, Proximity	OMIM:606215|OMIM:614430|OMIM:614474; OMIM:611884; OMIM:306955|OMIM:605376|OMIM:606325|OMIM:613751|OMIM:614779	atrioventricular septal defect; Kartagener syndrome; primary ciliary dyskinesia 7; visceral heterotaxy
Mertk	Enhancer	OMIM:613862	retinitis pigmentosa 38
Cfl2	Proximity	OMIM:610687	nemaline myopathy 7
Nqo1	Promoter, Proximity	OMIM:247640|OMIM:613065; OMIM:601626; OMIM:600807; OMIM:608232; OMIM:606963; OMIM:254500	acute lymphoblastic leukemia; acute myeloid leukemia; asthma; chronic myeloid leukemia; chronic obstructive pulmonary disease; leukemia; lung disease; lung non-small cell carcinoma; macular degeneration; multiple myeloma; small cell carcinoma; urinary system cancer
Arhgap32	Enhancer		autism spectrum disorder
Ctsl	Proximity		dilated cardiomyopathy; hypertrophic cardiomyopathy
Crtc1	Enhancer, Proximity	OMIM:608520|OMIM:608691	major depressive disorder
Crlf1	Proximity	OMIM:272430	cold-induced sweating syndrome 1
Kxd1	Proximity		Hermansky-Pudlak syndrome
Trappc11	Proximity	OMIM:615356	autosomal recessive limb-girdle muscular dystrophy type 2S
Kank1	Proximity	OMIM:612900	spastic quadriplegic cerebral palsy 2
Neu1	Enhancer, Proximity	OMIM:256550	glycoproteinosis; mucolipidosis
C4b	Enhancer, Proximity	OMIM:209850; OMIM:614379; OMIM:300854; OMIM:180300; OMIM:152700|OMIM:300809|OMIM:605480|OMIM:608437|OMIM:609903|OMIM:609939|OMIM:610065|OMIM:610066|OMIM:612254|OMIM:612378|OMIM:613145|OMIM:614420	autistic disorder; complement component 4b deficiency; Graves' disease; renal cell carcinoma; rheumatoid arthritis; systemic lupus erythematosus
Yy1	Enhancer, Proximity		congestive heart failure; pleuropulmonary blastoma
Tbl1xr1	Enhancer, Proximity	OMIM:616944; OMIM:602342	autosomal dominant intellectual developmental disorder 41; Pierpont syndrome
Tpm1	Proximity	OMIM:611878; OMIM:115196	dilated cardiomyopathy 1Y; familial hypertrophic cardiomyopathy; hypertrophic cardiomyopathy 3
Ryr3	Proximity	OMIM:620310; OMIM:114550	congenital myopathy 20; hepatocellular carcinoma
Uaca	Proximity	OMIM:114550	hepatocellular carcinoma
Rbm20	Proximity	OMIM:613172	atrial fibrillation; dilated cardiomyopathy; dilated cardiomyopathy 1DD
Auh	Proximity	OMIM:250950	3-methylglutaconic aciduria type 1; renal tubular transport disease
Fam20c	Proximity		amelogenesis imperfecta; rickets
Pex14	Proximity	OMIM:614887	peroxisome biogenesis disorder 13A
Kif1b	Proximity	OMIM:118210; OMIM:114550; OMIM:612594|OMIM:612595|OMIM:612596	Charcot-Marie-Tooth disease type 2A1; hepatocellular carcinoma; multiple sclerosis; neuroblastoma; ovary epithelial cancer
Capn10	Promoter, Proximity	OMIM:601665; OMIM:184700; OMIM:125853|OMIM:601283|OMIM:601407|OMIM:603694|OMIM:608036	obesity; pancreatic cancer; polycystic ovary syndrome; type 2 diabetes mellitus
Tnrc6a	Proximity	OMIM:618074	familial adult myoclonic epilepsy 6
S100a8	Proximity		myocarditis
S100a9	Proximity		myocarditis
Spock1	Proximity	OMIM:114550	hepatocellular carcinoma
Afap1	Promoter, Enhancer, Proximity	OMIM:137750|OMIM:177700|OMIM:602429|OMIM:603383|OMIM:606689|OMIM:608695|OMIM:608696|OMIM:609745|OMIM:609887|OMIM:610535|OMIM:611274|OMIM:611276|OMIM:613100	open-angle glaucoma
C8b	Enhancer	OMIM:613789	type II complement component 8 deficiency
Tgfb2	Proximity	OMIM:114500; OMIM:614816	colorectal cancer; Loeys-Dietz syndrome; Loeys-Dietz syndrome 4; pancreatic adenosquamous carcinoma
Rnasel	Enhancer, Proximity	OMIM:176807|OMIM:300147|OMIM:300704|OMIM:601518|OMIM:602759|OMIM:608656|OMIM:608658|OMIM:609299|OMIM:609558|OMIM:610321|OMIM:610997|OMIM:611100|OMIM:611868|OMIM:611928|OMIM:611955|OMIM:611958|OMIM:611959	Lynch syndrome; prostate cancer
Bcat2	Proximity	OMIM:246900|OMIM:248600|OMIM:615135	maple syrup urine disease
Glul	Enhancer	OMIM:143100	Alzheimer's disease; Huntington's disease; temporal lobe epilepsy
Grk4	Proximity	OMIM:145500|OMIM:603918|OMIM:604329|OMIM:607329|OMIM:608742|OMIM:610261|OMIM:610262|OMIM:610948|OMIM:611014	essential hypertension
Myo9b	Enhancer, Proximity	OMIM:607202|OMIM:609754|OMIM:611598|OMIM:612005|OMIM:612006|OMIM:612007|OMIM:612008|OMIM:612009|OMIM:612011	celiac disease
Gigyf2	Proximity		Parkinson's disease
Kcnj13	Proximity	OMIM:614186; OMIM:193230	Leber congenital amaurosis 16; snowflake vitreoretinal degeneration
Add3	Promoter, Proximity	OMIM:617008	spastic quadriplegic cerebral palsy 3
Cycs	Proximity	OMIM:188000|OMIM:273900|OMIM:300367|OMIM:313900|OMIM:612004	cholangiocarcinoma; lung non-small cell carcinoma; pancreatic cancer; thrombocytopenia
Prrt2	Proximity	OMIM:605751; OMIM:128200	benign familial infantile seizures 2; episodic kinesigenic dyskinesia 1
Kif22	Proximity	OMIM:603546	spondyloepimetaphyseal dysplasia with joint laxity type 2
Trim44	Promoter, Proximity	OMIM:106210	aniridia
Myh7	Proximity	OMIM:608358; OMIM:255160; OMIM:613426; OMIM:160500; OMIM:192600; OMIM:241550|OMIM:614435	autosomal dominant hyaline body myopathy; autosomal recessive hyaline body myopathy; cardiomyopathy; congenital heart disease; dilated cardiomyopathy; dilated cardiomyopathy 1S; distal myopathy 1; hypertrophic cardiomyopathy; hypertrophic cardiomyopathy 1; hypoplastic left heart syndrome
Zfhx2	Proximity	OMIM:147430	Marsili syndrome
Glyctk	Proximity	OMIM:220120	D-glyceric aciduria
Dis3l2	Proximity	OMIM:194070; OMIM:267000	nephroblastoma; Perlman syndrome
Alpi	Proximity		inflammatory bowel disease
Apob	Promoter, Enhancer, Proximity	OMIM:300464|OMIM:607339|OMIM:608316|OMIM:608318|OMIM:608320|OMIM:610947|OMIM:611139|OMIM:612030|OMIM:614293; OMIM:143890; OMIM:615558; OMIM:605019; OMIM:167000|OMIM:607893; OMIM:603903; OMIM:125853|OMIM:601283|OMIM:601407|OMIM:603694|OMIM:608036	aortic valve stenosis; arteriosclerosis; bile duct cancer; coronary artery disease; diabetic retinopathy; familial hypercholesterolemia; familial hyperlipidemia; familial hypobetalipoproteinemia 1; familial hypobetalipoproteinemia 2; gallbladder cancer; hypobetalipoproteinemia; ovarian cancer; sickle cell anemia; type 2 diabetes mellitus
Chrna9	Promoter, Proximity	OMIM:182280	lung small cell carcinoma
Kdf1	Proximity	OMIM:617337	ectodermal dysplasia 12
Nr0b2	Enhancer, Proximity	OMIM:601665; OMIM:125853|OMIM:601283|OMIM:601407|OMIM:603694|OMIM:608036	obesity; type 2 diabetes mellitus
Sfn	Enhancer, Proximity		transitional cell carcinoma; vulva squamous cell carcinoma
Mpeg1	Proximity	OMIM:242850	primary immunodeficiency disease
Egln2	Enhancer, Proximity	OMIM:300854	renal cell carcinoma
Snrpa	Promoter, Enhancer, Proximity		connective tissue disease
Aste1	Proximity	OMIM:276300	Lynch syndrome; mismatch repair cancer syndrome
Atp2c1	Proximity	OMIM:169600	Hailey-Hailey disease
Fgf1	Proximity	OMIM:608557; OMIM:181500; OMIM:109800	brain ischemia; cleft lip; myocardial infarction; schizophrenia; urinary bladder cancer
Hap1	Promoter, Proximity	OMIM:143100; OMIM:608516	Huntington's disease; melancholic depression
Jup	Proximity	OMIM:611528; OMIM:601214; OMIM:167000|OMIM:607893; OMIM:176807|OMIM:300147|OMIM:300704|OMIM:601518|OMIM:602759|OMIM:608656|OMIM:608658|OMIM:609299|OMIM:609558|OMIM:610321|OMIM:610997|OMIM:611100|OMIM:611868|OMIM:611928|OMIM:611955|OMIM:611958|OMIM:611959; OMIM:300854	arrhythmogenic right ventricular dysplasia 12; cardiomyopathy; epidermolytic hyperkeratosis; Naxos disease; ovarian cancer; palmoplantar keratosis; prostate cancer; renal cell carcinoma
Fkbp10	Proximity	OMIM:610968	osteogenesis imperfecta type 11
Klhl10	Proximity	OMIM:615081	spermatogenic failure 11
Ptpn11	Proximity	OMIM:607785; OMIM:156250; OMIM:163950; OMIM:151100; OMIM:613659; OMIM:187500	atrophic gastritis; chondroma; dilated cardiomyopathy; disease of metabolism; hepatocellular adenoma; idiopathic scoliosis; juvenile myelomonocytic leukemia; metachondromatosis; Noonan syndrome; Noonan syndrome 1; Noonan syndrome with multiple lentigines; Noonan syndrome with multiple lentigines 1; stomach cancer; tetralogy of Fallot
Bcl2l10	Promoter, Proximity	OMIM:254500; OMIM:614286	multiple myeloma; myelodysplastic syndrome; stomach carcinoma
Hgsnat	Promoter, Proximity	OMIM:252940; OMIM:252930; OMIM:616544	mucopolysaccharidosis III; mucopolysaccharidosis type IIIC; retinitis pigmentosa 73
Kcnu1	Proximity		spermatogenic failure
Pomk	Proximity	OMIM:615249; OMIM:123155|OMIM:236600|OMIM:236635|OMIM:307000|OMIM:615219; OMIM:616094	congenital muscular dystrophy-dystroglycanopathy type A12; hydrocephalus; muscular dystrophy-dystroglycanopathy type C12
Pclo	Proximity	OMIM:608027	pontocerebellar hypoplasia type 3
Mysm1	Proximity		diabetic retinopathy
Jun	Enhancer, Proximity	OMIM:130700	pulmonary emphysema; pulmonary tuberculosis
Ror2	Proximity	OMIM:268310; OMIM:113000	autosomal recessive Robinow syndrome; brachydactyly type B1; cleft palate
Fras1	Proximity	OMIM:119800; OMIM:219000	clubfoot; Fraser syndrome; Fraser syndrome 1
Rps15a	Enhancer, Proximity	OMIM:618313	Diamond-Blackfan anemia 20
Arl6ip1	Enhancer	OMIM:615685	hereditary spastic paraplegia 61
Calcrl	Proximity		hereditary lymphedema
Tfpi	Proximity	OMIM:306700; OMIM:608557	B-lymphoblastic leukemia/lymphoma; disseminated intravascular coagulation; factor VIII deficiency; liver cirrhosis; myocardial infarction; osteonecrosis; protein S deficiency; pulmonary fibrosis; toxic shock syndrome; transient cerebral ischemia
Dab2ip	Promoter, Proximity	OMIM:211980|OMIM:608935|OMIM:612571|OMIM:612593|OMIM:614210; OMIM:613659	lung cancer; stomach cancer
Tbx5	Proximity	OMIM:142900	Holt-Oram syndrome
Alad	Proximity	OMIM:176090|OMIM:176100; OMIM:603903	porphyria cutanea tarda; sickle cell anemia
Wt1	Proximity	OMIM:142340|OMIM:222400|OMIM:610187; OMIM:194080; OMIM:136680; OMIM:156240; OMIM:194070; OMIM:256370	Alzheimer's disease; congenital diaphragmatic hernia; Denys-Drash syndrome; Frasier syndrome; malignant mesothelioma; nephroblastoma; nephrotic syndrome type 4; renal Wilms' tumor
Ccl26	Proximity	OMIM:600807; OMIM:610247|OMIM:613412	asthma; eosinophilic esophagitis; rhinitis
Ccl24	Proximity	OMIM:600807	asthma; rhinitis
Ppp1cb	Proximity	OMIM:617506	Noonan syndrome-like disorder with loose anagen hair 2
Tgif1	Proximity	OMIM:142946	holoprosencephaly; holoprosencephaly 4; otitis media
Kpna3	Proximity	OMIM:620106	hereditary spastic paraplegia 88
Dgat2	Enhancer, Proximity	OMIM:613282|OMIM:613387	metabolic dysfunction-associated steatotic liver disease
Serpinh1	Enhancer	OMIM:613848; OMIM:610504	osteogenesis imperfecta type 10; preterm premature rupture of the membranes
Map6	Proximity	OMIM:181500	schizophrenia
Barhl2	Proximity		oral squamous cell carcinoma
Prkcd	Proximity	OMIM:615559; OMIM:228100	autoimmune lymphoproliferative syndrome type 3; steatotic liver disease
Rft1	Proximity	OMIM:612015	congenital disorder of glycosylation In
Tmem163	Promoter, Proximity	OMIM:620243	hypomyelinating leukodystrophy 25
Kit	Proximity	OMIM:601626; OMIM:606764; OMIM:154800; OMIM:172800; OMIM:300854	acute myeloid leukemia; dysgerminoma; gastrointestinal stromal tumor; macrocytic anemia; mastocytosis; piebaldism; renal cell carcinoma; seminoma
Agfg1	Promoter, Proximity		oligoasthenoteratozoospermia
Nebl	Proximity		dilated cardiomyopathy
Slc25a36	Proximity	OMIM:620211	familial hyperinsulinemic hypoglycemia 8
Pccb	Proximity	OMIM:606054	amino acid metabolic disorder; propionic acidemia
Blk	Enhancer, Proximity	OMIM:613375; OMIM:152700|OMIM:300809|OMIM:605480|OMIM:608437|OMIM:609903|OMIM:609939|OMIM:610065|OMIM:610066|OMIM:612254|OMIM:612378|OMIM:613145|OMIM:614420	maturity-onset diabetes of the young type 11; systemic lupus erythematosus
Ctsb	Enhancer, Proximity		diabetes mellitus
Gata4	Enhancer, Proximity	OMIM:607941; OMIM:606215|OMIM:614430|OMIM:614474; OMIM:142340|OMIM:222400|OMIM:610187; OMIM:187500; OMIM:614429|OMIM:614431|OMIM:614432	atrial heart septal defect; atrial heart septal defect 2; atrioventricular septal defect; congenital diaphragmatic hernia; congenital heart disease; tetralogy of Fallot; ventricular septal defect
Acsl5	Enhancer, Proximity		congenital diarrhea
Nrp1	Proximity		lung non-small cell carcinoma; retinal vein occlusion
Fat2	Proximity	OMIM:617769	spinocerebellar ataxia 45
Jakmip1	Promoter, Proximity		autism spectrum disorder
Cyfip1	Promoter, Proximity	OMIM:181500	autism spectrum disorder; schizophrenia
Mnx1	Proximity	OMIM:176450	Currarino syndrome
Tbcd	Proximity	OMIM:617193	early onset progressive encephalopathy with brain atrophy and thin corpus callosum
Il5ra	Proximity	OMIM:600807	asthma
Trnt1	Proximity	OMIM:616084	sideroblastic anemia with B-cell immunodeficiency, periodic fevers, and developmental delay
Crbn	Proximity	OMIM:607417	autosomal recessive intellectual developmental disorder; autosomal recessive intellectual developmental disorder 2
Cnbp	Proximity	OMIM:602668	myotonic dystrophy type 2
Rsc1a1	Proximity	OMIM:601665	obesity
Gjb2	Proximity	OMIM:148210; OMIM:601544; OMIM:220290; OMIM:149200; OMIM:148350; OMIM:124500	autosomal dominant keratitis-ichthyosis-deafness syndrome; autosomal dominant nonsyndromic deafness 3A; autosomal recessive nonsyndromic deafness 1A; Bart-Pumphrey syndrome; palmoplantar keratoderma-deafness syndrome; Vohwinkel syndrome
Gjb6	Proximity	OMIM:612643; OMIM:220290; OMIM:612645; OMIM:129500	autosomal dominant nonsyndromic deafness 3B; autosomal recessive nonsyndromic deafness 1A; autosomal recessive nonsyndromic deafness 1B; Clouston syndrome; ectodermal dysplasia
Cox10	Proximity	OMIM:251900	cytochrome-c oxidase deficiency disease; mitochondrial myopathy; Parkinson's disease
F2rl1	Proximity	OMIM:600807; OMIM:606963	asthma; chronic obstructive pulmonary disease; respiratory allergy
Iqgap2	Proximity	OMIM:114550	hepatocellular carcinoma
Mipep	Enhancer	OMIM:617228	combined oxidative phosphorylation deficiency 31
Tgfa	Proximity		gastroenteritis
Ift81	Proximity	OMIM:617895	short-rib thoracic dysplasia 19 with or without polydactyly
Tecta	Proximity	OMIM:601543; OMIM:603629	autosomal dominant nonsyndromic deafness 12; autosomal recessive nonsyndromic deafness 21; sensorineural hearing loss
Sord	Proximity	OMIM:601371; OMIM:618912	cataract; sorbitol dehydrogenase deficiency with peripheral neuropathy
Duox2	Proximity	OMIM:607200	congenital hypothyroidism; thyroid dyshormonogenesis 6
Duoxa2	Proximity	OMIM:274900	thyroid dyshormonogenesis 5
Spast	Promoter, Proximity	OMIM:182601	hereditary spastic paraplegia 4
Nlrc4	Proximity	OMIM:616115	familial cold autoinflammatory syndrome 4
Hadha	Enhancer, Proximity	OMIM:609015; OMIM:228100	mitochondrial trifunctional protein deficiency; steatotic liver disease
Hadhb	Enhancer, Proximity	OMIM:609015	mitochondrial metabolism disease; mitochondrial trifunctional protein deficiency
Pigt	Proximity	OMIM:615398; OMIM:300818|OMIM:615399	multiple congenital anomalies-hypotonia-seizures syndrome 3; paroxysmal nocturnal hemoglobinuria
Col14a1	Proximity		esophagus squamous cell carcinoma
Mlh1	Proximity	OMIM:114500; OMIM:609310; OMIM:211980|OMIM:608935|OMIM:612571|OMIM:612593|OMIM:614210; OMIM:276300; OMIM:158320	colorectal cancer; esophagus squamous cell carcinoma; hereditary nonpolyposis colorectal cancer type 2; lung cancer; Lynch syndrome; mismatch repair cancer syndrome; Muir-Torre syndrome; sporadic breast cancer
Clec3b	Promoter, Proximity	OMIM:619977; OMIM:181440	osteoarthritis; retinal macular dystrophy 4; Scheuermann's disease
Ttpa	Promoter, Enhancer, Proximity	OMIM:277460	familial isolated deficiency of vitamin E
Fitm2	Enhancer	OMIM:618635	Siddiqi syndrome
Slc26a4	Promoter, Proximity	OMIM:600791; OMIM:274600	autosomal recessive nonsyndromic deafness 4; goiter; Pendred Syndrome
Slc26a3	Proximity	OMIM:214700	congenital secretory chloride diarrhea 1; diarrhea
Trp73	Proximity		otitis media; adenoma; breast cancer; cervical cancer; colorectal cancer; lung cancer; lung non-small cell carcinoma; lung small cell carcinoma; lung squamous cell carcinoma; nephroblastoma; primary ciliary dyskinesia; renal cell carcinoma
Bloc1s6	Promoter, Proximity	OMIM:614171; OMIM:185050; OMIM:130700	Hermansky-Pudlak syndrome 9; platelet storage pool deficiency; pulmonary emphysema
Slc11a1	Enhancer	OMIM:109650; OMIM:604302; OMIM:607572|OMIM:609888|OMIM:613407; OMIM:612594|OMIM:612595|OMIM:612596; OMIM:180300; OMIM:152700|OMIM:300809|OMIM:605480|OMIM:608437|OMIM:609903|OMIM:609939|OMIM:610065|OMIM:610066|OMIM:612254|OMIM:612378|OMIM:613145|OMIM:614420; OMIM:181750; OMIM:222100; OMIM:109800; OMIM:608207|OMIM:611381|OMIM:611382	Behcet's disease; Buruli ulcer disease; Crohn's disease; cutaneous leishmaniasis; inflammatory bowel disease; juvenile rheumatoid arthritis; leprosy; lymphoproliferative syndrome; multiple sclerosis; pulmonary tuberculosis; rheumatoid arthritis; sarcoidosis; systemic lupus erythematosus; systemic scleroderma; tuberculosis; type 1 diabetes mellitus; ulcerative colitis; urinary bladder cancer; visc…
Col3a1	Promoter, Proximity	OMIM:130020; OMIM:181750; OMIM:130050	Ehlers-Danlos syndrome; Ehlers-Danlos syndrome hypermobility type; end stage renal disease; systemic scleroderma; vascular type Ehlers-Danlos syndrome
Col5a2	Proximity	OMIM:130000; OMIM:130010	Ehlers-Danlos syndrome; Ehlers-Danlos syndrome classic type 1; Ehlers-Danlos syndrome classic type 2
Adcy1	Proximity	OMIM:610154	autosomal recessive nonsyndromic deafness 44
Traf6	Proximity		hypohidrotic ectodermal dysplasia
Ccdc88c	Proximity	OMIM:123155|OMIM:236600|OMIM:236635|OMIM:307000|OMIM:615219; OMIM:616053	hydrocephalus; spinocerebellar ataxia type 40
Gba2	Enhancer, Proximity	OMIM:614409	hereditary spastic paraplegia 46
Sp4	Proximity	OMIM:181500	congenital heart disease; dilated cardiomyopathy; schizophrenia
Oxgr1	Proximity	OMIM:167030	calcium oxalate nephrolithiasis
Cdh3	Proximity	OMIM:601553; OMIM:225280	congenital hypotrichosis with juvenile macular dystrophy; ectodermal dysplasia, ectrodactyly, and macular dystrophy syndrome
Cdh1	Proximity	OMIM:601626; OMIM:600807; OMIM:119580; OMIM:114480; OMIM:608089; OMIM:114550; OMIM:137215; OMIM:167000|OMIM:607893; OMIM:176807|OMIM:300147|OMIM:300704|OMIM:601518|OMIM:602759|OMIM:608656|OMIM:608658|OMIM:609299|OMIM:609558|OMIM:610321|OMIM:610997|OMIM:611100|OMIM:611868|OMIM:611928|OMIM:611955|OMIM:611958|OMIM:611959; OMIM:300854	acute myeloid leukemia; asthma; blepharocheilodontic syndrome 1; breast cancer; cervix uteri carcinoma in situ; cleft lip; endometrial cancer; hepatocellular carcinoma; hereditary diffuse gastric cancer; invasive lobular carcinoma; mucoepidermoid carcinoma; ovarian cancer; prostate cancer; renal cell carcinoma
Myo6	Proximity	OMIM:606346; OMIM:607821; OMIM:167000|OMIM:607893	autosomal dominant nonsyndromic deafness 22; autosomal recessive nonsyndromic deafness 37; ovarian cancer; sensorineural hearing loss
Impg1	Proximity	OMIM:153700|OMIM:153840|OMIM:608161|OMIM:616151|OMIM:616152	retinitis pigmentosa; vitelliform macular dystrophy
Csf3	Proximity	OMIM:247640|OMIM:613065; OMIM:601626; OMIM:600807; OMIM:608557; OMIM:130700	acute lymphoblastic leukemia; acute myeloid leukemia; allergic cutaneous vasculitis; anterior ischemic optic neuropathy; asthma; bacterial pneumonia; brain ischemia; cognitive disorder; limb ischemia; lung disease; middle cerebral artery infarction; myocardial infarction; neutropenia; pleurisy; pulmonary emphysema; pulmonary hypertension; transient cerebral ischemia
Thra	Proximity	OMIM:614450; OMIM:300854; OMIM:188570|OMIM:274300	congenital nongoitrous hypothyroidism 6; renal cell carcinoma; thyroid hormone resistance syndrome
Nr1d1	Proximity		brain small vessel disease
Ldlr	Proximity	OMIM:143890; OMIM:607501; OMIM:228100	Alzheimer's disease; arteriosclerosis; familial hypercholesterolemia; hepatitis C; migraine without aura; steatotic liver disease
Kank2	Proximity	OMIM:617783	nephrotic syndrome type 16
Dock6	Proximity	OMIM:100300|OMIM:614219|OMIM:614814|OMIM:615297|OMIM:616028	Adams-Oliver syndrome
Epha10	Proximity		autosomal dominant nonsyndromic deafness
B3gat2	Proximity	OMIM:614266; OMIM:181500	Barrett's esophagus; schizophrenia
Rmrp	Proximity	OMIM:607095; OMIM:250250	anauxetic dysplasia 1; cartilage-hair hypoplasia
Car9	Enhancer, Proximity		hepatitis B; lung non-small cell carcinoma; renal cell carcinoma
Tpm2	Promoter, Enhancer, Proximity	OMIM:108120; OMIM:609285	distal arthrogryposis type 1A; nemaline myopathy 4
Alx4	Proximity	OMIM:114500; OMIM:123100|OMIM:182212|OMIM:600593|OMIM:600775|OMIM:604757|OMIM:615314; OMIM:613451; OMIM:114550; OMIM:211980|OMIM:608935|OMIM:612571|OMIM:612593|OMIM:614210; OMIM:168500|OMIM:609566|OMIM:609597	bronchiolo-alveolar adenocarcinoma; colorectal cancer; craniosynostosis; frontonasal dysplasia 2; hepatocellular carcinoma; lung adenocarcinoma; lung cancer; parietal foramina
Ext2	Proximity	OMIM:133700|OMIM:133701|OMIM:600209	hereditary multiple exostoses
Il1r1	Promoter, Enhancer, Proximity	OMIM:181750; OMIM:222100	systemic scleroderma; type 1 diabetes mellitus
Nod2	Proximity	OMIM:600807; OMIM:109100; OMIM:109650; OMIM:186580; OMIM:114480; OMIM:606963; OMIM:300464|OMIM:607339|OMIM:608316|OMIM:608318|OMIM:608320|OMIM:610947|OMIM:611139|OMIM:612030|OMIM:614293; OMIM:134610|OMIM:249100; OMIM:614395; OMIM:266600; OMIM:607572|OMIM:609888|OMIM:613407; OMIM:211980|OMIM:608935|OMIM:612571|OMIM:612593|OMIM:614210; OMIM:167000|OMIM:607893; OMIM:152700|OMIM:300809|OMIM:605480|OM…	asthma; autoimmune disease; Behcet's disease; Blau syndrome; breast cancer; bronchiolitis obliterans; chronic obstructive pulmonary disease; colorectal adenocarcinoma; coronary artery disease; Crohn's disease; familial mediterranean fever; gastritis; gastrointestinal carcinoma; graft-versus-host disease; inflammatory bowel disease 1; intestinal disease; larynx cancer; leprosy; lung cancer; mening…
Cyld	Proximity	OMIM:605041	Brooke-Spiegler syndrome
Gas2l2	Promoter, Proximity	OMIM:618449	primary ciliary dyskinesia; primary ciliary dyskinesia 41
Taf15	Proximity	OMIM:215300; OMIM:612237	chondrosarcoma; extraskeletal myxoid chondrosarcoma
Mapkbp1	Proximity	OMIM:617271	nephronophthisis 20
Prom1	Promoter, Proximity	OMIM:612657; OMIM:612095	cone-rod dystrophy 12; retinal macular dystrophy; retinitis pigmentosa 41
Nudt15	Promoter, Proximity	OMIM:610460	thiopurine S-methyltransferase deficiency
Sucla2	Promoter, Proximity	OMIM:612073	mitochondrial DNA depletion syndrome 5
Prkcb	Proximity		dilated cardiomyopathy; lung non-small cell carcinoma
Nrf1	Proximity	OMIM:143100	Huntington's disease
Mir96	Proximity	OMIM:143465|OMIM:608903|OMIM:608904|OMIM:608905|OMIM:608906|OMIM:612311|OMIM:612312; OMIM:613074	attention deficit hyperactivity disorder; autosomal dominant nonsyndromic deafness 50
Mlycd	Promoter, Proximity		cardiomyopathy
Kptn	Enhancer, Proximity	OMIM:615637	autosomal recessive intellectual developmental disorder 41
Irf2bp2	Proximity	OMIM:617765	common variable immunodeficiency 14
Aqp4	Promoter, Proximity	OMIM:156000	blindness; malaria; megalencephalic leukoencephalopathy with subcortical cysts; Meniere's disease; neuromyelitis optica; optic neuritis; temporal lobe epilepsy; transverse myelitis
Slc26a2	Proximity	OMIM:600972; OMIM:108720|OMIM:108721|OMIM:256050; OMIM:222600; OMIM:604302; OMIM:226900	achondrogenesis type IB; atelosteogenesis; brachydactyly; diastrophic dysplasia; juvenile rheumatoid arthritis; multiple epiphyseal dysplasia 4; osteochondrodysplasia; spondylolysis
Pde6a	Proximity	OMIM:613810	retinitis pigmentosa; retinitis pigmentosa 43
Gldc	Proximity	OMIM:605899	glycine encephalopathy
Mbl2	Proximity	OMIM:103920; OMIM:600807; OMIM:603165; OMIM:109650; OMIM:606963; OMIM:219700; OMIM:114550; OMIM:611775; OMIM:211980|OMIM:608935|OMIM:612571|OMIM:612593|OMIM:614210; OMIM:601665; OMIM:167000|OMIM:607893; OMIM:167870|OMIM:607853|OMIM:609985; OMIM:152700|OMIM:300809|OMIM:605480|OMIM:608437|OMIM:609903|OMIM:609939|OMIM:610065|OMIM:610066|OMIM:612254|OMIM:612378|OMIM:613145|OMIM:614420; OMIM:187360; O…	adult respiratory distress syndrome; allergic bronchopulmonary aspergillosis; Alzheimer's disease; aortic valve insufficiency; asthma; atopic dermatitis; autoimmune thyroiditis; bacterial infectious disease; bacterial pneumonia; bacterial vaginosis; Behcet's disease; bipolar disorder; bronchiolitis obliterans; bronchopulmonary dysplasia; chorioamnionitis; chronic obstructive pulmonary disease; co…
Iqsec1	Proximity	OMIM:618687	intellectual developmental disorder with short stature and behavioral abnormalities; lung adenocarcinoma
Ebf1	Proximity		lipodystrophy
Mxi1	Proximity	OMIM:176807|OMIM:300147|OMIM:300704|OMIM:601518|OMIM:602759|OMIM:608656|OMIM:608658|OMIM:609299|OMIM:609558|OMIM:610321|OMIM:610997|OMIM:611100|OMIM:611868|OMIM:611928|OMIM:611955|OMIM:611958|OMIM:611959	neurofibrosarcoma; prostate cancer
Tmem126a	Proximity	OMIM:612989	optic atrophy 7
Tmem126b	Proximity	OMIM:618250	nuclear type mitochondrial complex I deficiency 29
Msh6	Promoter, Proximity	OMIM:608089; OMIM:614350; OMIM:276300	colorectal carcinoma; endometrial cancer; hereditary nonpolyposis colorectal cancer type 5; Lynch syndrome; mismatch repair cancer syndrome
Ddx59	Proximity	OMIM:174300	orofaciodigital syndrome V
Cd36	Proximity	OMIM:608404; OMIM:125853|OMIM:601283|OMIM:601407|OMIM:603694|OMIM:608036	blood platelet disease; hemolytic-uremic syndrome; malaria; osteoarthritis; pemphigus; platelet-type bleeding disorder 10; pulmonary tuberculosis; type 2 diabetes mellitus
Uox	Proximity		hyperuricemia; nephrogenic diabetes insipidus
Dnase2b	Proximity	OMIM:601371	cataract
Cyfip2	Proximity	OMIM:618008	developmental and epileptic encephalopathy 65
Itk	Proximity	OMIM:613011	lymphoproliferative syndrome 1
Havcr2	Proximity	OMIM:114550; OMIM:300854	hepatocellular carcinoma; renal cell carcinoma
Vps33b	Proximity	OMIM:208085	ARC syndrome; arthrogryposis multiplex congenita; arthrogryposis, renal dysfunction, and cholestasis 1; cholestasis; kidney disease; progressive familial intrahepatic cholestasis
Ncor2	Promoter, Enhancer, Proximity	OMIM:254450	myelofibrosis; osteoarthritis
Lmx1b	Proximity	OMIM:161200	nail-patella syndrome
Sbf2	Proximity	OMIM:604563	Charcot-Marie-Tooth disease type 4B2
Adm	Proximity	OMIM:114480	brain infarction; breast cancer; pancreatic cancer; pulmonary hypertension
Xrcc2	Promoter, Enhancer, Proximity	OMIM:617247; OMIM:619146; OMIM:619145	Fanconi anemia complementation group U; pancreatic cancer; primary ovarian insufficiency 17; spermatogenic failure 50
Coq8b	Promoter, Proximity	OMIM:615573	nephrotic syndrome type 9
Slit3	Proximity	OMIM:142340|OMIM:222400|OMIM:610187	congenital diaphragmatic hernia
Timmdc1	Promoter, Proximity	OMIM:618251	nuclear type mitochondrial complex I deficiency 31
Cd80	Proximity	OMIM:222100	type 1 diabetes mellitus
Poglut1	Proximity	OMIM:617232; OMIM:179850|OMIM:615327|OMIM:615674|OMIM:615696	autosomal recessive limb-girdle muscular dystrophy type 2Z; Dowling-Degos disease
Arhgap31	Proximity	OMIM:100300|OMIM:614219|OMIM:614814|OMIM:615297|OMIM:616028; OMIM:300464|OMIM:607339|OMIM:608316|OMIM:608318|OMIM:608320|OMIM:610947|OMIM:611139|OMIM:612030|OMIM:614293	Adams-Oliver syndrome; coronary artery disease
Tyms	Enhancer	OMIM:247640|OMIM:613065; OMIM:601626; OMIM:114550; OMIM:254500; OMIM:180300	acute lymphoblastic leukemia; acute myeloid leukemia; colon carcinoma; dyskeratosis congenita; hepatocellular carcinoma; multiple myeloma; rheumatoid arthritis
Nme7	Promoter, Proximity	OMIM:123155|OMIM:236600|OMIM:236635|OMIM:307000|OMIM:615219	hydrocephalus
Slc19a2	Proximity	OMIM:261100|OMIM:613839; OMIM:249270	diabetes mellitus; megaloblastic anemia; thiamine-responsive megaloblastic anemia syndrome
Slc2a1	Proximity	OMIM:612126; OMIM:601042; OMIM:614847; OMIM:601665; OMIM:125853|OMIM:601283|OMIM:601407|OMIM:603694|OMIM:608036	carbohydrate metabolic disorder; childhood absence epilepsy; childhood onset GLUT1 deficiency syndrome 2; dystonia 9; idiopathic generalized epilepsy 12; myelomeningocele; obesity; type 2 diabetes mellitus
P3h1	Proximity	OMIM:610915	osteogenesis imperfecta type 8
Cldn19	Proximity	OMIM:248190	renal hypomagnesemia 5 with ocular involvement
Kcnab1	Proximity		temporal lobe epilepsy
Foxe1	Promoter, Proximity	OMIM:241850; OMIM:188550	Bamforth-Lazarus syndrome; congenital hypothyroidism; thyroid gland papillary carcinoma
Slc6a6	Enhancer, Proximity		retinitis pigmentosa
Tinf2	Proximity	OMIM:613990; OMIM:268130	autosomal dominant dyskeratosis congenita 3; dyskeratosis congenita; Revesz syndrome
Rabggta	Proximity		Hermansky-Pudlak syndrome
Nfatc4	Proximity		dilated cardiomyopathy
Pax6	Proximity	OMIM:106210; OMIM:604229; OMIM:148190; OMIM:165550; OMIM:601371; OMIM:607304; OMIM:120200|OMIM:120300|OMIM:216820; OMIM:120430; OMIM:137750; OMIM:604229	aniridia; anterior segment dysgenesis 5; autosomal dominant keratitis; bilateral optic nerve hypoplasia; cataract; cataract 27; coloboma; coloboma of optic nerve; congenital nystagmus; glucose intolerance; juvenile glaucoma; microphthalmia; paranoid schizophrenia; Peters anomaly
Pibf1	Proximity	OMIM:617767	Joubert syndrome 33
Prmt5	Proximity		idiopathic scoliosis
Mbtps1	Promoter, Enhancer, Proximity	OMIM:618392	idiopathic scoliosis; spondyloepiphyseal dysplasia Kondo-Fu type
Xbp1	Enhancer, Proximity		inflammatory bowel disease
Zap70	Proximity	OMIM:269840; OMIM:180300	immunodeficiency 48; rheumatoid arthritis; severe combined immunodeficiency
Alx3	Proximity	OMIM:136760	frontonasal dysplasia 1
Tbc1d20	Proximity	OMIM:615663	Warburg micro syndrome 4
F3	Proximity		B-lymphoblastic leukemia/lymphoma; COVID-19; disseminated intravascular coagulation; von Willebrand's disease
Abcd3	Proximity	OMIM:616278	congenital bile acid synthesis defect 5; Zellweger syndrome
Myo18b	Proximity	OMIM:616549	Klippel-Feil syndrome 4
Sufu	Proximity	OMIM:617757; OMIM:155255; OMIM:620343	familial meningioma; Joubert syndrome 32; medulloblastoma; nevoid basal cell carcinoma syndrome; nevoid basal cell carcinoma syndrome 2
Arl3	Promoter, Proximity	OMIM:263200; OMIM:618173	autosomal recessive polycystic kidney disease; Joubert syndrome; retinitis pigmentosa 83
Slc25a4	Promoter, Enhancer, Proximity	OMIM:609283; OMIM:604288; OMIM:617184; OMIM:615418; OMIM:251900	autosomal dominant progressive external ophthalmoplegia with mitochondrial DNA deletions 2; chronic progressive external ophthalmoplegia; dilated cardiomyopathy 1H; hypertrophic cardiomyopathy; mitochondrial DNA depletion syndrome 12a; mitochondrial DNA depletion syndrome 12b; mitochondrial myopathy
Foxd3	Proximity	OMIM:193200	vitiligo
Alg6	Proximity	OMIM:603147	congenital disorder of glycosylation Ic
Zfpm2	Proximity	OMIM:616067; OMIM:142340|OMIM:222400|OMIM:610187; OMIM:614286; OMIM:187500; OMIM:605067	46,XY sex reversal 9; congenital diaphragmatic hernia; myelodysplastic syndrome; tetralogy of Fallot; tricuspid atresia
Ppm1k	Enhancer, Proximity	OMIM:246900|OMIM:248600|OMIM:615135	maple syrup urine disease
Pigy	Enhancer, Proximity	OMIM:616809	hyperphosphatasia with impaired intellectual development syndrome 6
Tubb3	Proximity	OMIM:614039; OMIM:600638	complex cortical dysplasia with other brain malformations 1; congenital fibrosis of the extraocular muscles; congenital fibrosis of the extraocular muscles 3A
Gas8	Proximity	OMIM:616726	primary ciliary dyskinesia 33
Ubr5	Promoter, Proximity	OMIM:114480	breast cancer; colon adenocarcinoma; gallbladder carcinoma; gastric adenocarcinoma; invasive ductal carcinoma; lung adenocarcinoma
Tnik	Proximity	OMIM:617028	autosomal recessive intellectual developmental disorder 54
Slc2a2	Proximity	OMIM:125853|OMIM:601283|OMIM:601407|OMIM:603694|OMIM:608036	Fanconi syndrome; glycogen storage disease; type 2 diabetes mellitus
Bag6	Proximity		lung non-small cell carcinoma; osteoarthritis
Prrc2a	Proximity	OMIM:222100	type 1 diabetes mellitus
Aif1	Proximity	OMIM:222100	type 1 diabetes mellitus
Lst1	Proximity	OMIM:614395	graft-versus-host disease
Tnf	Proximity	OMIM:604324; OMIM:609135; OMIM:600807; OMIM:603165; OMIM:109650; OMIM:613985; OMIM:114480; OMIM:601367; OMIM:603956; OMIM:606963; OMIM:300464|OMIM:607339|OMIM:608316|OMIM:608318|OMIM:608320|OMIM:610947|OMIM:611139|OMIM:612030|OMIM:614293; OMIM:219700; OMIM:231100; OMIM:114550; OMIM:142690|OMIM:613736|OMIM:613737; OMIM:206100|OMIM:615234; OMIM:611775; OMIM:607572|OMIM:609888|OMIM:613407; OMIM:1573…	acne; adult respiratory distress syndrome; Alzheimer's disease; anterior uveitis; aortic valve stenosis; aplastic anemia; asthma; atopic dermatitis; bacterial pneumonia; Behcet's disease; beta thalassemia; breast adenocarcinoma; breast cancer; bronchopulmonary dysplasia; cerebral infarction; cervical cancer; chorioamnionitis; chronic obstructive pulmonary disease; coronary artery disease; coronar…
Lta	Proximity	OMIM:600807; OMIM:114480; OMIM:601367; OMIM:300464|OMIM:607339|OMIM:608316|OMIM:608318|OMIM:608320|OMIM:610947|OMIM:611139|OMIM:612030|OMIM:614293; OMIM:219700; OMIM:608089; OMIM:607572|OMIM:609888|OMIM:613407; OMIM:608557; OMIM:193235; OMIM:270150; OMIM:181750; OMIM:222100; OMIM:125853|OMIM:601283|OMIM:601407|OMIM:603694|OMIM:608036; OMIM:608207|OMIM:611381|OMIM:611382	adult respiratory distress syndrome; allergic disease; asthma; breast cancer; carotid artery disease; cerebral infarction; chorioamnionitis; coronary artery disease; cystic fibrosis; dermatitis herpetiformis; diabetic retinopathy; endometrial cancer; erythema nodosum; Graves' disease; high grade glioma; hyperinsulinism; leprosy; mucocutaneous leishmaniasis; myocardial infarction; neovascular infl…
Nfkbil1	Proximity	OMIM:180300	rheumatoid arthritis
Ddx39b	Proximity	OMIM:222100	type 1 diabetes mellitus
Il2	Proximity	OMIM:104000|OMIM:610753; OMIM:600807; OMIM:208900; OMIM:603165; OMIM:188030; OMIM:109650; OMIM:614395; OMIM:275355; OMIM:114550; OMIM:242850; OMIM:300854; OMIM:180300; OMIM:270150; OMIM:152700|OMIM:300809|OMIM:605480|OMIM:608437|OMIM:609903|OMIM:609939|OMIM:610065|OMIM:610066|OMIM:612254|OMIM:612378|OMIM:613145|OMIM:614420; OMIM:207600; OMIM:222100; OMIM:109800	alopecia areata; Alzheimer's disease; asthma; ataxia telangiectasia; atopic dermatitis; autoimmune thrombocytopenic purpura; Behcet's disease; bullous pemphigoid; cholesteatoma of middle ear; drug allergy; graft-versus-host disease; Graves' disease; Graves ophthalmopathy; head and neck squamous cell carcinoma; hepatocellular carcinoma; high grade glioma; inflammatory bowel disease; interstitial l…
Il21	Proximity	OMIM:600807; OMIM:615767; OMIM:114550; OMIM:152700|OMIM:300809|OMIM:605480|OMIM:608437|OMIM:609903|OMIM:609939|OMIM:610065|OMIM:610066|OMIM:612254|OMIM:612378|OMIM:613145|OMIM:614420	asthma; common variable immunodeficiency 11; hepatocellular carcinoma; systemic lupus erythematosus
Spop	Proximity	OMIM:114500; OMIM:114550	colorectal cancer; hepatocellular carcinoma; lung adenocarcinoma
Lipc	Proximity	OMIM:300464|OMIM:607339|OMIM:608316|OMIM:608318|OMIM:608320|OMIM:610947|OMIM:611139|OMIM:612030|OMIM:614293; OMIM:144250; OMIM:125853|OMIM:601283|OMIM:601407|OMIM:603694|OMIM:608036	Alzheimer's disease; coronary artery disease; familial combined hyperlipidemia; kidney disease; peripheral vascular disease; type 2 diabetes mellitus
Lpin1	Promoter, Enhancer, Proximity		lipodystrophy
Mfap5	Proximity	OMIM:132900|OMIM:607086|OMIM:607087|OMIM:611788|OMIM:613780|OMIM:615436	thoracic aortic aneurysm
Msx2	Proximity	OMIM:123100|OMIM:182212|OMIM:600593|OMIM:600775|OMIM:604757|OMIM:615314; OMIM:168500|OMIM:609566|OMIM:609597	craniosynostosis; parietal foramina
Tmc8	Promoter, Proximity		epidermodysplasia verruciformis
Tmc6	Proximity		epidermodysplasia verruciformis
Birc5	Proximity	OMIM:176807|OMIM:300147|OMIM:300704|OMIM:601518|OMIM:602759|OMIM:608656|OMIM:608658|OMIM:609299|OMIM:609558|OMIM:610321|OMIM:610997|OMIM:611100|OMIM:611868|OMIM:611928|OMIM:611955|OMIM:611958|OMIM:611959	prostate cancer; transitional cell carcinoma
Bmp4	Proximity	OMIM:606215|OMIM:614430|OMIM:614474; OMIM:602482; OMIM:143400; OMIM:600625; OMIM:602475; OMIM:607932; OMIM:106600|OMIM:150400|OMIM:313500|OMIM:602639|OMIM:604625|OMIM:610926	atrial heart septal defect; atrioventricular septal defect; Axenfeld-Rieger syndrome type 3; CAKUT; CAKUT2; cartilage disease; cleft lip; melanoma; orofacial cleft 11; ossification of the posterior longitudinal ligament of spine; otosclerosis; physical disorder; syndromic microphthalmia 6; tooth agenesis; urinary system disease
Hdac4	Proximity	OMIM:208900	ataxia telangiectasia; eating disorder; retinal degeneration
Tlr2	Proximity	OMIM:604324; OMIM:607154; OMIM:600807; OMIM:603165; OMIM:109650; OMIM:114480; OMIM:114500; OMIM:114550; OMIM:607572|OMIM:609888|OMIM:613407; OMIM:176807|OMIM:300147|OMIM:300704|OMIM:601518|OMIM:602759|OMIM:608656|OMIM:608658|OMIM:609299|OMIM:609558|OMIM:610321|OMIM:610997|OMIM:611100|OMIM:611868|OMIM:611928|OMIM:611955|OMIM:611958|OMIM:611959; OMIM:222100; OMIM:109800; OMIM:193200	acne; allergic rhinitis; anterior uveitis; asthma; atopic dermatitis; Behcet's disease; breast cancer; colorectal cancer; cystic echinococcosis; diffuse scleroderma; hepatocellular carcinoma; leprosy; lung disease; meningococcal meningitis; prostate cancer; pulmonary tuberculosis; rhinitis; seborrheic dermatitis; tuberculosis; type 1 diabetes mellitus; urinary bladder cancer; urinary tract infect…
Il2ra	Proximity	OMIM:606367; OMIM:612594|OMIM:612595|OMIM:612596; OMIM:270150; OMIM:222100; OMIM:601942	immunodeficiency 41; inflammatory bowel disease; lymphopenia; multiple sclerosis; Sjogren's syndrome; type 1 diabetes mellitus; type 1 diabetes mellitus 10
Slc5a5	Proximity	OMIM:274400	congenital hypothyroidism; thyroid dyshormonogenesis 1
Myo1e	Proximity	OMIM:614131	focal segmental glomerulosclerosis 6
Prkra	Proximity	OMIM:612067	dystonia 16
Rfxank	Promoter, Enhancer, Proximity	OMIM:209920	MHC class II deficiency; severe combined immunodeficiency
Tll1	Proximity	OMIM:613087; OMIM:300464|OMIM:607339|OMIM:608316|OMIM:608318|OMIM:608320|OMIM:610947|OMIM:611139|OMIM:612030|OMIM:614293	atrial heart septal defect 6; congenital heart disease; coronary artery disease
Abhd16a	Proximity	OMIM:619735	hereditary spastic paraplegia 86
Apom	Proximity	OMIM:300464|OMIM:607339|OMIM:608316|OMIM:608318|OMIM:608320|OMIM:610947|OMIM:611139|OMIM:612030|OMIM:614293; OMIM:222100; OMIM:125853|OMIM:601283|OMIM:601407|OMIM:603694|OMIM:608036	coronary artery disease; type 1 diabetes mellitus; type 2 diabetes mellitus
Abhd5	Proximity	OMIM:242300; OMIM:275630	autosomal recessive congenital ichthyosis 1; Chanarin-Dorfman syndrome; colon adenocarcinoma
Guca1b	Proximity	OMIM:613827	retinitis pigmentosa 48
Guca1a	Proximity	OMIM:602093	cone-rod dystrophy 14
Rsad2	Proximity		respiratory syncytial virus infectious disease
Pacs2	Enhancer, Proximity	OMIM:618067	developmental and epileptic encephalopathy 66
Itsn2	Proximity		nephrotic syndrome
Fkbp1b	Proximity		catecholaminergic polymorphic ventricular tachycardia; Graves' disease
Sema3a	Proximity	OMIM:614897	hypogonadotropic hypogonadism 16 with or without anosmia
Mbd4	Promoter, Proximity	OMIM:211980|OMIM:608935|OMIM:612571|OMIM:612593|OMIM:614210; OMIM:180300; OMIM:155720|OMIM:606660|OMIM:606661	colorectal carcinoma; esophagus squamous cell carcinoma; lung cancer; rheumatoid arthritis; uveal melanoma
Ift122	Proximity	OMIM:218330	cranioectodermal dysplasia 1
Rho	Promoter, Enhancer, Proximity	OMIM:610445; OMIM:136880; OMIM:613731	congenital stationary night blindness autosomal dominant 1; fundus albipunctatus; night blindness; retinitis pigmentosa; retinitis pigmentosa 4
Sumo1	Proximity	OMIM:613705	orofacial cleft 10
Trim32	Proximity	OMIM:254110; OMIM:615988; OMIM:158800|OMIM:159050|OMIM:309930|OMIM:309950|OMIM:310000|OMIM:310095|OMIM:600416	autosomal recessive limb-girdle muscular dystrophy type 2H; Bardet-Biedl syndrome; Bardet-Biedl syndrome 11; muscular dystrophy
Arhgef1	Promoter, Enhancer, Proximity	OMIM:618459	immunodeficiency 62
Cd79a	Enhancer, Proximity	OMIM:613501	agammaglobulinemia 3
Rps19	Enhancer, Proximity	OMIM:105650	Diamond-Blackfan anemia; Diamond-Blackfan anemia 1
Atp1a3	Proximity	OMIM:104290|OMIM:614820; OMIM:619606; OMIM:128235	alternating hemiplegia of childhood; bipolar disorder; developmental and epileptic encephalopathy 99; dystonia 12; epilepsy
Slc39a14	Promoter, Enhancer, Proximity	OMIM:617013	hypermanganesemia with dystonia 2
Hr	Promoter, Enhancer, Proximity	OMIM:203655; OMIM:209500; OMIM:146550	alopecia; alopecia universalis; atrichia with papular lesions; hypotrichosis 4
Bmp1	Enhancer, Proximity	OMIM:614856	osteogenesis imperfecta type 13
Slc4a4	Proximity	OMIM:179830|OMIM:267200|OMIM:602722	renal tubular acidosis
Ugt1a1	Enhancer	OMIM:114480; OMIM:218800; OMIM:608089; OMIM:143500; OMIM:167000|OMIM:607893	bilirubin metabolic disorder; breast cancer; cholecystolithiasis; cholelithiasis; Crigler-Najjar syndrome; Crohn's disease; endometrial cancer; Gilbert syndrome; hepatitis B; lung non-small cell carcinoma; myeloid leukemia; ovarian cancer
Pex19	Proximity	OMIM:614886	peroxisome biogenesis disorder 12A
Eif2ak2	Proximity	OMIM:143100	Alzheimer's disease; dystonia; hepatitis B; Huntington's disease; Parkinson's disease
Pank2	Proximity	OMIM:234200	pantothenate kinase-associated neurodegeneration
Ndufa4	Proximity		cytochrome-c oxidase deficiency disease
Ndufa10	Promoter, Proximity	OMIM:618243	nuclear type mitochondrial complex I deficiency 22
Calcr	Promoter, Proximity	OMIM:166710	osteoporosis
Dcc	Proximity	OMIM:114500; OMIM:133239	colorectal cancer; congenital mirror movement disorder; esophageal cancer; esophagus squamous cell carcinoma
Tmem138	Proximity	OMIM:614465	Joubert syndrome 16
Plce1	Proximity	OMIM:600995; OMIM:610725	gastric adenocarcinoma; nephrotic syndrome; nephrotic syndrome type 2; nephrotic syndrome type 3
Ubr1	Enhancer, Proximity	OMIM:243800	cardiovascular system disease; Johanson-Blizzard syndrome
Wnt5a	Promoter, Proximity	OMIM:180700	autosomal dominant Robinow syndrome 1; Robinow syndrome
Chl1	Proximity	OMIM:181500	schizophrenia
Gnb4	Proximity	OMIM:615185	Charcot-Marie-Tooth disease dominant intermediate F
Mbd2	Proximity	OMIM:181500; OMIM:222100	schizophrenia; type 1 diabetes mellitus
Eif2ak4	Enhancer, Proximity	OMIM:234810	pulmonary venoocclusive disease 2
Nlrp3	Proximity	OMIM:617772; OMIM:607115; OMIM:120100; OMIM:613282|OMIM:613387; OMIM:191900	autosomal dominant nonsyndromic deafness 34; CINCA Syndrome; familial cold autoinflammatory syndrome 1; metabolic dysfunction-associated steatotic liver disease; Muckle-Wells syndrome; urticaria
Ddah1	Proximity	OMIM:300464|OMIM:607339|OMIM:608316|OMIM:608318|OMIM:608320|OMIM:610947|OMIM:611139|OMIM:612030|OMIM:614293	cardiovascular system disease; coronary artery disease; hypertension
Myot	Proximity	OMIM:158800|OMIM:159050|OMIM:309930|OMIM:309950|OMIM:310000|OMIM:310095|OMIM:600416; OMIM:609200	muscular dystrophy; myofibrillar myopathy 3
Mcc	Promoter, Proximity	OMIM:114500	colorectal cancer
Adam28	Proximity	OMIM:114480	breast cancer; estrogen-receptor positive breast cancer; invasive ductal carcinoma; lung adenocarcinoma; lung non-small cell carcinoma
Pus1	Enhancer, Proximity	OMIM:600462	myopathy, lactic acidosis, and sideroblastic anemia; myopathy, lactic acidosis, and sideroblastic anemia 1
Chek2	Enhancer, Proximity	OMIM:114480; OMIM:114500; OMIM:609265; OMIM:259500; OMIM:176807|OMIM:300147|OMIM:300704|OMIM:601518|OMIM:602759|OMIM:608656|OMIM:608658|OMIM:609299|OMIM:609558|OMIM:610321|OMIM:610997|OMIM:611100|OMIM:611868|OMIM:611928|OMIM:611955|OMIM:611958|OMIM:611959; OMIM:109800	breast cancer; colorectal cancer; female breast cancer; Li-Fraumeni syndrome 2; male breast cancer; osteosarcoma; prostate cancer; urinary bladder cancer
Hscb	Enhancer, Proximity		sideroblastic anemia
Emx2	Proximity	OMIM:114500; OMIM:613659	colorectal cancer; stomach cancer
Foxm1	Promoter, Enhancer, Proximity	OMIM:114550; OMIM:211980|OMIM:608935|OMIM:612571|OMIM:612593|OMIM:614210; OMIM:125853|OMIM:601283|OMIM:601407|OMIM:603694|OMIM:608036	hepatocellular carcinoma; lung cancer; type 2 diabetes mellitus
Tulp3	Enhancer, Proximity		polycystic kidney disease
Fkbp4	Enhancer, Proximity	OMIM:300068	androgen insensitivity syndrome
Cdkal1	Proximity	OMIM:125853|OMIM:601283|OMIM:601407|OMIM:603694|OMIM:608036	diabetes mellitus; gestational diabetes; type 2 diabetes mellitus
Bpi	Proximity		Crohn's disease
Lct	Proximity	OMIM:223000	congenital lactase deficiency
Exosc1	Enhancer, Proximity	OMIM:619304	pontocerebellar hypoplasia type 1F
Cacna1c	Proximity	OMIM:611875; OMIM:601005	Brugada syndrome 3; Timothy syndrome
Ica1	Proximity	OMIM:222100	type 1 diabetes mellitus
Rad51	Promoter, Enhancer, Proximity	OMIM:114480; OMIM:617244; OMIM:167000|OMIM:607893	breast cancer; congenital mirror movement disorder; Fanconi anemia complementation group R; ovarian cancer
Zfp513	Enhancer, Proximity		retinitis pigmentosa 58
Ppm1g	Enhancer, Proximity	OMIM:181500	schizophrenia
Ift57	Proximity		orofaciodigital syndrome
Lars2	Proximity	OMIM:233400|OMIM:614129|OMIM:614926|OMIM:615300	Perrault syndrome
Efemp1	Promoter, Proximity	OMIM:126600	Doyne honeycomb retinal dystrophy
Tor1aip1	Enhancer, Proximity	OMIM:617072	autosomal recessive limb-girdle muscular dystrophy type 2Y
Nup205	Promoter, Proximity	OMIM:616893	nephrotic syndrome type 13
Klhl7	Proximity	OMIM:617055; OMIM:612943	cold-induced sweating syndrome 3; retinitis pigmentosa 42
Bhmt	Promoter, Proximity		pulmonary embolism
Cftr	Promoter, Proximity	OMIM:103920; OMIM:600807; OMIM:277180; OMIM:211400|OMIM:613021|OMIM:613071; OMIM:211400; OMIM:606963; OMIM:219700; OMIM:211980|OMIM:608935|OMIM:612571|OMIM:612593|OMIM:614210; OMIM:613806	alcoholic pancreatitis; allergic bronchopulmonary aspergillosis; asthma; autosomal recessive congenital bilateral absence of vas deferens; bronchiectasis; bronchiectasis 1; chronic obstructive pulmonary disease; congenital bilateral absence of vas deferens; cystic fibrosis; exocrine pancreatic insufficiency; lung cancer; lung disease; pancreatic cancer; primary sclerosing cholangitis; pulmonary s…
Slc25a19	Promoter, Proximity		inherited metabolic disorder; microcephaly
Nup85	Proximity	OMIM:618176	nephrotic syndrome type 17
Mrps7	Proximity	OMIM:617872	combined oxidative phosphorylation deficiency 34
Grb2	Proximity	OMIM:114480; OMIM:176807|OMIM:300147|OMIM:300704|OMIM:601518|OMIM:602759|OMIM:608656|OMIM:608658|OMIM:609299|OMIM:609558|OMIM:610321|OMIM:610997|OMIM:611100|OMIM:611868|OMIM:611928|OMIM:611955|OMIM:611958|OMIM:611959	breast cancer; prostate adenocarcinoma; prostate cancer
Dnm2	Enhancer, Proximity	OMIM:160150; OMIM:606482; OMIM:206200	centronuclear myopathy; centronuclear myopathy 1; Charcot-Marie-Tooth disease dominant intermediate B; cystic kidney disease; lethal congenital contracture syndrome; microcytic anemia; myopathy
Dnaaf1	Proximity	OMIM:613193	primary ciliary dyskinesia 13
Sis	Proximity		congenital sucrase-isomaltase deficiency
Cacng8	Proximity		antisocial personality disorder
Cacng6	Proximity		aspirin-induced respiratory disease
Get4	Enhancer, Proximity		congenital disorder of glycosylation type II
Sumf1	Proximity	OMIM:272200	mucosulfatidosis
Mov10	Proximity		hypertension
Taar1	Proximity	OMIM:181500	schizophrenia
Sardh	Promoter, Enhancer, Proximity	OMIM:268900	sarcosinemia
Rxra	Enhancer	OMIM:152700|OMIM:300809|OMIM:605480|OMIM:608437|OMIM:609903|OMIM:609939|OMIM:610065|OMIM:610066|OMIM:612254|OMIM:612378|OMIM:613145|OMIM:614420	congenital heart disease; pancreatic cancer; systemic lupus erythematosus
Brf1	Enhancer	OMIM:616202	cerebellofaciodental syndrome
Tti2	Proximity	OMIM:615541	autosomal recessive intellectual developmental disorder 39
B3glct	Promoter, Proximity	OMIM:261540	Peters plus syndrome
Cntnap2	Proximity	OMIM:209850; OMIM:610042; OMIM:608520|OMIM:608691; OMIM:610954; OMIM:181500; OMIM:606711|OMIM:606712|OMIM:607134|OMIM:612514|OMIM:615432	articulation disorder; autism spectrum disorder; autistic disorder; cortical dysplasia-focal epilepsy syndrome; intellectual disability; major depressive disorder; mutism; Pitt-Hopkins syndrome; reading disorder; schizophrenia; social phobia; specific language impairment; visual epilepsy
Tnnc2	Proximity	OMIM:620161	congenital myopathy 15
Ctsa	Proximity	OMIM:256540	galactosialidosis; lysosomal storage disease
Pltp	Proximity		dry eye syndrome
Katnb1	Proximity	OMIM:616212	lissencephaly 6
Chd2	Enhancer, Proximity	OMIM:214800; OMIM:615369	CHARGE syndrome; developmental and epileptic encephalopathy 94
Grin2b	Proximity	OMIM:613970; OMIM:616139; OMIM:143100; OMIM:181500	alcohol use disorder; Alzheimer's disease; autosomal dominant intellectual developmental disorder 6; bipolar disorder; developmental and epileptic encephalopathy 27; Huntington's disease; schizophrenia
Anln	Enhancer, Proximity	OMIM:616032	focal segmental glomerulosclerosis 8
Mtap	Proximity	OMIM:112250	biliary tract benign neoplasm; diaphyseal medullary stenosis with malignant fibrous histiocytoma
Cdkn2a	Enhancer, Proximity	OMIM:247640|OMIM:613065; OMIM:601626; OMIM:114480; OMIM:275355; OMIM:155755; OMIM:254500; OMIM:614286; OMIM:260350; OMIM:176807|OMIM:300147|OMIM:300704|OMIM:601518|OMIM:602759|OMIM:608656|OMIM:608658|OMIM:609299|OMIM:609558|OMIM:610321|OMIM:610997|OMIM:611100|OMIM:611868|OMIM:611928|OMIM:611955|OMIM:611958|OMIM:611959; OMIM:300854; OMIM:608035|OMIM:612263; OMIM:109800	acute lymphoblastic leukemia; acute myeloid leukemia; B-lymphoblastic leukemia/lymphoma; breast cancer; cervix uteri carcinoma in situ; dysplastic nevus syndrome; familial melanoma; germinoma; glioblastoma; head and neck squamous cell carcinoma; high grade glioma; invasive ductal carcinoma; leukemia; melanoma; melanoma and neural system tumor syndrome; multiple myeloma; myelodysplastic syndrome; …
Cdkn2b	Proximity	OMIM:601626; OMIM:612376; OMIM:614286; OMIM:137750|OMIM:177700|OMIM:602429|OMIM:603383|OMIM:606689|OMIM:608695|OMIM:608696|OMIM:609745|OMIM:609887|OMIM:610535|OMIM:611274|OMIM:611276|OMIM:613100; OMIM:109800	acute myeloid leukemia; acute promyelocytic leukemia; chronic myelomonocytic leukemia; erythema infectiosum; esophagus squamous cell carcinoma; lung non-small cell carcinoma; myelodysplastic syndrome; open-angle glaucoma; primary cutaneous T-cell non-Hodgkin lymphoma; transitional cell carcinoma; urinary bladder cancer
Mfge8	Promoter, Proximity	OMIM:187360	temporal arteritis
Acan	Proximity	OMIM:100800; OMIM:608361	achondroplasia; spondyloepiphyseal dysplasia Kimberley type
Pex26	Enhancer	OMIM:614872	peroxisomal biogenesis disorder; peroxisome biogenesis disorder 7A
Tuba8	Enhancer	OMIM:188000|OMIM:273900|OMIM:300367|OMIM:313900|OMIM:612004	thrombocytopenia
Sox17	Proximity	OMIM:210500; OMIM:607411; OMIM:193000|OMIM:314550|OMIM:610878|OMIM:613674|OMIM:614317|OMIM:614318|OMIM:614319|OMIM:614674|OMIM:615390|OMIM:615963	biliary atresia; intracranial aneurysm; patent ductus arteriosus; vesicoureteral reflux
Tnfrsf1b	Proximity	OMIM:604324; OMIM:161950; OMIM:166710; OMIM:189800|OMIM:609402|OMIM:609403|OMIM:609404|OMIM:614592	acne; adult respiratory distress syndrome; ankylosing spondylitis; congestive heart failure; endometriosis; IgA glomerulonephritis; lupus nephritis; osteoporosis; Parkinsonism; pneumonia; pre-eclampsia; tuberculosis
Nkx6-2	Proximity	OMIM:617560	spastic ataxia 8
Pklr	Proximity	OMIM:206300|OMIM:206400|OMIM:300908|OMIM:613470; OMIM:266200; OMIM:125853|OMIM:601283|OMIM:601407|OMIM:603694|OMIM:608036	congenital nonspherocytic hemolytic anemia; Gaucher's disease; malaria; pyruvate kinase deficiency of red cells; type 2 diabetes mellitus
Muc1	Proximity	OMIM:114480; OMIM:162000|OMIM:613092|OMIM:614227	biliary tract benign neoplasm; breast cancer; dry eye syndrome; familial juvenile hyperuricemic nephropathy; mucinous adenocarcinoma; pancreatic cancer; pancreatic ductal carcinoma
Dpm3	Proximity	OMIM:618992	congenital disorder of glycosylation type I; muscular dystrophy-dystroglycanopathy type B15
Jak2	Proximity	OMIM:601626; OMIM:600880; OMIM:187950|OMIM:601977|OMIM:614521; OMIM:133100; OMIM:254450; OMIM:263300; OMIM:613659	acute myeloid leukemia; ankylosing spondylitis; Budd-Chiari syndrome; colon adenocarcinoma; Crohn's disease; esophageal carcinoma; essential thrombocythemia; familial erythrocytosis 1; leukemia; liver cancer; lung adenocarcinoma; lung non-small cell carcinoma; myelofibrosis; myeloid neoplasm; myeloproliferative neoplasm; polycythemia vera; portal hypertension; stomach cancer; thrombocytosis; thro…
Acadl	Proximity	OMIM:201475	very long chain acyl-CoA dehydrogenase deficiency
Herc2	Proximity	OMIM:615516	autosomal recessive intellectual developmental disorder 38; pigmentation disease
Oca2	Proximity	OMIM:203200; OMIM:608035|OMIM:612263	actinic keratosis; basal cell carcinoma; oculocutaneous albinism; oculocutaneous albinism type II; pigmentation disease; skin melanoma; squamous cell carcinoma
Ccdc62	Proximity		spermatogenic failure
Dhx37	Proximity	OMIM:607080	46,XY sex reversal
Crb1	Proximity	OMIM:613835; OMIM:172870; OMIM:600105	cone-rod dystrophy; Leber congenital amaurosis; Leber congenital amaurosis 8; pigmented paravenous chorioretinal atrophy; retinitis pigmentosa; retinitis pigmentosa 12
Aspm	Proximity	OMIM:608716	microcephaly; primary autosomal recessive microcephaly; primary autosomal recessive microcephaly 5; visual epilepsy
Lgr4	Proximity	OMIM:166710	glaucoma; osteoporosis
Ccdc34	Proximity		spermatogenic failure
Cfb	Proximity	OMIM:247640|OMIM:613065; OMIM:615489; OMIM:161950; OMIM:305800; OMIM:603903; OMIM:222100	acute lymphoblastic leukemia; age related macular degeneration 14; anterior uveitis; atypical hemolytic-uremic syndrome; diabetic retinopathy; IgA glomerulonephritis; macular degeneration; membranoproliferative glomerulonephritis; membranous glomerulonephritis; psoriasis; sickle cell anemia; type 1 diabetes mellitus
C2	Promoter, Enhancer, Proximity	OMIM:615489; OMIM:217000	age related macular degeneration 14; Alzheimer's disease; complement component 2 deficiency; macular degeneration; psoriasis
Ehmt2	Promoter, Enhancer, Proximity	OMIM:178500	idiopathic pulmonary fibrosis
Slc44a4	Proximity	OMIM:617606	autosomal dominant nonsyndromic deafness 72
Hspa1b	Enhancer, Proximity	OMIM:601665; OMIM:181500; OMIM:125853|OMIM:601283|OMIM:601407|OMIM:603694|OMIM:608036	Alzheimer's disease; brain ischemia; CAKUT; familial hyperlipidemia; obesity; schizophrenia; senile cataract; toxic shock syndrome; type 2 diabetes mellitus; urinary tract infection
Hspa1a	Proximity	OMIM:219700; OMIM:611775; OMIM:608520|OMIM:608691; OMIM:156000; OMIM:181500; OMIM:152700|OMIM:300809|OMIM:605480|OMIM:608437|OMIM:609903|OMIM:609939|OMIM:610065|OMIM:610066|OMIM:612254|OMIM:612378|OMIM:613145|OMIM:614420; OMIM:109800; OMIM:193200	Alzheimer's disease; atherosclerosis; cystic fibrosis; Kawasaki disease; major depressive disorder; Meniere's disease; paranoid schizophrenia; Parkinsonism; schizophrenia; systemic lupus erythematosus; urinary bladder cancer; vascular dementia; vitiligo
Hspa1l	Proximity	OMIM:611775; OMIM:608520|OMIM:608691; OMIM:181500; OMIM:152700|OMIM:300809|OMIM:605480|OMIM:608437|OMIM:609903|OMIM:609939|OMIM:610065|OMIM:610066|OMIM:612254|OMIM:612378|OMIM:613145|OMIM:614420	Kawasaki disease; major depressive disorder; schizophrenia; systemic lupus erythematosus; uveitis
Msh5	Proximity	OMIM:617442	lung non-small cell carcinoma; primary ovarian insufficiency 13; spermatogenic failure
Pik3cd	Proximity	OMIM:114500; OMIM:608089; OMIM:615513	colorectal cancer; endometrial cancer; immunodeficiency 14
Minpp1	Proximity	OMIM:619527; OMIM:188550	pontocerebellar hypoplasia type 16; thyroid gland papillary carcinoma
Adh5	Promoter, Proximity	OMIM:619151; OMIM:600807	AMED syndrome; asthma
Eif4e	Enhancer, Proximity	OMIM:209850	autistic disorder
Slc52a3	Promoter, Proximity	OMIM:211530; OMIM:211500	Brown-Vialetto-Van Laere syndrome 1; Fazio-Londe disease
Bcar1	Proximity		breast ductal carcinoma
Lrba	Proximity	OMIM:614700	common variable immunodeficiency 8
Nmnat1	Proximity	OMIM:608553; OMIM:619260	Leber congenital amaurosis 9; retinal degeneration; spondyloepiphyseal dysplasia, sensorineural hearing loss, intellectual developmental disorder, and Leber congenital amaurosis
Smarca4	Enhancer	OMIM:114480; OMIM:614609; OMIM:114550	breast cancer; Coffin-Siris syndrome 4; hepatocellular carcinoma; lung non-small cell carcinoma; rhabdoid cancer
Htr4	Proximity		anorexia nervosa
Fbxo38	Proximity	OMIM:615575	distal hereditary motor neuronopathy type 2D
Aimp1	Proximity	OMIM:260600	hypomyelinating leukodystrophy 3
Dok3	Promoter, Proximity		colorectal adenocarcinoma
Grk6	Proximity		Parkinson's disease
Ddx41	Proximity		myeloproliferative neoplasm
B4galt7	Proximity	OMIM:130070	Ehlers-Danlos syndrome; Ehlers-Danlos syndrome spondylodysplastic type 1
Acsl3	Promoter, Proximity	OMIM:600807; OMIM:114480; OMIM:176807|OMIM:300147|OMIM:300704|OMIM:601518|OMIM:602759|OMIM:608656|OMIM:608658|OMIM:609299|OMIM:609558|OMIM:610321|OMIM:610997|OMIM:611100|OMIM:611868|OMIM:611928|OMIM:611955|OMIM:611958|OMIM:611959	asthma; breast cancer; prostate cancer
Gckr	Promoter, Enhancer, Proximity	OMIM:125853|OMIM:601283|OMIM:601407|OMIM:603694|OMIM:608036	end stage renal disease; type 2 diabetes mellitus
Ift172	Enhancer, Proximity	OMIM:606215|OMIM:614430|OMIM:614474; OMIM:619471; OMIM:616394; OMIM:615630; OMIM:192350|OMIM:276950	atrioventricular septal defect; Bardet-Biedl syndrome 20; retinal degeneration; retinitis pigmentosa 71; short-rib thoracic dysplasia 10 with or without polydactyly; VACTERL association
Cisd2	Proximity	OMIM:604928	Wolfram syndrome 2
Manba	Promoter, Proximity	OMIM:248510	beta-mannosidosis
Rnf216	Proximity	OMIM:212840	Gordon Holmes syndrome
Cyp17a1	Proximity	OMIM:114480; OMIM:201710|OMIM:201810|OMIM:201910|OMIM:202010|OMIM:202110; OMIM:166710; OMIM:176807|OMIM:300147|OMIM:300704|OMIM:601518|OMIM:602759|OMIM:608656|OMIM:608658|OMIM:609299|OMIM:609558|OMIM:610321|OMIM:610997|OMIM:611100|OMIM:611868|OMIM:611928|OMIM:611955|OMIM:611958|OMIM:611959	breast cancer; cholelithiasis; congenital adrenal hyperplasia; gallbladder cancer; osteoporosis; pancreatic cancer; prostate cancer
Borcs7	Proximity		hereditary spastic paraplegia; neuroaxonal dystrophy
Cnnm2	Proximity	OMIM:613882	renal hypomagnesemia 6
Gbf1	Proximity	OMIM:606483	Charcot-Marie-Tooth disease dominant intermediate A
Tecr	Enhancer	OMIM:614020	autosomal recessive intellectual developmental disorder 14
Ndufb7	Enhancer		nuclear type mitochondrial complex I deficiency
Dpys	Promoter, Proximity	OMIM:222748	dihydropyrimidinase deficiency; purine-pyrimidine metabolic disorder
Lrp12	Promoter, Proximity	OMIM:164310	oculopharyngodistal myopathy 1
Pex10	Enhancer, Proximity	OMIM:614870	peroxisomal biogenesis disorder; peroxisome biogenesis disorder 6A
Gnb1	Enhancer, Proximity	OMIM:247640|OMIM:613065; OMIM:616973; OMIM:614286	acute lymphoblastic leukemia; autosomal dominant intellectual developmental disorder 42; congestive heart failure; myelodysplastic syndrome
Ccdc115	Proximity	OMIM:616828	congenital disorder of glycosylation type IIo
Ppib	Proximity	OMIM:259440	osteogenesis imperfecta type 9
Piezo1	Promoter, Proximity	OMIM:194380	dehydrated hereditary stomatocytosis 1; hereditary lymphedema
Cdt1	Proximity	OMIM:613804	Meier-Gorlin syndrome 4
Aprt	Proximity	OMIM:614723	adenine phosphoribosyltransferase deficiency
Galns	Proximity	OMIM:253000	mucopolysaccharidosis IV; mucopolysaccharidosis IVA
Cyb5a	Promoter, Proximity	OMIM:250790	methemoglobinemia; methemoglobinemia and ambiguous genitalia
Atp6v1e1	Enhancer, Proximity	OMIM:617402	autosomal recessive cutis laxa type IIC
Itga8	Promoter, Proximity	OMIM:167000|OMIM:607893; OMIM:191830; OMIM:181500	end stage renal disease; ovarian cancer; renal agenesis; schizophrenia
Sec61a1	Proximity	OMIM:162000|OMIM:613092|OMIM:614227	familial juvenile hyperuricemic nephropathy
Prkaa2	Enhancer	OMIM:125853|OMIM:601283|OMIM:601407|OMIM:603694|OMIM:608036	type 2 diabetes mellitus
Galm	Proximity		galactosemia
Ppt1	Proximity	OMIM:256730; OMIM:204200	neuronal ceroid lipofuscinosis 1; neuronal ceroid lipofuscinosis 3
Asph	Proximity		cholangiocarcinoma
Ext1	Proximity	OMIM:215300; OMIM:133700|OMIM:133701|OMIM:600209	autism spectrum disorder; chondrosarcoma; hereditary multiple exostoses
Ccdc8	Promoter, Enhancer, Proximity	OMIM:273750|OMIM:612921|OMIM:614205	3-M syndrome
Map3k14	Proximity	OMIM:270150	primary biliary cholangitis; Sjogren's syndrome
Plekhm1	Proximity	OMIM:611497	autosomal recessive osteopetrosis 6; osteopetrosis
Pigl	Proximity	OMIM:280000	CHIME syndrome
Ctsd	Proximity	OMIM:114480; OMIM:610127	Alzheimer's disease; breast cancer; neuronal ceroid lipofuscinosis 10
Tnni2	Proximity	OMIM:601680	arthrogryposis multiplex congenita; distal arthrogryposis; distal arthrogryposis type 2B1
Mme	Promoter, Proximity	OMIM:617018; OMIM:617017	Alzheimer's disease; cerebellar ataxia type 43; cerebral amyloid angiopathy; Charcot-Marie-Tooth disease axonal type 2T; membranous glomerulonephritis
Depdc5	Proximity		focal epilepsy
Pten	Proximity	OMIM:247640|OMIM:613065; OMIM:158350; OMIM:114480; OMIM:608089; OMIM:133239; OMIM:114550; OMIM:605309; OMIM:167000|OMIM:607893; OMIM:265380; OMIM:176807|OMIM:300147|OMIM:300704|OMIM:601518|OMIM:602759|OMIM:608656|OMIM:608658|OMIM:609299|OMIM:609558|OMIM:610321|OMIM:610997|OMIM:611100|OMIM:611868|OMIM:611928|OMIM:611955|OMIM:611958|OMIM:611959; OMIM:228100; OMIM:188470; OMIM:109800	acute lymphoblastic leukemia; autism spectrum disorder; Bannayan-Riley-Ruvalcaba syndrome; brain disease; breast cancer; Cowden syndrome; endometrial cancer; esophageal cancer; familial meningioma; hepatocellular carcinoma; high grade glioma; intestinal pseudo-obstruction; lung non-small cell carcinoma; macrocephaly-autism syndrome; ovarian cancer; peripheral nervous system neoplasm; persistent f…
Vsx1	Proximity	OMIM:148300|OMIM:608586|OMIM:608932|OMIM:609271|OMIM:614622|OMIM:614623|OMIM:614628|OMIM:614629; OMIM:122000	corneal dystrophy; keratoconus; posterior polymorphous corneal dystrophy 1
E2f1	Proximity	OMIM:182280; OMIM:259500; OMIM:270150; OMIM:222100	lung non-small cell carcinoma; lung small cell carcinoma; lung squamous cell carcinoma; osteosarcoma; pancreatic adenocarcinoma; pancreatic ductal adenocarcinoma; Sjogren's syndrome; type 1 diabetes mellitus
Zfp341	Proximity		hyper IgE recurrent infection syndrome 3
Chmp4b	Proximity	OMIM:605387	cataract 31 multiple types
Tmem240	Proximity	OMIM:607454	spinocerebellar ataxia type 21
Kremen1	Promoter, Enhancer, Proximity	OMIM:617392	ectodermal dysplasia 13
Ocln	Proximity	OMIM:251290	Crohn's disease; pseudo-TORCH syndrome 1
Marveld2	Proximity	OMIM:610153	autosomal recessive nonsyndromic deafness 49
Aldh7a1	Promoter, Proximity	OMIM:266100	pyridoxine-dependent epilepsy
Tcf4	Promoter, Enhancer, Proximity	OMIM:136800|OMIM:610158|OMIM:613267|OMIM:613268|OMIM:613269|OMIM:613270|OMIM:613271|OMIM:615523; OMIM:610954	Fuchs' endothelial dystrophy; Lynch syndrome; Pitt-Hopkins syndrome
Ndufaf1	Promoter, Proximity	OMIM:618234	nuclear type mitochondrial complex I deficiency 11
Vps13a	Proximity	OMIM:200150; OMIM:118700|OMIM:215450	choreaacanthocytosis; choreatic disease
Myo5a	Proximity	OMIM:214450	Griscelli syndrome type 1
Ap3b2	Proximity	OMIM:617276	developmental and epileptic encephalopathy 48
Col1a1	Proximity	OMIM:170650|OMIM:608526; OMIM:613985; OMIM:114000; OMIM:125490|OMIM:125500; OMIM:607907; OMIM:130060; OMIM:166200; OMIM:166210; OMIM:259420; OMIM:166220; OMIM:166710	aggressive periodontitis; beta thalassemia; Caffey disease; cutaneous leishmaniasis; degenerative disc disease; dentinogenesis imperfecta; dermatofibrosarcoma protuberans; Ehlers-Danlos syndrome; Ehlers-Danlos syndrome arthrochalasia type 1; osteogenesis imperfecta; osteogenesis imperfecta type 1; osteogenesis imperfecta type 2; osteogenesis imperfecta type 3; osteogenesis imperfecta type 4; oste…
Tuba1a	Proximity	OMIM:611603	congenital nervous system abnormality; lissencephaly; lissencephaly 3; microcephaly; visual epilepsy
Prph	Proximity	OMIM:105400	amyotrophic lateral sclerosis type 1
Sgcd	Proximity	OMIM:601287; OMIM:606685; OMIM:158800|OMIM:159050|OMIM:309930|OMIM:309950|OMIM:310000|OMIM:310095|OMIM:600416	autosomal recessive limb-girdle muscular dystrophy type 2F; dilated cardiomyopathy 1L; muscular dystrophy
Sall1	Proximity	OMIM:107480	middle lobe syndrome; renal Wilms' tumor; Townes-Brocks syndrome
Mrps22	Proximity	OMIM:611719; OMIM:618117	combined oxidative phosphorylation deficiency 5; ovarian dysgenesis 7
Rgma	Proximity	OMIM:612594|OMIM:612595|OMIM:612596	multiple sclerosis
Hmgcr	Proximity	OMIM:600807; OMIM:300464|OMIM:607339|OMIM:608316|OMIM:608318|OMIM:608320|OMIM:610947|OMIM:611139|OMIM:612030|OMIM:614293; OMIM:125853|OMIM:601283|OMIM:601407|OMIM:603694|OMIM:608036	Alzheimer's disease; asthma; autosomal recessive limb-girdle muscular dystrophy; coronary artery disease; dementia; diabetes mellitus; intermediate coronary syndrome; muscular disease; Parkinson's disease; type 2 diabetes mellitus
Cacnb4	Promoter, Proximity	OMIM:613855; OMIM:607682	dilated cardiomyopathy; episodic ataxia; episodic ataxia type 5; idiopathic generalized epilepsy 9
Hpgd	Proximity	OMIM:259100	colon carcinoma; primary hypertrophic osteoarthropathy
Prdm16	Proximity	OMIM:615373; OMIM:604169	dilated cardiomyopathy 1LL; left ventricular noncompaction
Grip1	Proximity	OMIM:119800; OMIM:617667; OMIM:226600	clubfoot; Fraser syndrome; Fraser syndrome 3; recessive dystrophic epidermolysis bullosa
Bean1	Proximity	OMIM:117210	spinocerebellar ataxia type 31
Tk2	Proximity	OMIM:617069; OMIM:609560	autosomal recessive progressive external ophthalmoplegia with mitochondrial DNA deletions 3; mitochondrial DNA depletion syndrome 2
Car12	Proximity		isolated hyperchlorhidrosis; lung non-small cell carcinoma
Aph1b	Proximity	OMIM:300464|OMIM:607339|OMIM:608316|OMIM:608318|OMIM:608320|OMIM:610947|OMIM:611139|OMIM:612030|OMIM:614293	coronary artery disease
Tbx3	Proximity	OMIM:181450	ulnar-mammary syndrome
Vcp	Promoter, Proximity	OMIM:616687; OMIM:600274; OMIM:613954; OMIM:167320; OMIM:147421	Charcot-Marie-Tooth disease type 2Y; dementia; frontotemporal dementia; frontotemporal dementia and/or amyotrophic lateral sclerosis-6; inclusion body myopathy with early-onset Paget disease of bone with or without frontotemporal dementia 1; inclusion body myopathy with Paget disease of bone and frontotemporal dementia; inclusion body myositis; Paget's disease of bone
Fancg	Proximity	OMIM:614082	Fanconi anemia; Fanconi anemia complementation group G; pancreatic cancer
Pigo	Proximity	OMIM:614749	hyperphosphatasia with impaired intellectual development syndrome 2
Gm572	Promoter, Proximity	OMIM:306955|OMIM:605376|OMIM:606325|OMIM:613751|OMIM:614779	Kartagener syndrome; primary ciliary dyskinesia; visceral heterotaxy
Twist1	Proximity	OMIM:101200; OMIM:114480; OMIM:123100|OMIM:182212|OMIM:600593|OMIM:600775|OMIM:604757|OMIM:615314; OMIM:101400|OMIM:180750; OMIM:617746	acrocephalosyndactylia; breast cancer; breast carcinoma; craniosynostosis; Saethre-Chotzen syndrome; Sweeney-Cox syndrome
Tardbp	Promoter, Enhancer, Proximity	OMIM:612069; OMIM:600274	amyotrophic lateral sclerosis; amyotrophic lateral sclerosis type 10; frontotemporal dementia; motor neuron disease; Parkinson's disease
Srsf6	Proximity	OMIM:606766	proliferative diabetic retinopathy; spermatogenic failure 3
Aspscr1	Proximity	OMIM:606243	alveolar soft part sarcoma
Dcxr	Proximity	OMIM:260800	pentosuria
Aass	Promoter, Proximity	OMIM:238700|OMIM:238710	hyperlysinemia
Rps23	Proximity	OMIM:617412	brachycephaly, trichomegaly, and developmental delay
Il17rd	Proximity	OMIM:615267	hypogonadotropic hypogonadism 18 with or without anosmia
Appl1	Proximity	OMIM:616511	maturity-onset diabetes of the young type 14
Hesx1	Proximity	OMIM:221750|OMIM:262600|OMIM:262700|OMIM:613038|OMIM:613986; OMIM:182230	hypopituitarism; septooptic dysplasia
Plekhg5	Proximity	OMIM:615376; OMIM:611067	Charcot-Marie-Tooth disease recessive intermediate C; distal spinal muscular atrophy type 4
Atp8a2	Promoter, Proximity	OMIM:224050|OMIM:610185|OMIM:613227|OMIM:615268	cerebellar ataxia, mental retardation and dysequlibrium syndrome
Slc9a1	Enhancer, Proximity	OMIM:616291	autosomal recessive spinocerebellar ataxia 19; congestive heart failure
Pigv	Enhancer, Proximity	OMIM:239300	hyperphosphatasia with impaired intellectual development syndrome 1
Cog6	Proximity	OMIM:614576	congenital disorder of glycosylation type IIl
Zdhhc13	Proximity	OMIM:143100	Huntington's disease
Csrp3	Proximity	OMIM:607482; OMIM:612124	congestive heart failure; dilated cardiomyopathy; dilated cardiomyopathy 1M; hypertrophic cardiomyopathy; hypertrophic cardiomyopathy 12
Satb2	Proximity	OMIM:119540; OMIM:612313	isolated cleft palate; SATB2-associated syndrome
Sash1	Proximity	OMIM:127500|OMIM:612715|OMIM:615402	dyschromatosis universalis hereditaria
Plxnd1	Proximity	OMIM:188400	DiGeorge syndrome
Slc1a1	Proximity	OMIM:222730; OMIM:615232	dicarboxylic aminoaciduria; low tension glaucoma; schizophrenia 18
Hbs1l	Proximity	OMIM:613985	beta thalassemia
Isl1	Proximity	OMIM:217095; OMIM:608557; OMIM:222100; OMIM:125853|OMIM:601283|OMIM:601407|OMIM:603694|OMIM:608036; OMIM:614429|OMIM:614431|OMIM:614432	atrial fibrillation; atrial heart septal defect; congenital heart disease; dilated cardiomyopathy; double outlet right ventricle; myocardial infarction; type 1 diabetes mellitus; type 2 diabetes mellitus; ventricular septal defect
Rnf2	Promoter, Enhancer, Proximity	OMIM:619460	Luo-Schoch-Yamamoto syndrome
Tsg101	Promoter, Enhancer, Proximity	OMIM:114480; OMIM:176807|OMIM:300147|OMIM:300704|OMIM:601518|OMIM:602759|OMIM:608656|OMIM:608658|OMIM:609299|OMIM:609558|OMIM:610321|OMIM:610997|OMIM:611100|OMIM:611868|OMIM:611928|OMIM:611955|OMIM:611958|OMIM:611959	breast cancer; breast carcinoma; cervix carcinoma; endometrial adenocarcinoma; prostate cancer
Myoz2	Proximity	OMIM:613838	hypertrophic cardiomyopathy 16
Crnkl1	Promoter, Proximity		basal cell carcinoma
Naa20	Proximity	OMIM:619717	autosomal recessive intellectual developmental disorder 73
Cfap61	Proximity		oligoasthenoteratozoospermia; spermatogenic failure
Slc17a5	Proximity	OMIM:269921|OMIM:604369	lysosomal storage disease; sialuria
Anxa1	Proximity		brain ischemia; pancreatic cancer
Armc9	Promoter, Proximity	OMIM:617622	Joubert syndrome 30
Hnrnpa1	Proximity	OMIM:615426; OMIM:615424; OMIM:159580	amyotrophic lateral sclerosis type 20; inclusion body myopathy with early-onset Paget disease of bone with or without frontotemporal dementia 3; tropical spastic paraparesis
Aff3	Proximity	OMIM:619297	KINSSHIP syndrome
Adrb2	Proximity	OMIM:600807; OMIM:606963; OMIM:219700; OMIM:143890; OMIM:254200; OMIM:608557; OMIM:601665; OMIM:137750|OMIM:177700|OMIM:602429|OMIM:603383|OMIM:606689|OMIM:608695|OMIM:608696|OMIM:609745|OMIM:609887|OMIM:610535|OMIM:611274|OMIM:611276|OMIM:613100; OMIM:137760; OMIM:228100	acute kidney failure; asthma; bronchiolitis; chronic obstructive pulmonary disease; cystic fibrosis; dermatitis; disease of metabolism; end stage renal disease; familial hypercholesterolemia; Graves' disease; hypertension; interstitial cystitis; myasthenia gravis; myocardial infarction; obesity; open-angle glaucoma; primary open angle glaucoma; psoriasis; pulmonary edema; steatotic liver disease;…
Fzd2	Promoter, Proximity	OMIM:164745	omodysplasia 2
Nrcam	Proximity		autism spectrum disorder
Chp1	Proximity		spastic ataxia
Taf2	Proximity	OMIM:615599	autosomal recessive intellectual developmental disorder 40
Cyp24a1	Proximity	OMIM:114500; OMIM:211980|OMIM:608935|OMIM:612571|OMIM:612593|OMIM:614210; OMIM:182280	colon cancer; colorectal adenocarcinoma; colorectal adenoma; colorectal cancer; esophagus squamous cell carcinoma; hypercalcemia; lung adenocarcinoma; lung cancer; lung carcinoma; lung non-small cell carcinoma; lung small cell carcinoma; oral squamous cell carcinoma; rectum cancer; ulcerative colitis
Vps35	Promoter, Proximity	OMIM:614203	Parkinson's disease; Parkinson's disease 17
Orc6	Promoter, Proximity	OMIM:613803	Meier-Gorlin syndrome 3
Creb3l1	Proximity	OMIM:616229	osteogenesis imperfecta type 16
Atp7b	Proximity	OMIM:277900	Wilson disease
Alg11	Proximity	OMIM:613661	congenital disorder of glycosylation Ip
Thsd1	Proximity	OMIM:618734	hereditary lymphedema; intracranial berry aneurysm 12
Ptf1a	Proximity	OMIM:260370	pancreatic agenesis
Hydin	Proximity	OMIM:123155|OMIM:236600|OMIM:236635|OMIM:307000|OMIM:615219; OMIM:608647	hydrocephalus; primary ciliary dyskinesia 5
Tgm2	Enhancer	OMIM:606391	maturity-onset diabetes of the young
Sftpc	Enhancer, Proximity	OMIM:600807; OMIM:606963; OMIM:263000; OMIM:265120|OMIM:300770|OMIM:610913|OMIM:610921|OMIM:614370; OMIM:130700	adult respiratory distress syndrome; asthma; chronic obstructive pulmonary disease; desquamative interstitial pneumonia; interstitial lung disease; lung disease; pulmonary alveolar proteinosis; pulmonary emphysema; pulmonary fibrosis; respiratory syncytial virus infectious disease
Irf4	Promoter, Proximity	OMIM:247640|OMIM:613065; OMIM:109543|OMIM:151400|OMIM:609630|OMIM:612557|OMIM:612558|OMIM:612559; OMIM:254500	acute lymphoblastic leukemia; anaplastic large cell lymphoma; chronic lymphocytic leukemia; multiple myeloma; peripheral T-cell lymphoma; pigmentation disease
Slc16a12	Promoter, Proximity	OMIM:612018	cataract 47
Slc26a7	Proximity		congenital hypothyroidism
Syk	Proximity	OMIM:242850	primary immunodeficiency disease
Ecel1	Proximity	OMIM:615065	distal arthrogryposis; distal arthrogryposis type 5D
Prss56	Proximity	OMIM:613517	isolated microphthalmia 6
Chrnd	Proximity	OMIM:616321; OMIM:616322; OMIM:616323	congenital myasthenic syndrome 3A; congenital myasthenic syndrome 3B; congenital myasthenic syndrome 3C
Vcan	Promoter, Proximity		intracranial aneurysm
Xrcc4	Proximity	OMIM:254500	multiple myeloma; salivary gland adenoid cystic carcinoma; salivary gland carcinoma
Sh2d2a	Proximity	OMIM:604302; OMIM:612594|OMIM:612595|OMIM:612596	juvenile rheumatoid arthritis; multiple sclerosis
Prcc	Proximity	OMIM:605074	papillary renal cell carcinoma
Ido1	Proximity	OMIM:189800|OMIM:609402|OMIM:609403|OMIM:609404|OMIM:614592	pre-eclampsia
Tmem231	Proximity	OMIM:614970	Joubert syndrome 20; Meckel syndrome
Papss2	Proximity	OMIM:612847	spondyloepimetaphyseal dysplasia, Pakistani type
Atad1	Proximity		hyperekplexia 4
Mstn	Proximity	OMIM:614160	myostatin-related muscle hypertrophy
Mmp2	Promoter, Proximity	OMIM:160700|OMIM:255500|OMIM:300613|OMIM:310460|OMIM:603221|OMIM:608367|OMIM:608474|OMIM:608908|OMIM:609256|OMIM:609257|OMIM:609258|OMIM:609259|OMIM:609994|OMIM:609995|OMIM:610320|OMIM:612554|OMIM:612717|OMIM:613959|OMIM:613969|OMIM:614166|OMIM:614167|OMIM:615420|OMIM:615431|OMIM:615946; OMIM:177850|OMIM:264800; OMIM:187360	arteriosclerosis; carotid artery disease; diabetic retinopathy; hypertension; intracranial aneurysm; macular degeneration; myopia; pseudoxanthoma elasticum; pterygium; retinal vein occlusion; temporal arteritis
Calm3	Proximity		catecholaminergic polymorphic ventricular tachycardia; familial hypertrophic cardiomyopathy
Cdca7	Promoter, Proximity	OMIM:616910	immunodeficiency-centromeric instability-facial anomalies syndrome 3
Kcnj11	Promoter, Proximity	OMIM:601820; OMIM:616329; OMIM:606176; OMIM:125853|OMIM:601283|OMIM:601407|OMIM:603694|OMIM:608036	diabetes mellitus; familial hyperinsulinemic hypoglycemia 2; hyperinsulinism; maturity-onset diabetes of the young type 13; permanent neonatal diabetes mellitus; type 2 diabetes mellitus
Abcc6	Promoter, Proximity	OMIM:208000|OMIM:614473; OMIM:300464|OMIM:607339|OMIM:608316|OMIM:608318|OMIM:608320|OMIM:610947|OMIM:611139|OMIM:612030|OMIM:614293; OMIM:177850|OMIM:264800	arterial calcification of infancy; coronary artery disease; pseudoxanthoma elasticum
Tdo2	Enhancer	OMIM:600627; OMIM:137580	familial hypertryptophanemia; Gilles de la Tourette syndrome
Vangl2	Proximity	OMIM:301410|OMIM:601634	neural tube defect
Ncstn	Proximity	OMIM:608232; OMIM:142690|OMIM:613736|OMIM:613737; OMIM:181500; OMIM:109800	Alzheimer's disease; chronic myeloid leukemia; hidradenitis suppurativa; schizophrenia; urinary bladder cancer
Copa	Proximity	OMIM:616414	autoimmune interstitial lung, joint, and kidney disease
Anxa5	Promoter, Proximity	OMIM:608557; OMIM:181750	autoimmune disease of the nervous system; myocardial infarction; systemic scleroderma
Ran	Proximity	OMIM:222100	type 1 diabetes mellitus
Adam9	Proximity	OMIM:612775	cone-rod dystrophy 9
Atxn7	Promoter, Enhancer, Proximity	OMIM:164500	spinocerebellar ataxia type 7
Cdk4	Enhancer, Proximity	OMIM:601665; OMIM:176807|OMIM:300147|OMIM:300704|OMIM:601518|OMIM:602759|OMIM:608656|OMIM:608658|OMIM:609299|OMIM:609558|OMIM:610321|OMIM:610997|OMIM:611100|OMIM:611868|OMIM:611928|OMIM:611955|OMIM:611958|OMIM:611959; OMIM:222100; OMIM:125853|OMIM:601283|OMIM:601407|OMIM:603694|OMIM:608036; OMIM:109800	breast carcinoma; familial melanoma; glioblastoma; lung non-small cell carcinoma; obesity; pancreatic adenocarcinoma; prostate cancer; type 1 diabetes mellitus; type 2 diabetes mellitus; urinary bladder cancer
B4galnt1	Enhancer, Proximity	OMIM:609195	hereditary spastic paraplegia 26
Ddit3	Enhancer	OMIM:613488	myxoid liposarcoma
Mbd6	Enhancer		autism spectrum disorder
Agap2	Enhancer, Proximity	OMIM:176807|OMIM:300147|OMIM:300704|OMIM:601518|OMIM:602759|OMIM:608656|OMIM:608658|OMIM:609299|OMIM:609558|OMIM:610321|OMIM:610997|OMIM:611100|OMIM:611868|OMIM:611928|OMIM:611955|OMIM:611958|OMIM:611959	prostate cancer
Tsfm	Enhancer	OMIM:610505	combined oxidative phosphorylation deficiency 3
Kif5a	Proximity	OMIM:604187; OMIM:612594|OMIM:612595|OMIM:612596; OMIM:176807|OMIM:300147|OMIM:300704|OMIM:601518|OMIM:602759|OMIM:608656|OMIM:608658|OMIM:609299|OMIM:609558|OMIM:610321|OMIM:610997|OMIM:611100|OMIM:611868|OMIM:611928|OMIM:611955|OMIM:611958|OMIM:611959; OMIM:180300	amyotrophic lateral sclerosis; hereditary spastic paraplegia 10; multiple sclerosis; prostate cancer; rheumatoid arthritis
Hid1	Proximity	OMIM:619983	developmental and epileptic encephalopathy 105
Pogz	Proximity	OMIM:616364	White-Sutton syndrome
Tcf7l2	Enhancer	OMIM:114480; OMIM:114500; OMIM:176807|OMIM:300147|OMIM:300704|OMIM:601518|OMIM:602759|OMIM:608656|OMIM:608658|OMIM:609299|OMIM:609558|OMIM:610321|OMIM:610997|OMIM:611100|OMIM:611868|OMIM:611928|OMIM:611955|OMIM:611958|OMIM:611959; OMIM:125853|OMIM:601283|OMIM:601407|OMIM:603694|OMIM:608036	breast cancer; colorectal cancer; diabetes mellitus; gestational diabetes; pancreatic cancer; prostate cancer; type 2 diabetes mellitus
Chrng	Proximity	OMIM:253290|OMIM:265000|OMIM:312150	contractures, pterygia, and spondylocarpotarsal fusion syndrome
Guf1	Proximity	OMIM:617065	developmental and epileptic encephalopathy 40
Alg14	Proximity	OMIM:616227	congenital myasthenic syndrome 15
Slc40a1	Enhancer, Proximity	OMIM:606069	hemochromatosis type 4
Foxe3	Proximity	OMIM:610256; OMIM:612968; OMIM:610256; OMIM:132900|OMIM:607086|OMIM:607087|OMIM:611788|OMIM:613780|OMIM:615436	anterior segment dysgenesis; anterior segment dysgenesis 2; cataract 34 multiple types; congenital aphakia; thoracic aortic aneurysm
Csf1	Proximity		interstitial cystitis; osteopetrosis
Eps8l3	Proximity	OMIM:612841	hypotrichosis 5
Gstm5	Proximity		Alzheimer's disease; asthma; cystic fibrosis; high grade glioma; larynx cancer; meningioma; multiple sclerosis; osteosarcoma
Hoga1	Enhancer	OMIM:613616	primary hyperoxaluria; primary hyperoxaluria type 3
Vps37a	Enhancer, Proximity	OMIM:614898	hereditary spastic paraplegia 53
Fdx2	Promoter, Proximity	OMIM:251900	mitochondrial myopathy
Rsrc1	Proximity	OMIM:618402	autosomal recessive intellectual developmental disorder 70
Col5a1	Promoter, Proximity	OMIM:130000	Ehlers-Danlos syndrome; Ehlers-Danlos syndrome classic type 1
Rnf213	Proximity	OMIM:252350|OMIM:300845|OMIM:607151|OMIM:608796|OMIM:614042|OMIM:615750	Moyamoya disease
Nptx1	Proximity		autosomal dominant cerebellar ataxia
Prkd1	Proximity		congenital heart disease
Ephb1	Proximity	OMIM:176807|OMIM:300147|OMIM:300704|OMIM:601518|OMIM:602759|OMIM:608656|OMIM:608658|OMIM:609299|OMIM:609558|OMIM:610321|OMIM:610997|OMIM:611100|OMIM:611868|OMIM:611928|OMIM:611955|OMIM:611958|OMIM:611959	prostate cancer
Xylt2	Proximity	OMIM:177850|OMIM:264800	polycystic kidney disease; pseudoxanthoma elasticum
Spata7	Enhancer, Proximity	OMIM:604232	Leber congenital amaurosis 3
Zc3h14	Enhancer, Proximity	OMIM:617125	autosomal recessive intellectual developmental disorder 56
Copb2	Proximity	OMIM:617800	microcephaly; primary autosomal recessive microcephaly 19
Uqcrc2	Proximity	OMIM:615160	mitochondrial complex III deficiency nuclear type 5
Map1b	Proximity	OMIM:300049|OMIM:608097|OMIM:608098|OMIM:612881|OMIM:615544	autosomal dominant nonsyndromic deafness; periventricular nodular heterotopia
Ptpn1	Proximity	OMIM:125853|OMIM:601283|OMIM:601407|OMIM:603694|OMIM:608036	type 2 diabetes mellitus
Myl1	Promoter, Proximity	OMIM:618414	congenital myopathy 14
Epb42	Proximity	OMIM:182900; OMIM:612690	hereditary spherocytosis; hereditary spherocytosis type 1; hereditary spherocytosis type 5
Eogt	Proximity	OMIM:100300|OMIM:614219|OMIM:614814|OMIM:615297|OMIM:616028	Adams-Oliver syndrome
Dbh	Proximity	OMIM:143465|OMIM:608903|OMIM:608904|OMIM:608905|OMIM:608906|OMIM:612311|OMIM:612312; OMIM:223360; OMIM:609179|OMIM:609670	alcohol use disorder; attention deficit hyperactivity disorder; dopamine beta-hydroxylase deficiency; hypertension; migraine with aura; Parkinson's disease
Gdf6	Proximity	OMIM:613094; OMIM:118100; OMIM:615360; OMIM:617898	cleft lip; cleft palate; isolated microphthalmia 4; Klippel-Feil syndrome 1; Leber congenital amaurosis 17; multiple synostoses syndrome 4
Tcte1	Proximity		male infertility
Rpl38	Promoter, Proximity		otitis media
Afp	Proximity		hepatitis C
Nkx2-6	Promoter, Proximity	OMIM:607554|OMIM:608583|OMIM:608988|OMIM:611493|OMIM:611494|OMIM:612201|OMIM:612240|OMIM:613055|OMIM:613980|OMIM:614022|OMIM:614049|OMIM:614050|OMIM:615377|OMIM:615378|OMIM:615770; OMIM:614429|OMIM:614431|OMIM:614432	familial atrial fibrillation; ventricular septal defect
Nkx3-1	Proximity	OMIM:114550; OMIM:176807|OMIM:300147|OMIM:300704|OMIM:601518|OMIM:602759|OMIM:608656|OMIM:608658|OMIM:609299|OMIM:609558|OMIM:610321|OMIM:610997|OMIM:611100|OMIM:611868|OMIM:611928|OMIM:611955|OMIM:611958|OMIM:611959	hepatocellular carcinoma; prostate cancer
Dpp6	Promoter, Proximity	OMIM:616311	amyotrophic lateral sclerosis; autosomal dominant intellectual developmental disorder 33; spinal muscular atrophy
Inpp5d	Proximity	OMIM:152700|OMIM:300809|OMIM:605480|OMIM:608437|OMIM:609903|OMIM:609939|OMIM:610065|OMIM:610066|OMIM:612254|OMIM:612378|OMIM:613145|OMIM:614420	Paget's disease of bone; systemic lupus erythematosus
Atg16l1	Proximity	OMIM:611081	inflammatory bowel disease 10
Rpl12	Promoter, Enhancer, Proximity	OMIM:152700|OMIM:300809|OMIM:605480|OMIM:608437|OMIM:609903|OMIM:609939|OMIM:610065|OMIM:610066|OMIM:612254|OMIM:612378|OMIM:613145|OMIM:614420	systemic lupus erythematosus
Hcn1	Proximity	OMIM:615871; OMIM:618482; OMIM:163800|OMIM:608567	developmental and epileptic encephalopathy 24; generalized epilepsy with febrile seizures plus 10; sick sinus syndrome
Kcnh2	Proximity	OMIM:613688; OMIM:609620|OMIM:609621|OMIM:609622	long QT syndrome; long QT syndrome 2; short QT syndrome
Nos3	Proximity	OMIM:247640|OMIM:613065; OMIM:601626; OMIM:600807; OMIM:109650; OMIM:114480; OMIM:300464|OMIM:607339|OMIM:608316|OMIM:608318|OMIM:608320|OMIM:610947|OMIM:611139|OMIM:612030|OMIM:614293; OMIM:219700; OMIM:145500|OMIM:603918|OMIM:604329|OMIM:607329|OMIM:608742|OMIM:610261|OMIM:610262|OMIM:610948|OMIM:611014; OMIM:157300; OMIM:608557; OMIM:107650; OMIM:167000|OMIM:607893; OMIM:265380; OMIM:137760; O…	acute chest syndrome; acute lymphoblastic leukemia; acute myeloid leukemia; Alzheimer's disease; angle-closure glaucoma; anterior ischemic optic neuropathy; aortic valve disease; asthma; atherosclerosis; Behcet's disease; breast cancer; cardiomyopathy; coronary artery disease; cystic fibrosis; diabetic retinopathy; end stage renal disease; esophagus adenocarcinoma; essential hypertension; hyperte…
Tctn1	Proximity	OMIM:614173	Joubert syndrome 13
Rag2	Proximity	OMIM:233650; OMIM:603554; OMIM:601457	combined cellular and humoral immune defects with granulomas; Omenn syndrome; severe combined immunodeficiency; severe combined immunodeficiency, autosomal recessive, T cell-negative, B cell-negative, Nk cell-positive
Rag1	Proximity	OMIM:233650; OMIM:603554; OMIM:601457	combined cellular and humoral immune defects with granulomas; Omenn syndrome; severe combined immunodeficiency; severe combined immunodeficiency, autosomal recessive, T cell-negative, B cell-negative, Nk cell-positive
Senp1	Proximity	OMIM:222100	type 1 diabetes mellitus
Pfkm	Proximity	OMIM:232800	glycogen storage disease VII
Dpp10	Proximity	OMIM:600807	asthma
Mcm2	Promoter, Proximity	OMIM:616968	Alzheimer's disease; autosomal dominant nonsyndromic deafness 70
Thsd4	Proximity	OMIM:132900|OMIM:607086|OMIM:607087|OMIM:611788|OMIM:613780|OMIM:615436	thoracic aortic aneurysm
Tspan12	Proximity	OMIM:613310	exudative vitreoretinopathy; exudative vitreoretinopathy 5
App	Proximity	OMIM:104300; OMIM:605714	Alzheimer's disease; Alzheimer's disease 1; APP-related cerebral amyloid angiopathy; cognitive disorder; traumatic brain injury; visual epilepsy
Klkb1	Proximity	OMIM:152700|OMIM:300809|OMIM:605480|OMIM:608437|OMIM:609903|OMIM:609939|OMIM:610065|OMIM:610066|OMIM:612254|OMIM:612378|OMIM:613145|OMIM:614420	lupus nephritis; systemic lupus erythematosus
Cyp4v3	Proximity	OMIM:210370	Bietti crystalline corneoretinal dystrophy
Tlr3	Proximity	OMIM:600807; OMIM:242850; OMIM:222100	asthma; hepatitis B; hepatitis C; human immunodeficiency virus infectious disease; liver cirrhosis; primary immunodeficiency disease; type 1 diabetes mellitus
Heatr3	Promoter, Proximity		Diamond-Blackfan anemia
Evc	Promoter, Proximity	OMIM:225500; OMIM:614429|OMIM:614431|OMIM:614432; OMIM:193530	Ellis-Van Creveld syndrome; ventricular septal defect; Weyers acrofacial dysostosis
Bbs5	Proximity	OMIM:615983	Bardet-Biedl syndrome; Bardet-Biedl syndrome 5
Klhl41	Proximity	OMIM:615731	nemaline myopathy; nemaline myopathy 9
Mir140	Proximity	OMIM:618618; OMIM:132900|OMIM:607086|OMIM:607087|OMIM:611788|OMIM:613780|OMIM:615436	osteochondrodysplasia; spondyloepiphyseal dysplasia Nishimura type; thoracic aortic aneurysm
Nlgn1	Proximity		autism spectrum disorder
Trim36	Promoter, Proximity	OMIM:206500	anencephaly
Slc2a10	Proximity	OMIM:208050	arterial tortuosity syndrome
Large1	Promoter, Proximity	OMIM:613154; OMIM:613155; OMIM:608840	congenital muscular dystrophy-dystroglycanopathy type A6; facioscapulohumeral muscular dystrophy; muscular dystrophy-dystroglycanopathy type B1; muscular dystrophy-dystroglycanopathy type B6
Miat	Proximity	OMIM:608557	myocardial infarction
Cryba4	Proximity	OMIM:610425	cataract 23
Crybb1	Proximity	OMIM:601371; OMIM:611544	cataract; cataract 17 multiple types
Atp6v1b1	Proximity	OMIM:607197; OMIM:179830|OMIM:267200|OMIM:602722	autosomal recessive nonsyndromic deafness; enlarged vestibular aqueduct; renal tubular acidosis
Ap3b1	Proximity	OMIM:608233; OMIM:185050	Hermansky-Pudlak syndrome; Hermansky-Pudlak syndrome 2; interstitial lung disease; neutropenia; platelet storage pool deficiency; pulmonary fibrosis
Pkd1l1	Proximity	OMIM:306955|OMIM:605376|OMIM:606325|OMIM:613751|OMIM:614779	visceral heterotaxy
Cd55	Enhancer	OMIM:176807|OMIM:300147|OMIM:300704|OMIM:601518|OMIM:602759|OMIM:608656|OMIM:608658|OMIM:609299|OMIM:609558|OMIM:610321|OMIM:610997|OMIM:611100|OMIM:611868|OMIM:611928|OMIM:611955|OMIM:611958|OMIM:611959; OMIM:226300	prostate cancer; protein-losing enteropathy
Ptn	Proximity		adrenal carcinoma
Qrfpr	Proximity		bone structure disease
Ptger2	Proximity	OMIM:208550	asthma, nasal polyps, and aspirin intolerance
Mir193a	Proximity	OMIM:114550; OMIM:211980|OMIM:608935|OMIM:612571|OMIM:612593|OMIM:614210	colon cancer; hepatocellular carcinoma; lung cancer; lung non-small cell carcinoma; lung squamous cell carcinoma
Cntrl	Proximity		nephronophthisis
Gsn	Proximity	OMIM:105120	Finnish type amyloidosis
Hnf1b	Enhancer	OMIM:137920; OMIM:300854; OMIM:125853|OMIM:601283|OMIM:601407|OMIM:603694|OMIM:608036	kidney disease; maturity-onset diabetes of the young type 5; pancreas disease; renal cell carcinoma; type 2 diabetes mellitus
Kdm7a	Proximity		melanoma
Trpv6	Proximity	OMIM:145000|OMIM:145001|OMIM:610071	hyperparathyroidism
Lig3	Proximity	OMIM:619780	mitochondrial DNA depletion syndrome 20; pancreatic cancer
Musk	Proximity	OMIM:616325; OMIM:208150	congenital myasthenic syndrome 9; fetal akinesia deformation sequence syndrome 1
Prkar2a	Proximity		congestive heart failure
Sag	Proximity	OMIM:258100; OMIM:613758	hereditary night blindness; Oguchi disease-1; retinitis pigmentosa; retinitis pigmentosa 47
Dgkd	Proximity	OMIM:606369	Lennox-Gastaut syndrome
Rpl30	Proximity		herpes simplex
Rab7	Proximity		Charcot-Marie-Tooth disease type 2B
Ccr1	Proximity	OMIM:180300	allergic contact dermatitis; Coronavirus infectious disease; rheumatoid arthritis
Ccr3	Proximity	OMIM:600807	asthma; ovary epithelial cancer; rhinitis
Pnpo	Proximity	OMIM:610090	pyridoxamine 5'-phosphate oxidase deficiency
Bsn	Proximity		epilepsy
Psmc1	Promoter, Proximity	OMIM:620071	neurodevelopmental disorder with poor growth, spastic tetraplegia, and hearing loss
Bmp7	Proximity	OMIM:107650; OMIM:176807|OMIM:300147|OMIM:300704|OMIM:601518|OMIM:602759|OMIM:608656|OMIM:608658|OMIM:609299|OMIM:609558|OMIM:610321|OMIM:610997|OMIM:611100|OMIM:611868|OMIM:611928|OMIM:611955|OMIM:611958|OMIM:611959	obstructive sleep apnea; osteoarthritis; prostate cancer
Bbip1	Proximity	OMIM:615995	Bardet-Biedl syndrome 18
Shoc2	Proximity	OMIM:603165; OMIM:607721	atopic dermatitis; Noonan syndrome-like disorder with loose anagen hair 1
Rars2	Proximity	OMIM:611523	pontocerebellar hypoplasia type 6
Tnni3	Promoter, Proximity	OMIM:613286; OMIM:611880; OMIM:613690; OMIM:115210; OMIM:115210	dilated cardiomyopathy; dilated cardiomyopathy 1FF; dilated cardiomyopathy 2A; hypertrophic cardiomyopathy; hypertrophic cardiomyopathy 7; restrictive cardiomyopathy; restrictive cardiomyopathy 1
Tnnt1	Proximity	OMIM:605355; OMIM:620386; OMIM:620389	nemaline myopathy 5A; nemaline myopathy 5B; nemaline myopathy 5C
Dnaaf3	Proximity	OMIM:606763; OMIM:306955|OMIM:605376|OMIM:606325|OMIM:613751|OMIM:614779	Kartagener syndrome; primary ciliary dyskinesia 2; visceral heterotaxy
Thrb	Proximity	OMIM:143465|OMIM:608903|OMIM:608904|OMIM:608905|OMIM:608906|OMIM:612311|OMIM:612312; OMIM:176807|OMIM:300147|OMIM:300704|OMIM:601518|OMIM:602759|OMIM:608656|OMIM:608658|OMIM:609299|OMIM:609558|OMIM:610321|OMIM:610997|OMIM:611100|OMIM:611868|OMIM:611928|OMIM:611955|OMIM:611958|OMIM:611959; OMIM:300854; OMIM:145650; OMIM:188470; OMIM:188570|OMIM:274300	attention deficit hyperactivity disorder; breast carcinoma; cervix uteri carcinoma in situ; prostate cancer; renal cell carcinoma; selective pituitary thyroid hormone resistance; thyroid gland follicular carcinoma; thyroid hormone resistance syndrome
Aqp2	Proximity	OMIM:125800	nephrogenic diabetes insipidus; nephrogenic diabetes insipidus type 2
Aqp5	Proximity	OMIM:600231	Bothnian type palmoplantar keratoderma; dry eye syndrome
Racgap1	Promoter, Proximity		congenital dyserythropoietic anemia
Nrg1	Proximity	OMIM:608557; OMIM:181500; OMIM:603013	bipolar disorder; cerebral malaria; Charcot-Marie-Tooth disease; dementia; middle cerebral artery infarction; myocardial infarction; psychotic disorder; schizophrenia; schizophrenia 6; tuberculosis
Exoc6b	Proximity	OMIM:618395	spondyloepimetaphyseal dysplasia with joint laxity type 3
Evc2	Proximity	OMIM:225500; OMIM:193530	Ellis-Van Creveld syndrome; Weyers acrofacial dysostosis
Col12a1	Proximity	OMIM:158810; OMIM:254090	Bethlem myopathy; Ullrich congenital muscular dystrophy
Sco2	Proximity	OMIM:604377; OMIM:160700|OMIM:255500|OMIM:300613|OMIM:310460|OMIM:603221|OMIM:608367|OMIM:608474|OMIM:608908|OMIM:609256|OMIM:609257|OMIM:609258|OMIM:609259|OMIM:609994|OMIM:609995|OMIM:610320|OMIM:612554|OMIM:612717|OMIM:613959|OMIM:613969|OMIM:614166|OMIM:614167|OMIM:615420|OMIM:615431|OMIM:615946	cytochrome-c oxidase deficiency disease; hypertrophic cardiomyopathy; mitochondrial complex IV deficiency nuclear type 2; myopia
Tymp	Proximity	OMIM:603041	lung non-small cell carcinoma; mitochondrial DNA depletion syndrome 1; mitochondrial encephalomyopathy; pancreatic cancer; transitional cell carcinoma
Chkb	Proximity	OMIM:602541; OMIM:158800|OMIM:159050|OMIM:309930|OMIM:309950|OMIM:310000|OMIM:310095|OMIM:600416; OMIM:161400|OMIM:605841|OMIM:609039|OMIM:612417|OMIM:612851|OMIM:614223|OMIM:614250	intellectual disability; megaconial type congenital muscular dystrophy; muscular dystrophy; narcolepsy; recurrent hypersomnia
Arsa	Proximity	OMIM:249900|OMIM:250100	metachromatic leukodystrophy
Marco	Proximity		pulmonary tuberculosis
En1	Proximity		Parkinson's disease
Klf4	Proximity	OMIM:114550	hepatocellular carcinoma
Dpy19l2	Proximity	OMIM:613958	spermatogenic failure 9
Mecom	Proximity		myeloid neoplasm; otitis media
Slit2	Proximity	OMIM:306955|OMIM:605376|OMIM:606325|OMIM:613751|OMIM:614779	cystic kidney disease; Kartagener syndrome; primary ciliary dyskinesia; visceral heterotaxy
Hnrnpl	Proximity	OMIM:114550; OMIM:211980|OMIM:608935|OMIM:612571|OMIM:612593|OMIM:614210; OMIM:181750	hepatocellular carcinoma; lung cancer; systemic scleroderma
Brd1	Proximity	OMIM:181500	bipolar disorder; schizophrenia
Runx2	Proximity	OMIM:119600|OMIM:216330; OMIM:156510	cleidocranial dysplasia; congenital hypothyroidism; lung non-small cell carcinoma; metaphyseal dysplasia-maxillary hypoplasia-brachydactyly syndrome
Anapc7	Promoter, Proximity		syndromic intellectual disability
Atp2a2	Proximity	OMIM:101900; OMIM:145500|OMIM:603918|OMIM:604329|OMIM:607329|OMIM:608742|OMIM:610261|OMIM:610262|OMIM:610948|OMIM:611014; OMIM:124200	acrokeratosis verruciformis; essential hypertension; keratosis follicularis; pulmonary hypertension
Lhx3	Proximity	OMIM:221750|OMIM:262600|OMIM:262700|OMIM:613038|OMIM:613986	hypopituitarism; panhypopituitarism
Card9	Proximity	OMIM:242850	primary immunodeficiency disease
Ryr2	Proximity	OMIM:604772	arrhythmogenic right ventricular cardiomyopathy; catecholaminergic polymorphic ventricular tachycardia 1; heart disease
Psmc4	Promoter, Proximity		amyotrophic lateral sclerosis
Adgrl3	Proximity	OMIM:143465|OMIM:608903|OMIM:608904|OMIM:608905|OMIM:608906|OMIM:612311|OMIM:612312	attention deficit hyperactivity disorder
Kmt2d	Proximity	OMIM:147920|OMIM:300867; OMIM:182280; OMIM:188550	esophagus squamous cell carcinoma; gastric adenocarcinoma; intracranial aneurysm; Kabuki syndrome; lung non-small cell carcinoma; lung small cell carcinoma; lung squamous cell carcinoma; thyroid gland papillary carcinoma
Brd7	Proximity	OMIM:601626	acute myeloid leukemia
Havcr1	Promoter, Proximity	OMIM:603165	atopic dermatitis
Timd4	Proximity	OMIM:152700|OMIM:300809|OMIM:605480|OMIM:608437|OMIM:609903|OMIM:609939|OMIM:610065|OMIM:610066|OMIM:612254|OMIM:612378|OMIM:613145|OMIM:614420	systemic lupus erythematosus
Ets1	Proximity	OMIM:222100	type 1 diabetes mellitus
Smarcd1	Proximity	OMIM:618779	Coffin-Siris syndrome 11
Cox14	Proximity		cytochrome-c oxidase deficiency disease
Nipa1	Proximity	OMIM:600363	hereditary spastic paraplegia 6
Mc4r	Promoter, Proximity	OMIM:601665; OMIM:228100	metabolic dysfunction-associated steatohepatitis; morbid obesity; obesity; steatotic liver disease
Scn11a	Proximity	OMIM:615552; OMIM:615548	familial episodic pain syndrome 3; hereditary sensory and autonomic neuropathy type 7; hereditary sensory neuropathy
Kif7	Proximity	OMIM:200990; OMIM:142340|OMIM:222400|OMIM:610187; OMIM:614120	acrocallosal syndrome; ciliopathy; cleft lip; congenital diaphragmatic hernia; hydrolethalus syndrome; hydrolethalus syndrome 2
Pde6g	Proximity	OMIM:613582	retinitis pigmentosa; retinitis pigmentosa 57
Mrpl12	Proximity	OMIM:618951	combined oxidative phosphorylation deficiency 45
Slc25a10	Proximity	OMIM:618972	mitochondrial DNA depletion syndrome 19
Gcgr	Proximity	OMIM:125853|OMIM:601283|OMIM:601407|OMIM:603694|OMIM:608036	Mahvash Disease; type 2 diabetes mellitus
P4hb	Proximity	OMIM:112240|OMIM:616294	Cole-Carpenter syndrome
Arhgdia	Proximity	OMIM:615244	nephrotic syndrome; nephrotic syndrome type 8
Kcnt2	Proximity	OMIM:617771	developmental and epileptic encephalopathy 57
Itgb3	Promoter, Proximity	OMIM:601626; OMIM:600807; OMIM:188030; OMIM:273800; OMIM:608557; OMIM:187800; OMIM:188000|OMIM:273900|OMIM:300367|OMIM:313900|OMIM:612004	acute myeloid leukemia; asthma; autoimmune thrombocytopenic purpura; blood platelet disease; end stage renal disease; Glanzmann's thrombasthenia; myocardial infarction; non-arteritic anterior ischemic optic neuropathy; platelet-type bleeding disorder 16; thrombocytopenia
Myl4	Proximity	OMIM:607554|OMIM:608583|OMIM:608988|OMIM:611493|OMIM:611494|OMIM:612201|OMIM:612240|OMIM:613055|OMIM:613980|OMIM:614022|OMIM:614049|OMIM:614050|OMIM:615377|OMIM:615378|OMIM:615770	cardiomyopathy; familial atrial fibrillation
Tep1	Enhancer, Proximity	OMIM:114550; OMIM:613659	hepatocellular carcinoma; stomach cancer
Timp2	Proximity	OMIM:252350|OMIM:300845|OMIM:607151|OMIM:608796|OMIM:614042|OMIM:615750	Moyamoya disease
Tbxas1	Proximity	OMIM:601367; OMIM:231095	cerebral infarction; Ghosal hematodiaphyseal syndrome
Aars2	Enhancer, Proximity	OMIM:614096; OMIM:615889	combined oxidative phosphorylation deficiency 8; progressive leukoencephalopathy with ovarian failure
Tubb2a	Proximity	OMIM:615763	complex cortical dysplasia with other brain malformations 5
Tubb2b	Proximity	OMIM:610031	complex cortical dysplasia with other brain malformations 7
Gabra2	Proximity	OMIM:209850; OMIM:618557	alcohol use disorder; autistic disorder; developmental and epileptic encephalopathy 78
Slc25a46	Proximity	OMIM:601152|OMIM:616505; OMIM:619303	Charcot-Marie-Tooth disease type 6; pontocerebellar hypoplasia type 1E
Eya1	Proximity	OMIM:113650	branchiootorenal syndrome; branchiootorenal syndrome 1
Tfap2b	Proximity	OMIM:169100; OMIM:607411	angle-closure glaucoma; Char syndrome; patent ductus arteriosus
Gsr	Proximity		macular degeneration
Gpd1l	Proximity	OMIM:611777	Brugada syndrome 2
Dnajc6	Proximity	OMIM:615528	Parkinson's disease; Parkinson's disease 19A
Mafb	Proximity	OMIM:126800|OMIM:604356; OMIM:166300	Duane retraction syndrome; multicentric carpotarsal osteolysis syndrome
Cplx2	Proximity	OMIM:181500	schizophrenia
Apela	Proximity	OMIM:189800|OMIM:609402|OMIM:609403|OMIM:609404|OMIM:614592	pre-eclampsia
Aldh18a1	Proximity	OMIM:616603; OMIM:219150; OMIM:601371; OMIM:601162; OMIM:616586	autosomal dominant cutis laxa 3; autosomal recessive cutis laxa type III; autosomal recessive cutis laxa type IIIA; cataract; enterocele; hereditary spastic paraplegia; hereditary spastic paraplegia 9A; hereditary spastic paraplegia 9B
Nobox	Proximity	OMIM:611548	primary ovarian insufficiency 5
Tpk1	Proximity		inherited metabolic disorder
Sptssa	Proximity	OMIM:620416; OMIM:620417	hereditary spastic paraplegia 90A; hereditary spastic paraplegia 90B
Ppp3cc	Proximity	OMIM:181500	schizophrenia
Grhl2	Proximity	OMIM:608641; OMIM:618031	autosomal dominant nonsyndromic deafness 28; posterior polymorphous corneal dystrophy 4
Nup160	Proximity	OMIM:618178	nephrotic syndrome type 19
Coq4	Proximity	OMIM:616276	primary coenzyme Q10 deficiency 7
Slc27a4	Proximity		restrictive dermopathy
Nf2	Proximity	OMIM:120200|OMIM:120300|OMIM:216820; OMIM:114500; OMIM:606764; OMIM:114550; OMIM:300854; OMIM:101000	coloboma; colorectal cancer; familial meningioma; gastrointestinal stromal tumor; hepatocellular carcinoma; malignant pleural mesothelioma; meningioma; neurilemmoma; otitis media; renal cell carcinoma; vestibular schwannomatosis
Lzts2	Proximity		urinary system disease
Pdzd7	Proximity	OMIM:618003; OMIM:276901; OMIM:605472	autosomal recessive nonsyndromic deafness 57; Usher syndrome type 2A; Usher syndrome type 2C
Lzts1	Promoter, Proximity	OMIM:133239	breast carcinoma; esophageal cancer; squamous cell carcinoma
Atp6v1b2	Promoter, Proximity	OMIM:124480	autosomal dominant congenital deafness with onychodystrophy; epilepsy
Bloc1s4	Proximity		Hermansky-Pudlak syndrome
Entpd2	Proximity		high grade glioma
Ptgds	Proximity		carotid artery disease
Hcn4	Proximity	OMIM:613123; OMIM:137580; OMIM:600669; OMIM:163800|OMIM:608567	Brugada syndrome 8; Gilles de la Tourette syndrome; idiopathic generalized epilepsy; sick sinus syndrome
Dlgap4	Enhancer		autism spectrum disorder
Dclre1b	Proximity		dyskeratosis congenita
Ap4b1	Proximity	OMIM:614066	hereditary spastic paraplegia 47
Ptpn22	Proximity	OMIM:103230|OMIM:240200; OMIM:104000|OMIM:610753; OMIM:188030; OMIM:109650; OMIM:109543|OMIM:151400|OMIM:609630|OMIM:612557|OMIM:612558|OMIM:612559; OMIM:300464|OMIM:607339|OMIM:608316|OMIM:608318|OMIM:608320|OMIM:610947|OMIM:611139|OMIM:612030|OMIM:614293; OMIM:614395; OMIM:604302; OMIM:156000; OMIM:254200; OMIM:180300; OMIM:270150; OMIM:152700|OMIM:300809|OMIM:605480|OMIM:608437|OMIM:609903|OMI…	Addison's disease; alopecia areata; autoimmune thrombocytopenic purpura; autoimmune thyroiditis; Behcet's disease; chronic lymphocytic leukemia; coronary artery disease; Crohn's disease; diabetes mellitus; endometriosis; graft-versus-host disease; Graves' disease; Graves ophthalmopathy; hypothyroidism; juvenile rheumatoid arthritis; Meniere's disease; myasthenia gravis; psoriasis; psoriatic arthr…
Cacnb2	Proximity	OMIM:611876	Brugada syndrome 4; hypertension; hypertrophic cardiomyopathy
Trp53inp1	Enhancer	OMIM:605552	abdominal obesity-metabolic syndrome 1
Ccne2	Enhancer		castration-resistant prostate carcinoma
Rad54b	Proximity	OMIM:114500; OMIM:605027	colorectal cancer; non-Hodgkin lymphoma
Slc7a11	Proximity	OMIM:185050	Hermansky-Pudlak syndrome; platelet storage pool deficiency
Mef2c	Proximity	OMIM:613443	neurodevelopmental disorder with hypotonia, stereotypic hand movements, and impaired language
Nckap1l	Proximity	OMIM:618982	immunodeficiency 72
Fgf8	Proximity	OMIM:188400; OMIM:612702; OMIM:187500	DiGeorge syndrome; hypogonadotropic hypogonadism 6 with or without anosmia; prostate carcinoma in situ; tetralogy of Fallot
Ache	Proximity	OMIM:254200	Alzheimer's disease; epilepsy; myasthenia gravis
Rras2	Proximity	OMIM:618624	Noonan syndrome 12
Clcn4	Proximity	OMIM:300114	Raynaud-Claes syndrome
Pet117	Proximity		cytochrome-c oxidase deficiency disease
Slc18a1	Promoter, Proximity	OMIM:181500	bipolar disorder; schizophrenia
Rp9	Enhancer, Proximity	OMIM:180104	retinitis pigmentosa 9
Bbs9	Enhancer, Proximity	OMIM:615986; OMIM:123100|OMIM:182212|OMIM:600593|OMIM:600775|OMIM:604757|OMIM:615314	Bardet-Biedl syndrome; Bardet-Biedl syndrome 9; craniosynostosis; primary ovarian insufficiency
Kdm4b	Proximity	OMIM:114480; OMIM:114500; OMIM:613659	autosomal dominant intellectual developmental disorder; breast cancer; colorectal cancer; malignant peripheral nerve sheath tumor; stomach cancer
Tgfbi	Promoter, Proximity	OMIM:121820; OMIM:121900; OMIM:607541; OMIM:608470; OMIM:602082	corneal dystrophy; epithelial basement membrane dystrophy; granular corneal dystrophy 1; granular corneal dystrophy 2; Reis-Bucklers corneal dystrophy; Thiel-Behnke corneal dystrophy
Lect2	Proximity	OMIM:114550	hepatocellular carcinoma; lung adenocarcinoma
B3galt6	Proximity	OMIM:615349; OMIM:271640	Ehlers-Danlos syndrome spondylodysplastic type 2; spondyloepimetaphyseal dysplasia with joint laxity type 1
Tnfrsf4	Proximity	OMIM:615593	immunodeficiency 16
Tns2	Promoter, Proximity	OMIM:609049	Pierson syndrome
Krt18	Proximity	OMIM:114550	hepatocellular carcinoma; liver cirrhosis; metabolic dysfunction-associated steatohepatitis
Igfbp6	Proximity	OMIM:601665	obesity
Cyba	Proximity	OMIM:600807; OMIM:233690; OMIM:606963; OMIM:300464|OMIM:607339|OMIM:608316|OMIM:608318|OMIM:608320|OMIM:610947|OMIM:611139|OMIM:612030|OMIM:614293	asthma; autosomal recessive chronic granulomatous disease 4; chronic granulomatous disease; chronic obstructive pulmonary disease; coronary artery disease; hypertension; phagocyte bactericidal dysfunction
Mvd	Proximity	OMIM:175800	porokeratosis
Lrrk1	Proximity	OMIM:615198	osteopetrosis; osteosclerotic metaphyseal dysplasia
Cbs	Proximity	OMIM:300464|OMIM:607339|OMIM:608316|OMIM:608318|OMIM:608320|OMIM:610947|OMIM:611139|OMIM:612030|OMIM:614293; OMIM:236200|OMIM:236250; OMIM:603174; OMIM:301410|OMIM:601634	coronary artery disease; homocystinuria; hyperhomocysteinemia; malaria; neural tube defect
Galc	Enhancer	OMIM:245200	Krabbe disease
Polr1b	Proximity	OMIM:618939	Treacher Collins syndrome 4
Ier3	Promoter, Proximity		T-cell non-Hodgkin lymphoma
Tubb5	Proximity		microcephaly; complex cortical dysplasia with other brain malformations 6; congenital symmetric circumferential skin creases 1
Rpl27	Proximity	OMIM:617408	Diamond-Blackfan anemia 16
Brca1	Proximity	OMIM:114480; OMIM:603956; OMIM:114500; OMIM:161550|OMIM:607107; OMIM:167000|OMIM:607893; OMIM:176807|OMIM:300147|OMIM:300704|OMIM:601518|OMIM:602759|OMIM:608656|OMIM:608658|OMIM:609299|OMIM:609558|OMIM:610321|OMIM:610997|OMIM:611100|OMIM:611868|OMIM:611928|OMIM:611955|OMIM:611958|OMIM:611959; OMIM:613659; OMIM:109800	breast adenocarcinoma; breast cancer; cervical cancer; cervix uteri carcinoma in situ; colon cancer; colorectal cancer; esophagus squamous cell carcinoma; Fanconi anemia; hereditary breast ovarian cancer syndrome; hypertension; lung non-small cell carcinoma; nasopharynx carcinoma; ovarian cancer; pancreatic cancer; prostate cancer; stomach cancer; urinary bladder cancer
Agrn	Proximity	OMIM:615120	congenital myasthenic syndrome 8
Isg15	Proximity	OMIM:616126	immunodeficiency 38
Fgf10	Proximity	OMIM:180920; OMIM:149730; OMIM:620193	aplasia of lacrimal and salivary glands; intestinal atresia; lacrimoauriculodentodigital syndrome 1; lacrimoauriculodentodigital syndrome 3
Kiz	Proximity	OMIM:615780	retinitis pigmentosa 69
Rnaseh2c	Proximity	OMIM:225750|OMIM:610181|OMIM:610329|OMIM:610333|OMIM:612952|OMIM:615010|OMIM:615846	Aicardi-Goutieres syndrome
Rela	Proximity	OMIM:300854	ductal carcinoma in situ; lung non-small cell carcinoma; lymphoma; renal cell carcinoma
Sipa1	Promoter, Enhancer, Proximity	OMIM:608232	chronic myeloid leukemia
Daw1	Proximity	OMIM:306955|OMIM:605376|OMIM:606325|OMIM:613751|OMIM:614779	Kartagener syndrome; primary ciliary dyskinesia; visceral heterotaxy
Dst	Enhancer, Proximity	OMIM:601001|OMIM:615425; OMIM:614653	epidermolysis bullosa simplex; hereditary sensory and autonomic neuropathy type 6; hereditary sensory neuropathy
Mars2	Proximity	OMIM:616430; OMIM:611390	combined oxidative phosphorylation deficiency 25; spastic ataxia 3
Erbb4	Proximity	OMIM:615515; OMIM:114500; OMIM:114550	amyotrophic lateral sclerosis type 19; colorectal cancer; esophagus squamous cell carcinoma; hepatocellular carcinoma; lung adenocarcinoma
Ddhd1	Proximity	OMIM:609340	hereditary spastic paraplegia 28
Fgfr3	Proximity	OMIM:100600|OMIM:200170; OMIM:100800; OMIM:610474; OMIM:114500; OMIM:123100|OMIM:182212|OMIM:600593|OMIM:600775|OMIM:604757|OMIM:615314; OMIM:612247; OMIM:162900; OMIM:146000; OMIM:620192; OMIM:602849; OMIM:616482; OMIM:187600|OMIM:187601|OMIM:273680; OMIM:109800	acanthosis nigricans; achondroplasia; autosomal dominant disease; camptodactyly-tall stature-scoliosis-hearing loss syndrome; cervix carcinoma; colorectal cancer; craniosynostosis; Crouzon syndrome-acanthosis nigricans syndrome; epidermal nevus; Human papillomavirus infectious disease; hypochondroplasia; lacrimoauriculodentodigital syndrome 2; Muenke Syndrome; oral squamous cell carcinoma; SADDAN…
Atxn1	Proximity	OMIM:164400	spinocerebellar ataxia type 1
Ewsr1	Enhancer	OMIM:612219	Ewing sarcoma
Col4a4	Promoter, Proximity	OMIM:203780; OMIM:141200	autosomal recessive Alport syndrome; benign familial hematuria; end stage renal disease
Tex15	Promoter, Proximity	OMIM:617960	spermatogenic failure 25
Ints1	Promoter, Enhancer, Proximity	OMIM:618571	neurodevelopmental disorder with cataracts, poor growth, and dysmorphic facies
Il12b	Proximity	OMIM:600807; OMIM:606963; OMIM:614890	asthma; chronic obstructive pulmonary disease; immunodeficiency 29; salmonellosis
Stx11	Proximity	OMIM:603552	familial hemophagocytic lymphohistiocytosis 4
Grxcr1	Proximity	OMIM:613285	autosomal recessive nonsyndromic deafness 25
Rab24	Promoter, Proximity		colorectal adenocarcinoma
Nsd1	Proximity	OMIM:601626; OMIM:117550	acute myeloid leukemia; microcephaly; neuroblastoma; Sotos syndrome; Sotos syndrome 1
Rgs14	Proximity		nephrolithiasis
Slc34a1	Proximity	OMIM:613388; OMIM:241530; OMIM:612286	chronic kidney disease; Fanconi renotubular syndrome 2; Fanconi syndrome; hereditary hypophosphatemic rickets with hypercalciuria; hypercalcemia; hypophosphatemic nephrolithiasis/osteoporosis 1; nephrolithiasis
Avpr1a	Proximity	OMIM:181500	hypertension; schizophrenia
Fshr	Proximity	OMIM:233300; OMIM:608115	46 XX gonadal dysgenesis; ovarian dysgenesis 1; ovarian hyperstimulation syndrome
Mrps2	Promoter, Proximity	OMIM:617950	combined oxidative phosphorylation deficiency 36
Ctcf	Proximity	OMIM:615502; OMIM:608035|OMIM:612263	autosomal dominant intellectual developmental disorder 21; basal cell carcinoma; female breast cancer; skin melanoma; skin squamous cell carcinoma
Acd	Proximity	OMIM:616553	autosomal dominant dyskeratosis congenita 6
Gli2	Proximity	OMIM:615849; OMIM:610829	Culler-Jones syndrome; holoprosencephaly 9; spina bifida
Macf1	Promoter, Proximity	OMIM:618325	lissencephaly 9 with complex brainstem malformation
[truncated: 49 more rows]

## Sheet: NonDom_Trans
Gene	Association(s)	OMIM	Phenotype(s)
Cux2	Proximity	OMIM:618141	developmental and epileptic encephalopathy 67
Dlx3	Promoter, Proximity	OMIM:104510; OMIM:190320	amelogenesis imperfecta type 4; trichodontoosseous syndrome
Itga3	Proximity		junctional epidermolysis bullosa
Dlx4	Proximity	OMIM:616788	orofacial cleft 15
Grn	Proximity	OMIM:600274; OMIM:607485; OMIM:614706	Alzheimer's disease; amyotrophic lateral sclerosis; dementia; frontotemporal dementia; Grn-related frontotemporal lobar degeneration with Tdp43 inclusions; nephrogenic diabetes insipidus; neuronal ceroid lipofuscinosis 11; primary progressive multiple sclerosis
Itga2b	Proximity	OMIM:273800; OMIM:187800; OMIM:188000|OMIM:273900|OMIM:300367|OMIM:313900|OMIM:612004; OMIM:193400	Glanzmann's thrombasthenia; platelet-type bleeding disorder 16; thrombocytopenia; von Willebrand's disease 1
Itga6	Promoter, Proximity	OMIM:226700; OMIM:226730	junctional epidermolysis bullosa; junctional epidermolysis bullosa Herlitz type; junctional epidermolysis bullosa with pyloric atresia
Dlec1	Enhancer	OMIM:601626	acute myeloid leukemia
Ak2	Enhancer, Proximity	OMIM:267500	reticular dysgenesis
Wwox	Proximity	OMIM:614322; OMIM:616211; OMIM:133239	autosomal recessive spinocerebellar ataxia 12; developmental and epileptic encephalopathy 28; esophageal cancer; esophagus squamous cell carcinoma; squamous cell carcinoma
Myl3	Proximity	OMIM:608751	hypertrophic cardiomyopathy 8
Tmie	Proximity	OMIM:600971	autosomal recessive nonsyndromic deafness 6; sensorineural hearing loss
Il12rb1	Proximity	OMIM:614891	immunodeficiency 30
Cyp2u1	Proximity	OMIM:615030	hereditary spastic paraplegia 56
Lef1	Proximity	OMIM:167000|OMIM:607893	ovarian cancer
Hadh	Proximity	OMIM:609975	familial hyperinsulinemic hypoglycemia 4
Sgms2	Proximity	OMIM:126550	calvarial doughnut lesions with bone fragility
Cacna2d2	Proximity		epilepsy
Pdgfrb	Promoter, Proximity	OMIM:114100|OMIM:213600|OMIM:615007|OMIM:615483; OMIM:228550|OMIM:615293; OMIM:131440; OMIM:300854; OMIM:181500	autism spectrum disorder; basal ganglia calcification; glioblastoma; infantile myofibromatosis; myeloproliferative disorder with eosinophilia; myeloproliferative neoplasm; renal cell carcinoma; schizophrenia; severe nonproliferative diabetic retinopathy
Camk2a	Proximity	OMIM:617798; OMIM:618095	autism spectrum disorder; autosomal dominant intellectual developmental disorder 53; autosomal recessive intellectual developmental disorder 63; bipolar disorder
Csf1r	Proximity	OMIM:221820; OMIM:606764; OMIM:114550; OMIM:211980|OMIM:608935|OMIM:612571|OMIM:612593|OMIM:614210; OMIM:161550|OMIM:607107; OMIM:300854	adult-onset leukoencephalopathy with axonal spheroids and pigmented glia; colon adenocarcinoma; diabetes mellitus; gastrointestinal stromal tumor; hepatocellular carcinoma; lung cancer; lung non-small cell carcinoma; nasopharynx carcinoma; renal cell carcinoma
Tnfrsf13b	Proximity	OMIM:240500; OMIM:152700|OMIM:300809|OMIM:605480|OMIM:608437|OMIM:609903|OMIM:609939|OMIM:610065|OMIM:610066|OMIM:612254|OMIM:612378|OMIM:613145|OMIM:614420	common variable immunodeficiency 2; systemic lupus erythematosus
Cdc14a	Proximity	OMIM:608653	autosomal recessive nonsyndromic deafness 32
Lcat	Proximity	OMIM:245900	arteriosclerosis; Norum disease
Terc	Proximity	OMIM:127550; OMIM:166710; OMIM:176807|OMIM:300147|OMIM:300704|OMIM:601518|OMIM:602759|OMIM:608656|OMIM:608658|OMIM:609299|OMIM:609558|OMIM:610321|OMIM:610997|OMIM:611100|OMIM:611868|OMIM:611928|OMIM:611955|OMIM:611958|OMIM:611959	autosomal dominant dyskeratosis congenita 1; cervix uteri carcinoma in situ; melanoma; osteoporosis; prostate cancer
Dab2ip	Promoter, Proximity	OMIM:211980|OMIM:608935|OMIM:612571|OMIM:612593|OMIM:614210; OMIM:613659	lung cancer; stomach cancer
Mnx1	Promoter, Proximity	OMIM:176450	Currarino syndrome
Kcne3	Proximity	OMIM:613119; OMIM:170400|OMIM:613345	Brugada syndrome 6; hypokalemic periodic paralysis
Lmx1b	Promoter, Proximity	OMIM:161200	nail-patella syndrome
Sufu	Proximity	OMIM:617757; OMIM:155255; OMIM:620343	familial meningioma; Joubert syndrome 32; medulloblastoma; nevoid basal cell carcinoma syndrome; nevoid basal cell carcinoma syndrome 2
Arl3	Proximity	OMIM:263200; OMIM:618173	autosomal recessive polycystic kidney disease; Joubert syndrome; retinitis pigmentosa 83
Elovl5	Promoter, Proximity	OMIM:615957	spinocerebellar ataxia type 38
Slc5a5	Promoter, Proximity	OMIM:274400	congenital hypothyroidism; thyroid dyshormonogenesis 1
Itga9	Proximity	OMIM:601367; OMIM:603523	cerebral infarction; congenital chylothorax; hypertension; pancreatic cancer
Cbfb	Proximity		acute myelomonocytic leukemia
Hsf4	Proximity	OMIM:601371; OMIM:116800	cataract; cataract 5 multiple types
E2f4	Proximity		Lynch syndrome; otitis media
Slc9a5	Proximity		end stage renal disease
Atxn2	Proximity	OMIM:168600; OMIM:183090	late onset Parkinson's disease; spinocerebellar ataxia type 2
Sh2b3	Proximity	OMIM:608232; OMIM:114500; OMIM:187950|OMIM:601977|OMIM:614521; OMIM:133100; OMIM:254450; OMIM:222100	chronic myeloid leukemia; colorectal cancer; essential thrombocythemia; familial erythrocytosis 1; myelofibrosis; type 1 diabetes mellitus
Nkx2-6	Proximity	OMIM:607554|OMIM:608583|OMIM:608988|OMIM:611493|OMIM:611494|OMIM:612201|OMIM:612240|OMIM:613055|OMIM:613980|OMIM:614022|OMIM:614049|OMIM:614050|OMIM:615377|OMIM:615378|OMIM:615770; OMIM:614429|OMIM:614431|OMIM:614432	familial atrial fibrillation; ventricular septal defect
Nkx3-1	Proximity	OMIM:114550; OMIM:176807|OMIM:300147|OMIM:300704|OMIM:601518|OMIM:602759|OMIM:608656|OMIM:608658|OMIM:609299|OMIM:609558|OMIM:610321|OMIM:610997|OMIM:611100|OMIM:611868|OMIM:611928|OMIM:611955|OMIM:611958|OMIM:611959	hepatocellular carcinoma; prostate cancer
Adam10	Proximity	OMIM:615590; OMIM:615537	Alzheimer's disease 18; reticulate acropigmentation of Kitamura

## Sheet: Dom_Trans|Transvec|Para
Gene	Association(s)	OMIM	Phenotype(s)
Orai1	Proximity	OMIM:612782; OMIM:615883	immunodeficiency 9; tubular aggregate myopathy 2
Slc20a2	Proximity	OMIM:114100|OMIM:213600|OMIM:615007|OMIM:615483	basal ganglia calcification
Polb	Proximity	OMIM:152700|OMIM:300809|OMIM:605480|OMIM:608437|OMIM:609903|OMIM:609939|OMIM:610065|OMIM:610066|OMIM:612254|OMIM:612378|OMIM:613145|OMIM:614420	pancreatic cancer; systemic lupus erythematosus
Ikbkb	Proximity	OMIM:114480; OMIM:618204; OMIM:615592; OMIM:176807|OMIM:300147|OMIM:300704|OMIM:601518|OMIM:602759|OMIM:608656|OMIM:608658|OMIM:609299|OMIM:609558|OMIM:610321|OMIM:610997|OMIM:611100|OMIM:611868|OMIM:611928|OMIM:611955|OMIM:611958|OMIM:611959; OMIM:125853|OMIM:601283|OMIM:601407|OMIM:603694|OMIM:608036	breast cancer; dermatitis; immunodeficiency 15A; immunodeficiency 15B; liver cancer; prostate adenocarcinoma; prostate cancer; type 2 diabetes mellitus
Hpd	Proximity	OMIM:140350; OMIM:276710	hawkinsinuria; tyrosinemia type III
Catsper1	Proximity	OMIM:612997	spermatogenic failure 7
Cst6	Proximity	OMIM:242500; OMIM:618535	autosomal recessive congenital ichthyosis 4B; ectodermal dysplasia 15
Banf1	Proximity	OMIM:614008	Nestor-Guillermo progeria syndrome
Fosl1	Proximity	OMIM:613659	stomach cancer
Efemp2	Proximity	OMIM:208050; OMIM:614437; OMIM:608089; OMIM:259500	aortic aneurysm; arterial tortuosity syndrome; autosomal recessive cutis laxa type IB; cutis laxa; endometrial cancer; osteosarcoma
Mus81	Proximity	OMIM:208050; OMIM:154700; OMIM:130700	arterial tortuosity syndrome; Marfan syndrome; pulmonary emphysema
Akr1d1	Proximity	OMIM:235555	congenital bile acid synthesis defect 2
Snrpa1	Proximity		connective tissue disease
Chsy1	Proximity	OMIM:605282	temtamy preaxial brachydactyly syndrome
Zfhx2	Promoter, Proximity	OMIM:147430	Marsili syndrome
Unc93b1	Proximity		brain disease
Ndufv1	Proximity	OMIM:618225	nuclear type mitochondrial complex I deficiency 4
Cabp2	Proximity	OMIM:614899	autosomal recessive nonsyndromic deafness 93
Lrba	Proximity	OMIM:614700	common variable immunodeficiency 8
Slc35b2	Proximity	OMIM:620269	hypomyelinating leukodystrophy 26
Hsp90ab1	Proximity	OMIM:612594|OMIM:612595|OMIM:612596	multiple sclerosis
Slc29a1	Proximity	OMIM:103780; OMIM:106400	alcohol dependence; diffuse idiopathic skeletal hyperostosis
Cacna1c	Promoter, Proximity	OMIM:611875; OMIM:601005	Brugada syndrome 3; Timothy syndrome
Ankrd26	Proximity	OMIM:601665; OMIM:188000|OMIM:273900|OMIM:300367|OMIM:313900|OMIM:612004	obesity; thrombocytopenia
Pex3	Proximity	OMIM:614882	peroxisomal biogenesis disorder; peroxisome biogenesis disorder 10A

## Sheet: OverUnder_Emergent
Gene	Association(s)	OMIM	Phenotype(s)
Pex26	Proximity	OMIM:614872	peroxisomal biogenesis disorder; peroxisome biogenesis disorder 7A
Tuba8	Proximity	OMIM:188000|OMIM:273900|OMIM:300367|OMIM:313900|OMIM:612004	thrombocytopenia

## Sheet: AS_Emergent
Gene	Association(s)	OMIM	Phenotype(s)
Hspb1	Proximity	OMIM:606595; OMIM:608634	Charcot-Marie-Tooth disease axonal type 2F; distal hereditary motor neuronopathy type 2B; pancreatic cancer; sarcoma
Ywhag	Proximity	OMIM:617665	developmental and epileptic encephalopathy 56
Tti2	Proximity	OMIM:615541	autosomal recessive intellectual developmental disorder 39
Chd2	Promoter, Proximity	OMIM:214800; OMIM:615369	CHARGE syndrome; developmental and epileptic encephalopathy 94
Brinp3	Proximity	OMIM:300464|OMIM:607339|OMIM:608316|OMIM:608318|OMIM:608320|OMIM:610947|OMIM:611139|OMIM:612030|OMIM:614293; OMIM:608557	coronary artery disease; myocardial infarction
Colgalt1	Proximity	OMIM:618360	brain small vessel disease 3
Unc13a	Proximity		amyotrophic lateral sclerosis
Jak3	Enhancer, Proximity	OMIM:607785; OMIM:608971	acute megakaryocytic leukemia; adult T-cell leukemia/lymphoma; juvenile myelomonocytic leukemia; severe combined immunodeficiency; severe combined immunodeficiency, autosomal recessive, T cell-negative, B cell-positive, Nk cell-positive; T-cell acute lymphoblastic leukemia; T-cell non-Hodgkin lymphoma; T-cell prolymphocytic leukemia
Insl3	Enhancer, Proximity	OMIM:219050	cryptorchidism
Gemin5	Proximity	OMIM:619333	neurodevelopmental disorder with cerebellar atrophy and motor dysfunction
Xrcc1	Proximity	OMIM:247640|OMIM:613065; OMIM:617633; OMIM:603956; OMIM:608232; OMIM:114500; OMIM:133239; OMIM:114550; OMIM:211980|OMIM:608935|OMIM:612571|OMIM:612593|OMIM:614210; OMIM:156240; OMIM:614286; OMIM:161550|OMIM:607107; OMIM:176807|OMIM:300147|OMIM:300704|OMIM:601518|OMIM:602759|OMIM:608656|OMIM:608658|OMIM:609299|OMIM:609558|OMIM:610321|OMIM:610997|OMIM:611100|OMIM:611868|OMIM:611928|OMIM:611955|OMIM…	acute lymphoblastic leukemia; autosomal recessive spinocerebellar ataxia 26; cervical cancer; chronic myeloid leukemia; colorectal adenocarcinoma; colorectal cancer; colorectal carcinoma; contact dermatitis; esophageal cancer; esophagus squamous cell carcinoma; gallbladder cancer; gastric cardia adenocarcinoma; gastric cardia carcinoma; hepatitis A; hepatitis B; hepatocellular carcinoma; impotenc…
Fcho1	Enhancer, Proximity	OMIM:242850	primary immunodeficiency disease
Gck	Proximity	OMIM:300464|OMIM:607339|OMIM:608316|OMIM:608318|OMIM:608320|OMIM:610947|OMIM:611139|OMIM:612030|OMIM:614293; OMIM:602485; OMIM:125851; OMIM:606176; OMIM:125853|OMIM:601283|OMIM:601407|OMIM:603694|OMIM:608036	coronary artery disease; diabetes mellitus; familial hyperinsulinemic hypoglycemia 3; gestational diabetes; hyperinsulinemic hypoglycemia; hyperinsulinism; hypertension; hypoglycemia; maturity-onset diabetes of the young type 2; permanent neonatal diabetes mellitus; type 2 diabetes mellitus
Camk2b	Proximity	OMIM:617799	autosomal dominant intellectual developmental disorder 54
Ap1s1	Proximity	OMIM:609313	MEDNIK syndrome
Serpine1	Proximity	OMIM:600807; OMIM:300464|OMIM:607339|OMIM:608316|OMIM:608318|OMIM:608320|OMIM:610947|OMIM:611139|OMIM:612030|OMIM:614293; OMIM:134610|OMIM:249100; OMIM:608557; OMIM:109800; OMIM:155720|OMIM:606660|OMIM:606661	alcoholic liver cirrhosis; amyloidosis; asthma; coronary artery disease; Coronavirus infectious disease; diabetic angiopathy; diabetic retinopathy; familial mediterranean fever; glomerulonephritis; Graves' disease; interstitial lung disease; ischemic colitis; liver cirrhosis; myocardial infarction; pleurisy; pneumonia; portal vein thrombosis; proliferative diabetic retinopathy; pulmonary fibrosis…
Mir31	Proximity	OMIM:114500; OMIM:161550|OMIM:607107	colorectal cancer; nasopharynx carcinoma
Plaur	Proximity	OMIM:180300	rheumatoid arthritis
Tbx5	Proximity	OMIM:142900	Holt-Oram syndrome

## Sheet: Biallelic_Emergent
Gene	Association(s)	OMIM	Phenotype(s)
Epcam	Promoter, Proximity	OMIM:613217; OMIM:613244	congenital diarrhea 5 with tufting enteropathy; hereditary nonpolyposis colorectal cancer type 8
Cog1	Proximity	OMIM:611209	congenital disorder of glycosylation type IIg
Meox1	Proximity	OMIM:214300	Klippel-Feil syndrome 2
Sost	Proximity	OMIM:122860; OMIM:269500; OMIM:239100	autosomal dominant craniodiaphyseal dysplasia; sclerosteosis; sclerosteosis 1; SOST-related sclerosing bone dysplasia
Cyp46a1	Proximity		Alzheimer's disease
Ccdc85c	Promoter, Proximity	OMIM:123155|OMIM:236600|OMIM:236635|OMIM:307000|OMIM:615219	hydrocephalus
Ppox	Proximity	OMIM:176200	variegate porphyria
Ufc1	Proximity	OMIM:618076	neurodevelopmental disorder with spasticity and poor growth
Usf1	Proximity	OMIM:125853|OMIM:601283|OMIM:601407|OMIM:603694|OMIM:608036	cardiovascular system disease; type 2 diabetes mellitus
Dcaf17	Proximity	OMIM:241080	Woodhouse-Sakati syndrome
Dnajc13	Proximity		Parkinson's disease
Por	Proximity	OMIM:201750; OMIM:201710|OMIM:201810|OMIM:201910|OMIM:202010|OMIM:202110; OMIM:613571	Antley-Bixler syndrome with disordered steroidogenesis; congenital adrenal hyperplasia; cytochrome P450 oxidoreductase deficiency
Mdh2	Proximity	OMIM:617339	developmental and epileptic encephalopathy 51
F11r	Proximity		hypertension
Rusc2	Proximity	OMIM:617773	autosomal recessive intellectual developmental disorder 61
Uvssa	Promoter, Proximity	OMIM:600630|OMIM:614621|OMIM:614640	UV-sensitive syndrome
Ccl26	Proximity	OMIM:600807; OMIM:610247|OMIM:613412	asthma; eosinophilic esophagitis; rhinitis
Ccl24	Proximity	OMIM:600807	asthma; rhinitis
Gba2	Proximity	OMIM:614409	hereditary spastic paraplegia 46
Rmrp	Promoter, Proximity	OMIM:607095; OMIM:250250	anauxetic dysplasia 1; cartilage-hair hypoplasia
Car9	Proximity		hepatitis B; lung non-small cell carcinoma; renal cell carcinoma
Tpm2	Proximity	OMIM:108120; OMIM:609285	distal arthrogryposis type 1A; nemaline myopathy 4
Dlx5	Proximity	OMIM:183600; OMIM:220600	split hand-foot malformation 1; split hand-foot malformation 1 with sensorineural hearing loss
Tubgcp2	Proximity	OMIM:618737	pachygyria, microcephaly, developmental delay, and dysmorphic facies, with or without seizures
Il17rd	Promoter, Proximity	OMIM:615267	hypogonadotropic hypogonadism 18 with or without anosmia
Appl1	Proximity	OMIM:616511	maturity-onset diabetes of the young type 14
Hesx1	Proximity	OMIM:221750|OMIM:262600|OMIM:262700|OMIM:613038|OMIM:613986; OMIM:182230	hypopituitarism; septooptic dysplasia
Spg11	Promoter, Proximity	OMIM:602099; OMIM:616668; OMIM:604360	amyotrophic lateral sclerosis type 5; Charcot-Marie-Tooth disease axonal type 2X; hereditary spastic paraplegia 11
Patl2	Proximity		ovarian disease
B2m	Proximity	OMIM:105200; OMIM:231100; OMIM:241600	arthritis; familial visceral amyloidosis; hemochromatosis; immunodeficiency 43; inflammatory bowel disease

## Sheet: Imprinted
Gene	Association(s)	OMIM	Phenotype(s)
Sgce	Promoter, Enhancer, Proximity	OMIM:159900	myoclonic dystonia 11
Col1a2	Enhancer	OMIM:617821; OMIM:225320; OMIM:166210; OMIM:259420; OMIM:166220; OMIM:166710	Ehlers-Danlos syndrome; Ehlers-Danlos syndrome arthrochalasia type 2; Ehlers-Danlos syndrome cardiac valvular type; heart valve disease; intracranial aneurysm; osteogenesis imperfecta; osteogenesis imperfecta type 2; osteogenesis imperfecta type 3; osteogenesis imperfecta type 4; osteoporosis
Snrpn	Promoter, Proximity	OMIM:105830; OMIM:176270	Angelman syndrome; Prader-Willi syndrome
Bcl2l1	Enhancer	OMIM:247640|OMIM:613065; OMIM:114480; OMIM:608232	acute lymphoblastic leukemia; breast cancer; chronic myeloid leukemia; lymphoid leukemia; pancreatic cancer; prostate carcinoma; transitional cell carcinoma
Magel2	Promoter, Enhancer, Proximity	OMIM:176270; OMIM:615547	Prader-Willi syndrome; Schaaf-Yang syndrome
Ndn	Promoter, Enhancer, Proximity	OMIM:176270	Prader-Willi syndrome
Mkrn3	Promoter, Proximity	OMIM:615346	central precocious puberty 2
Igf2r	Proximity	OMIM:114550; OMIM:194070; OMIM:222100; OMIM:125853|OMIM:601283|OMIM:601407|OMIM:603694|OMIM:608036	breast carcinoma in situ; hepatocellular carcinoma; in situ carcinoma; nephroblastoma; type 1 diabetes mellitus; type 2 diabetes mellitus
Acsf3	Proximity	OMIM:614265	combined malonic and methylmalonic acidemia
Cdh15	Proximity	OMIM:612580	autosomal dominant intellectual developmental disorder 3
Ankrd11	Proximity	OMIM:148050	KBG syndrome
Nup62	Proximity	OMIM:271930|OMIM:500003|OMIM:609161	primary biliary cholangitis; striatonigral degeneration
Cbx2	Enhancer	OMIM:613080	46,XY sex reversal 5
Cbx4	Enhancer	OMIM:114550	hepatocellular carcinoma
Nhlrc1	Promoter, Proximity	OMIM:254780	Lafora disease
Tpmt	Proximity	OMIM:247640|OMIM:613065; OMIM:610460	acute lymphoblastic leukemia; alopecia; leukopenia; thiopurine S-methyltransferase deficiency
Ift52	Proximity		asphyxiating thoracic dystrophy
Robo1	Proximity	OMIM:257400; OMIM:211980|OMIM:608935|OMIM:612571|OMIM:612593|OMIM:614210; OMIM:254500	autosomal recessive congenital nystagmus; congenital nystagmus; cystic kidney disease; lung cancer; multiple myeloma; panhypopituitarism; plasmacytoma
Lig1	Proximity	OMIM:242850	inherited metabolic disorder; primary immunodeficiency disease
Ccdc40	Promoter, Proximity	OMIM:613808	primary ciliary dyskinesia 15
Sgsh	Enhancer	OMIM:252940; OMIM:252900	mucopolysaccharidosis III; mucopolysaccharidosis type IIIA
Gaa	Enhancer, Proximity	OMIM:232300	glycogen storage disease II
Eif4a3	Enhancer, Proximity		intellectual disability
Card14	Proximity	OMIM:173200; OMIM:602723	pityriasis rubra pilaris; psoriasis 2
Scn8a	Proximity	OMIM:617080; OMIM:614558	benign familial infantile seizures 5; developmental and epileptic encephalopathy 13; early infantile epileptic encephalopathy; epilepsy
Vrk3	Promoter, Proximity		autism spectrum disorder
Myh14	Proximity	OMIM:600652	autosomal dominant nonsyndromic deafness 4A; sensorineural hearing loss
Ddc	Enhancer, Proximity	OMIM:608643	aromatic L-amino acid decarboxylase deficiency; bipolar disorder; inherited metabolic disorder; Parkinson's disease
Rxfp2	Proximity	OMIM:219050	cryptorchidism
Srsf6	Proximity	OMIM:606766	proliferative diabetic retinopathy; spermatogenic failure 3
Kras	Proximity	OMIM:247640|OMIM:613065; OMIM:601626; OMIM:108010; OMIM:614470; OMIM:114480; OMIM:615278; OMIM:114500; OMIM:607785; OMIM:163200; OMIM:211980|OMIM:608935|OMIM:612571|OMIM:612593|OMIM:614210; OMIM:254500; OMIM:609942; OMIM:600268; OMIM:260350; OMIM:176807|OMIM:300147|OMIM:300704|OMIM:601518|OMIM:602759|OMIM:608656|OMIM:608658|OMIM:609299|OMIM:609558|OMIM:610321|OMIM:610997|OMIM:611100|OMIM:611868|O…	acute lymphoblastic leukemia; acute myeloid leukemia; arteriovenous malformations of the brain; autoimmune lymphoproliferative syndrome type 4; breast cancer; cardiofaciocutaneous syndrome; cardiofaciocutaneous syndrome 2; colorectal cancer; endometrial hyperplasia; endometriosis; intellectual disability; intrahepatic cholangiocarcinoma; juvenile myelomonocytic leukemia; Klatskin's tumor; linear …
Atp2b3	Proximity	OMIM:302500	X-linked spinocerebellar ataxia 1
Bgn	Proximity	OMIM:300989; OMIM:300106	Meester-Loeys syndrome; X-linked spondyloepimetaphyseal dysplasia

## Sheet: Sex-specific
Gene	Association(s)	OMIM	Phenotype(s)
Col25a1	Proximity	OMIM:616219	congenital fibrosis of the extraocular muscles 5
Pmpcb	Proximity	OMIM:617954	multiple mitochondrial dysfunctions syndrome 6
Pmp2	Proximity	OMIM:618279	Charcot-Marie-Tooth disease type 1G
Tbk1	Proximity	OMIM:616439	brain disease; frontotemporal dementia and/or amyotrophic lateral sclerosis-4
Glce	Proximity		cerebrovascular disease; hypertension
Clp1	Enhancer, Proximity	OMIM:615803	pontocerebellar hypoplasia type 10
Serping1	Enhancer, Proximity	OMIM:601367; OMIM:106100; OMIM:167800	angioedema; cerebral infarction; COVID-19; hereditary angioedema; hereditary angioedema type I; macular degeneration; pancreatitis; toxic shock syndrome
Nup88	Enhancer, Proximity	OMIM:618393	fetal akinesia deformation sequence syndrome 4
C1qbp	Enhancer, Proximity	OMIM:617713	combined oxidative phosphorylation deficiency 33
Ak1	Proximity	OMIM:206300|OMIM:206400|OMIM:300908|OMIM:613470; OMIM:266120|OMIM:612631	congenital nonspherocytic hemolytic anemia; hemolytic anemia
Eng	Proximity	OMIM:108010; OMIM:114480; OMIM:187300|OMIM:600376|OMIM:601101|OMIM:615506	arteriovenous malformation; arteriovenous malformations of the brain; breast cancer; hereditary hemorrhagic telangiectasia; intracranial aneurysm
Pde6h	Proximity	OMIM:610024	retinal cone dystrophy 3A
Dok7	Proximity	OMIM:254300; OMIM:618389	congenital myasthenic syndrome 10; fetal akinesia deformation sequence syndrome 3
Lrpap1	Proximity	OMIM:608557; OMIM:160700|OMIM:255500|OMIM:300613|OMIM:310460|OMIM:603221|OMIM:608367|OMIM:608474|OMIM:608908|OMIM:609256|OMIM:609257|OMIM:609258|OMIM:609259|OMIM:609994|OMIM:609995|OMIM:610320|OMIM:612554|OMIM:612717|OMIM:613959|OMIM:613969|OMIM:614166|OMIM:614167|OMIM:615420|OMIM:615431|OMIM:615946	Alzheimer's disease; dementia; myocardial infarction; myopia
Magi2	Proximity	OMIM:617609	nephrotic syndrome type 15
Nup133	Proximity	OMIM:618177	Galloway-Mowat syndrome; nephrotic syndrome type 18
Pcsk2	Proximity	OMIM:608557; OMIM:125853|OMIM:601283|OMIM:601407|OMIM:603694|OMIM:608036	myocardial infarction; type 2 diabetes mellitus
Bfsp1	Proximity	OMIM:611391	cataract 33
Rapgef4	Promoter, Enhancer, Proximity	OMIM:209850	autistic disorder
Ndst1	Proximity	OMIM:616116; OMIM:142340|OMIM:222400|OMIM:610187; OMIM:188400; OMIM:267450	autosomal recessive intellectual developmental disorder 46; congenital diaphragmatic hernia; DiGeorge syndrome; newborn respiratory distress syndrome
Rps14	Proximity	OMIM:153550	chromosome 5q deletion syndrome
Tcof1	Proximity	OMIM:154500	Treacher Collins syndrome; Treacher Collins syndrome 1
Prnp	Proximity	OMIM:123400; OMIM:600072; OMIM:137440; OMIM:603218	Creutzfeldt-Jakob disease; fatal familial insomnia; Gerstmann-Straussler-Scheinker syndrome; Huntington's disease-like 1; kuru
Dym	Proximity	OMIM:223800; OMIM:607326	Dyggve-Melchior-Clausen disease; osteochondrodysplasia; Smith-McCort dysplasia; Smith-McCort dysplasia 1
Dmpk	Proximity	OMIM:160900	myotonic dystrophy type 1
Adamts17	Proximity	OMIM:277600|OMIM:608328|OMIM:613195|OMIM:614819	Weill-Marchesani syndrome
Myd88	Enhancer, Proximity	OMIM:114500; OMIM:114550; OMIM:211980|OMIM:608935|OMIM:612571|OMIM:612593|OMIM:614210; OMIM:153600|OMIM:610430; OMIM:242850	central nervous system lymphoma; colon adenocarcinoma; colorectal cancer; colorectal carcinoma; Coronavirus infectious disease; diffuse large B-cell lymphoma; hepatocellular carcinoma; lung cancer; lung non-small cell carcinoma; lymphoplasmacytic lymphoma; monoclonal gammopathy of uncertain significance; primary immunodeficiency disease; testicular lymphoma
Acvr2b	Enhancer, Proximity	OMIM:208530; OMIM:306955|OMIM:605376|OMIM:606325|OMIM:613751|OMIM:614779	right atrial isomerism; visceral heterotaxy
Clcnka	Proximity	OMIM:613090	Bartter disease type 4b; nephrogenic diabetes insipidus; sensorineural hearing loss
Clcnkb	Proximity	OMIM:607364; OMIM:613090; OMIM:263800	Bartter disease; Bartter disease type 3; Bartter disease type 4b; Gitelman syndrome; hypertension
Spen	Proximity		esophagus squamous cell carcinoma
Trpm3	Proximity	OMIM:601371	cataract; microphthalmia
Pik3c2g	Proximity	OMIM:125853|OMIM:601283|OMIM:601407|OMIM:603694|OMIM:608036	type 2 diabetes mellitus
Pou6f2	Proximity	OMIM:194070	nephroblastoma
Kmt2e	Proximity	OMIM:209850; OMIM:603956	autistic disorder; cervical cancer
Stag1	Enhancer, Proximity	OMIM:617635	autosomal dominant intellectual developmental disorder 47
Acta1	Proximity	OMIM:620265; OMIM:620278; OMIM:161800	congenital myopathy 2B; congenital myopathy 2C; nemaline myopathy 3
Kcnq5	Proximity	OMIM:617601	autosomal dominant intellectual developmental disorder 46
Aox1	Enhancer, Proximity		amyotrophic lateral sclerosis
Man2a1	Proximity	OMIM:152700|OMIM:300809|OMIM:605480|OMIM:608437|OMIM:609903|OMIM:609939|OMIM:610065|OMIM:610066|OMIM:612254|OMIM:612378|OMIM:613145|OMIM:614420	congenital dyserythropoietic anemia; systemic lupus erythematosus
Wwox	Enhancer, Proximity	OMIM:614322; OMIM:616211; OMIM:133239	autosomal recessive spinocerebellar ataxia 12; developmental and epileptic encephalopathy 28; esophageal cancer; esophagus squamous cell carcinoma; squamous cell carcinoma
Slc20a2	Proximity	OMIM:114100|OMIM:213600|OMIM:615007|OMIM:615483	basal ganglia calcification
Polb	Proximity	OMIM:152700|OMIM:300809|OMIM:605480|OMIM:608437|OMIM:609903|OMIM:609939|OMIM:610065|OMIM:610066|OMIM:612254|OMIM:612378|OMIM:613145|OMIM:614420	pancreatic cancer; systemic lupus erythematosus
Ikbkb	Proximity	OMIM:114480; OMIM:618204; OMIM:615592; OMIM:176807|OMIM:300147|OMIM:300704|OMIM:601518|OMIM:602759|OMIM:608656|OMIM:608658|OMIM:609299|OMIM:609558|OMIM:610321|OMIM:610997|OMIM:611100|OMIM:611868|OMIM:611928|OMIM:611955|OMIM:611958|OMIM:611959; OMIM:125853|OMIM:601283|OMIM:601407|OMIM:603694|OMIM:608036	breast cancer; dermatitis; immunodeficiency 15A; immunodeficiency 15B; liver cancer; prostate adenocarcinoma; prostate cancer; type 2 diabetes mellitus
Tprkb	Enhancer	OMIM:617731	Galloway-Mowat syndrome 5
Alms1	Proximity	OMIM:203800; OMIM:601665	Alstrom syndrome; obesity
Cacna1d	Proximity	OMIM:125853|OMIM:601283|OMIM:601407|OMIM:603694|OMIM:608036	type 2 diabetes mellitus
L2hgdh	Proximity	OMIM:236792	2-hydroxyglutaric aciduria; cerebellar ataxia; hereditary spastic paraplegia; L-2-hydroxyglutaric aciduria; visual epilepsy
Sos2	Proximity	OMIM:616559	Noonan syndrome 9
Mn1	Proximity		familial meningioma; meningioma; myeloid leukemia
Rilpl1	Proximity	OMIM:619790	oculopharyngodistal myopathy 4
Eno1	Proximity		Alzheimer's disease
Lrp8	Enhancer	OMIM:300464|OMIM:607339|OMIM:608316|OMIM:608318|OMIM:608320|OMIM:610947|OMIM:611139|OMIM:612030|OMIM:614293; OMIM:608557; OMIM:181500	Alzheimer's disease; coronary artery disease; dementia; myocardial infarction; schizophrenia
Cfap53	Proximity	OMIM:306955|OMIM:605376|OMIM:606325|OMIM:613751|OMIM:614779	visceral heterotaxy
Mbd1	Proximity	OMIM:211980|OMIM:608935|OMIM:612571|OMIM:612593|OMIM:614210	lung cancer
Stx3	Proximity		congenital diarrhea
Etv6	Proximity	OMIM:601626; OMIM:614286; OMIM:188000|OMIM:273900|OMIM:300367|OMIM:313900|OMIM:612004	acute myeloid leukemia; leukemia; lymphoid leukemia; myelodysplastic syndrome; myeloid neoplasm; myeloproliferative neoplasm; thrombocytopenia
Edaradd	Proximity	OMIM:614940; OMIM:614941	ectodermal dysplasia 11A; ectodermal dysplasia 11B
Dnajc13	Promoter, Proximity		Parkinson's disease
Abcb1a	Proximity	OMIM:612244	inflammatory bowel disease 13
Fars2	Promoter, Proximity	OMIM:614946; OMIM:617046	combined oxidative phosphorylation deficiency 14; hereditary spastic paraplegia 77
Ctnnd2	Proximity	OMIM:607834; OMIM:608520|OMIM:608691; OMIM:181500	anxiety disorder; major depressive disorder; schizophrenia
Ano6	Proximity	OMIM:262890	ankylosing spondylitis; inflammatory bowel disease; Scott syndrome
Gpr179	Proximity	OMIM:614565	congenital stationary night blindness 1E
Clu	Enhancer	OMIM:114480; OMIM:177650; OMIM:147421; OMIM:608557; OMIM:189800|OMIM:609402|OMIM:609403|OMIM:609404|OMIM:614592	atherosclerosis; breast cancer; diabetic retinopathy; exfoliation syndrome; hypertension; inclusion body myositis; muscular disease; myocardial infarction; pre-eclampsia
Ephx2	Enhancer	OMIM:300464|OMIM:607339|OMIM:608316|OMIM:608318|OMIM:608320|OMIM:610947|OMIM:611139|OMIM:612030|OMIM:614293; OMIM:143890	coronary artery disease; familial hypercholesterolemia; hypertension
Ldb1	Proximity	OMIM:161200	nail-patella syndrome
Pitx3	Proximity	OMIM:107250; OMIM:601371; OMIM:610623; OMIM:604219	anterior segment dysgenesis; anterior segment dysgenesis 1; cataract; cataract 11 multiple types; cataract 9 multiple types; Parkinson's disease
Srd5a1	Promoter, Proximity	OMIM:176807|OMIM:300147|OMIM:300704|OMIM:601518|OMIM:602759|OMIM:608656|OMIM:608658|OMIM:609299|OMIM:609558|OMIM:610321|OMIM:610997|OMIM:611100|OMIM:611868|OMIM:611928|OMIM:611955|OMIM:611958|OMIM:611959	prostate cancer; prostatic hypertrophy
Nsun2	Proximity	OMIM:611091	autosomal recessive intellectual developmental disorder 5
Gpx7	Enhancer	OMIM:614266	Barrett's adenocarcinoma; Barrett's esophagus
Cpt2	Enhancer		brain disease; lipid metabolism disorder; muscular disease
Clcn1	Proximity	OMIM:160800	myotonia congenita; Thomsen disease
Slc26a5	Proximity	OMIM:613865	autosomal recessive nonsyndromic deafness 61
Antxr1	Proximity	OMIM:230740	colorectal carcinoma; GAPO syndrome
Cd40	Proximity	OMIM:600807; OMIM:113970; OMIM:151430; OMIM:606843; OMIM:611775; OMIM:254500; OMIM:612594|OMIM:612595|OMIM:612596; OMIM:605027; OMIM:180300; OMIM:152700|OMIM:300809|OMIM:605480|OMIM:608437|OMIM:609903|OMIM:609939|OMIM:610065|OMIM:610066|OMIM:612254|OMIM:612378|OMIM:613145|OMIM:614420	arthritis; asthma; B-cell lymphoma; Burkitt lymphoma; Crohn's disease; diffuse large B-cell lymphoma; end stage renal disease; follicular lymphoma; Graves' disease; hyperimmunoglobulin syndrome; immunodeficiency with hyper IgM type 3; Kawasaki disease; melanoma; multiple myeloma; multiple sclerosis; non-Hodgkin lymphoma; pancreatic ductal carcinoma; pemphigus; plasma cell leukemia; psoriasis; rhe…
Serpina6	Enhancer	OMIM:611489	corticosteroid-binding globulin deficiency
Serpina10	Enhancer		thrombophilia
Slc12a5	Proximity	OMIM:616645; OMIM:616685	developmental and epileptic encephalopathy 34; epilepsy; idiopathic generalized epilepsy 14
Map3k5	Proximity	OMIM:143100	Huntington's disease
Lmod2	Proximity	OMIM:619897	dilated cardiomyopathy; dilated cardiomyopathy 2G
Wasl	Proximity	OMIM:603165	atopic dermatitis
Pomgnt2	Proximity	OMIM:614830; OMIM:618135	congenital muscular dystrophy-dystroglycanopathy type A8; muscular dystrophy-dystroglycanopathy type C8
Cx3cr1	Proximity	OMIM:613784; OMIM:600807; OMIM:601665; OMIM:181750	age related macular degeneration 12; asthma; human immunodeficiency virus infectious disease; macular degeneration; obesity; otitis media; psoriasis; pulmonary hypertension; retinal vasculitis; systemic scleroderma
Ttc21a	Proximity	OMIM:618429	spermatogenic failure 37
Xirp1	Proximity		hypertrophic cardiomyopathy
Cyp2u1	Promoter, Proximity	OMIM:615030	hereditary spastic paraplegia 56
Lef1	Proximity	OMIM:167000|OMIM:607893	ovarian cancer
Hadh	Promoter, Proximity	OMIM:609975	familial hyperinsulinemic hypoglycemia 4
Sgms2	Proximity	OMIM:126550	calvarial doughnut lesions with bone fragility
Kif14	Proximity		Meckel syndrome; primary autosomal recessive microcephaly
Hnrnpk	Enhancer	OMIM:179600	Raynaud disease
Ntrk2	Proximity	OMIM:209850; OMIM:617830; OMIM:608520|OMIM:608691	Alzheimer's disease; autistic disorder; developmental and epileptic encephalopathy 58; major depressive disorder; morbid obesity
Abca1	Proximity	OMIM:300464|OMIM:607339|OMIM:608316|OMIM:608318|OMIM:608320|OMIM:610947|OMIM:611139|OMIM:612030|OMIM:614293; OMIM:601665; OMIM:604091; OMIM:205400; OMIM:125853|OMIM:601283|OMIM:601407|OMIM:603694|OMIM:608036	Alzheimer's disease; coronary artery disease; hypolipoproteinemia; obesity; primary hypoalphalipoproteinemia 1; Tangier disease; type 2 diabetes mellitus
Slc25a13	Enhancer	OMIM:603471; OMIM:605814	adult-onset type II citrullinemia; neonatal-onset type II citrullinemia
Gnrhr	Proximity	OMIM:146110	hypogonadotropic hypogonadism 7 with or without anosmia
Mocs1	Enhancer, Proximity	OMIM:252150	molybdenum cofactor deficiency type A
B3galnt2	Promoter, Proximity	OMIM:615181	congenital muscular dystrophy-dystroglycanopathy type A11
Tbce	Proximity	OMIM:146200|OMIM:307700; OMIM:241410; OMIM:244460	hypoparathyroidism; hypoparathyroidism-retardation-dysmorphism syndrome; Kenny-Caffey syndrome type 1
Npr1	Proximity	OMIM:608557	myocardial infarction
Ivns1abp	Proximity	OMIM:618969	immunodeficiency 70
Ltbp1	Proximity		cutis laxa
Nin	Proximity	OMIM:614851	Seckel syndrome 7
Mmp9	Proximity	OMIM:206780; OMIM:600807; OMIM:606963; OMIM:300464|OMIM:607339|OMIM:608316|OMIM:608318|OMIM:608320|OMIM:610947|OMIM:611139|OMIM:612030|OMIM:614293; OMIM:190685; OMIM:612594|OMIM:612595|OMIM:612596; OMIM:608557; OMIM:107650; OMIM:130700; OMIM:270150; OMIM:608035|OMIM:612263; OMIM:181750; OMIM:187360; OMIM:132900|OMIM:607086|OMIM:607087|OMIM:611788|OMIM:613780|OMIM:615436; OMIM:192200; OMIM:614429|…	angle-closure glaucoma; anodontia; arteriosclerosis; asthma; autism spectrum disorder; bacterial meningitis; carotid artery disease; chronic obstructive pulmonary disease; chronic ulcer of skin; coronary artery disease; diabetic retinopathy; Down syndrome; glioblastoma; hypertension; interstitial lung disease; intracranial aneurysm; multiple sclerosis; myocardial infarction; obstructive sleep apn…
Mfn2	Proximity	OMIM:609260; OMIM:617087; OMIM:601152|OMIM:616505; OMIM:151800|OMIM:151900	Charcot-Marie-Tooth disease; Charcot-Marie-Tooth disease type 2A2A; Charcot-Marie-Tooth disease type 2A2B; Charcot-Marie-Tooth disease type 6; multiple symmetric lipomatosis
Plod1	Proximity	OMIM:225400	Ehlers-Danlos syndrome; Ehlers-Danlos syndrome kyphoscoliotic type 1
Nppb	Proximity	OMIM:608557; OMIM:601665	atherosclerosis; hypertension; myocardial infarction; obesity; systolic heart failure
Reln	Proximity	OMIM:209850; OMIM:616436; OMIM:257320; OMIM:181500	autistic disorder; familial temporal lobe epilepsy 7; Norman-Roberts syndrome; schizophrenia
Rac1	Enhancer, Proximity	OMIM:617751; OMIM:114500; OMIM:211980|OMIM:608935|OMIM:612571|OMIM:612593|OMIM:614210	autosomal dominant intellectual developmental disorder 48; colon adenocarcinoma; colorectal cancer; colorectal carcinoma; lung cancer; pancreatic adenocarcinoma
Kdelr2	Enhancer, Proximity	OMIM:619131	osteogenesis imperfecta type 21
Atp8b1	Proximity	OMIM:243300; OMIM:147480; OMIM:211600	benign recurrent intrahepatic cholestasis 1; intrahepatic cholestasis; intrahepatic cholestasis of pregnancy 1; progressive familial intrahepatic cholestasis 1
Poc1b	Proximity	OMIM:615973	cone-rod dystrophy 20; oligoasthenoteratozoospermia
Med23	Proximity	OMIM:614249	autosomal recessive intellectual developmental disorder 18
Arg1	Proximity	OMIM:600807; OMIM:114550; OMIM:207800	asthma; hepatocellular carcinoma; hyperargininemia
Gsk3b	Proximity	OMIM:181500	Alzheimer's disease; amyotrophic lateral sclerosis; bipolar disorder; oral squamous cell carcinoma; schizophrenia
Fancl	Proximity	OMIM:614083	46 XX gonadal dysgenesis; Fanconi anemia complementation group L
Arsb	Proximity	OMIM:253200	mucopolysaccharidosis VI
Mir2861	Proximity	OMIM:166710	osteoporosis
Nphp3	Proximity	OMIM:267010; OMIM:604387; OMIM:208540|OMIM:615415	autosomal dominant polycystic kidney disease; hypertension; Meckel syndrome 7; nephronophthisis; nephronophthisis 3; renal-hepatic-pancreatic dysplasia
Gc	Proximity	OMIM:606963; OMIM:114550; OMIM:612594|OMIM:612595|OMIM:612596; OMIM:222100	arthritis; chronic obstructive pulmonary disease; Crohn's disease; Graves' disease; hepatocellular carcinoma; human immunodeficiency virus infectious disease; multiple sclerosis; rheumatic fever; type 1 diabetes mellitus; ulcerative colitis; uveitis
Ank1	Proximity	OMIM:182900	anemia; hereditary spherocytosis; hereditary spherocytosis type 1; malaria
Nek2	Enhancer, Proximity	OMIM:615565	retinitis pigmentosa 67
Rd3	Proximity	OMIM:610612	Leber congenital amaurosis; Leber congenital amaurosis 12; retinal degeneration
Nhej1	Promoter, Proximity		severe combined immunodeficiency
Cpb2	Proximity		chronic kidney disease
Ryr3	Proximity	OMIM:620310; OMIM:114550	congenital myopathy 20; hepatocellular carcinoma
Tnrc6a	Proximity	OMIM:618074	familial adult myoclonic epilepsy 6
C8b	Promoter, Proximity	OMIM:613789	type II complement component 8 deficiency
C8a	Proximity	OMIM:613790	type I complement component 8 deficiency
Cycs	Enhancer	OMIM:188000|OMIM:273900|OMIM:300367|OMIM:313900|OMIM:612004	cholangiocarcinoma; lung non-small cell carcinoma; pancreatic cancer; thrombocytopenia
Myh6	Proximity	OMIM:614089; OMIM:613252; OMIM:613251; OMIM:163800|OMIM:608567; OMIM:194200	atrial heart septal defect; atrial heart septal defect 3; dilated cardiomyopathy; dilated cardiomyopathy 1EE; hypertrophic cardiomyopathy 14; sick sinus syndrome; Wolff-Parkinson-White syndrome
Myh7	Proximity	OMIM:608358; OMIM:255160; OMIM:613426; OMIM:160500; OMIM:192600; OMIM:241550|OMIM:614435	autosomal dominant hyaline body myopathy; autosomal recessive hyaline body myopathy; cardiomyopathy; congenital heart disease; dilated cardiomyopathy; dilated cardiomyopathy 1S; distal myopathy 1; hypertrophic cardiomyopathy; hypertrophic cardiomyopathy 1; hypoplastic left heart syndrome
Zfhx2	Promoter, Proximity	OMIM:147430	Marsili syndrome
Cyp7b1	Enhancer, Proximity	OMIM:613812; OMIM:270800	congenital bile acid synthesis defect 3; hereditary spastic paraplegia 5A
Prkcd	Proximity	OMIM:615559; OMIM:228100	autoimmune lymphoproliferative syndrome type 3; steatotic liver disease
Rft1	Proximity	OMIM:612015	congenital disorder of glycosylation In
Nrp1	Proximity		lung non-small cell carcinoma; retinal vein occlusion
Iqgap2	Proximity	OMIM:114550	hepatocellular carcinoma
Hadha	Promoter, Proximity	OMIM:609015; OMIM:228100	mitochondrial trifunctional protein deficiency; steatotic liver disease
Hadhb	Proximity	OMIM:609015	mitochondrial metabolism disease; mitochondrial trifunctional protein deficiency
Aspn	Proximity		ankylosing spondylitis; degenerative disc disease; osteoarthritis
Lman2l	Proximity	OMIM:616887	autosomal dominant intellectual developmental disorder; autosomal recessive intellectual developmental disorder 52
Gnb4	Proximity	OMIM:615185	Charcot-Marie-Tooth disease dominant intermediate F
Mbd2	Promoter, Proximity	OMIM:181500; OMIM:222100	schizophrenia; type 1 diabetes mellitus
Car2	Proximity	OMIM:259730	autosomal recessive osteopetrosis 3; osteopetrosis
Tti2	Proximity	OMIM:615541	autosomal recessive intellectual developmental disorder 39
Vps13c	Proximity	OMIM:616840	Parkinson's disease 23
Lgr4	Proximity	OMIM:166710	glaucoma; osteoporosis
Ccdc34	Proximity		spermatogenic failure
Slc8a1	Proximity		hypertension
Bcar1	Proximity		breast ductal carcinoma
Tead1	Proximity	OMIM:108985	Sveinsson chorioretinal atrophy
Gbf1	Proximity	OMIM:606483	Charcot-Marie-Tooth disease dominant intermediate A
Pigl	Proximity	OMIM:280000	CHIME syndrome
Mccc1	Proximity	OMIM:210200	3-Methylcrotonyl-CoA carboxylase 1 deficiency
Cspp1	Proximity	OMIM:615636	Joubert syndrome 21
Coq7	Proximity	OMIM:616733	primary coenzyme Q10 deficiency 8
Gfra1	Proximity	OMIM:600156|OMIM:606874|OMIM:606875|OMIM:608462|OMIM:611644; OMIM:191830	Hirschsprung's disease; renal agenesis
Cnot1	Proximity		holoprosencephaly
Dab1	Proximity	OMIM:615945	spinocerebellar ataxia type 37
Srd5a2	Proximity	OMIM:146450|OMIM:300633|OMIM:300758|OMIM:300856; OMIM:176807|OMIM:300147|OMIM:300704|OMIM:601518|OMIM:602759|OMIM:608656|OMIM:608658|OMIM:609299|OMIM:609558|OMIM:610321|OMIM:610997|OMIM:611100|OMIM:611868|OMIM:611928|OMIM:611955|OMIM:611958|OMIM:611959	hypospadias; prostate cancer
Sash1	Enhancer, Proximity	OMIM:127500|OMIM:612715|OMIM:615402	dyschromatosis universalis hereditaria
Plxnd1	Enhancer, Proximity	OMIM:188400	DiGeorge syndrome
Rnf2	Proximity	OMIM:619460	Luo-Schoch-Yamamoto syndrome
Med1	Enhancer, Proximity		congestive heart failure; dilated cardiomyopathy
Npy	Proximity	OMIM:607834; OMIM:143100; OMIM:125853|OMIM:601283|OMIM:601407|OMIM:603694|OMIM:608036	alcohol use disorder; anxiety disorder; arteriosclerosis; childhood absence epilepsy; depressive disorder; Huntington's disease; hypertension; temporal lobe epilepsy; type 2 diabetes mellitus; visual epilepsy
Fzd2	Proximity	OMIM:164745	omodysplasia 2
Etfdh	Promoter, Proximity	OMIM:231680	multiple acyl-CoA dehydrogenase deficiency
Alox5	Proximity	OMIM:600807	arteriosclerosis; asthma; exercise-induced bronchoconstriction; pancreatic cancer; pulmonary hypertension; pulmonary tuberculosis
Tdo2	Proximity	OMIM:600627; OMIM:137580	familial hypertryptophanemia; Gilles de la Tourette syndrome
Atl1	Proximity	OMIM:613708; OMIM:182600	hereditary sensory neuropathy type 1D; hereditary spastic paraplegia 3A
Sav1	Proximity	OMIM:114550	colonic disease; hepatocellular carcinoma
Rnf213	Proximity	OMIM:252350|OMIM:300845|OMIM:607151|OMIM:608796|OMIM:614042|OMIM:615750	Moyamoya disease
Nptx1	Proximity		autosomal dominant cerebellar ataxia
Hsd17b3	Proximity	OMIM:264300	17-beta hydroxysteroid dehydrogenase 3 deficiency; disorder of sexual development
Esco2	Proximity	OMIM:268300	lung adenocarcinoma; Roberts syndrome
Cep55	Proximity	OMIM:236500	multinucleated neurons, anhydramnios, renal dysplasia, cerebellar hypoplasia and hydranencephaly
Ffar4	Proximity	OMIM:601665	obesity
Rbp4	Proximity	OMIM:300464|OMIM:607339|OMIM:608316|OMIM:608318|OMIM:608320|OMIM:610947|OMIM:611139|OMIM:612030|OMIM:614293; OMIM:125853|OMIM:601283|OMIM:601407|OMIM:603694|OMIM:608036	coronary artery disease; type 2 diabetes mellitus
Pde6c	Proximity		achromatopsia; cone-rod dystrophy
Smc5	Enhancer, Proximity		mosaic variegated aneuploidy syndrome
Trim36	Proximity	OMIM:206500	anencephaly
Kdm7a	Proximity		melanoma
Ctnnd1	Enhancer	OMIM:617681	blepharocheilodontic syndrome 2
Pik3r1	Proximity	OMIM:615214; OMIM:608089; OMIM:616005; OMIM:182280; OMIM:269880; OMIM:125853|OMIM:601283|OMIM:601407|OMIM:603694|OMIM:608036; OMIM:300755	agammaglobulinemia 7; Alzheimer's disease; astroblastoma; endometrial adenocarcinoma; endometrial cancer; endometrial carcinoma; immunodeficiency 36; lung small cell carcinoma; SHORT syndrome; type 2 diabetes mellitus; X-linked agammaglobulinemia
Myof	Proximity		hereditary angioedema
Thrb	Proximity	OMIM:143465|OMIM:608903|OMIM:608904|OMIM:608905|OMIM:608906|OMIM:612311|OMIM:612312; OMIM:176807|OMIM:300147|OMIM:300704|OMIM:601518|OMIM:602759|OMIM:608656|OMIM:608658|OMIM:609299|OMIM:609558|OMIM:610321|OMIM:610997|OMIM:611100|OMIM:611868|OMIM:611928|OMIM:611955|OMIM:611958|OMIM:611959; OMIM:300854; OMIM:145650; OMIM:188470; OMIM:188570|OMIM:274300	attention deficit hyperactivity disorder; breast carcinoma; cervix uteri carcinoma in situ; prostate cancer; renal cell carcinoma; selective pituitary thyroid hormone resistance; thyroid gland follicular carcinoma; thyroid hormone resistance syndrome
Col12a1	Proximity	OMIM:158810; OMIM:254090	Bethlem myopathy; Ullrich congenital muscular dystrophy
Abcb6	Proximity	OMIM:127500|OMIM:612715|OMIM:615402	dyschromatosis universalis hereditaria
Gata6	Proximity	OMIM:614475; OMIM:606215|OMIM:614430|OMIM:614474; OMIM:600001; OMIM:187500; OMIM:614429|OMIM:614431|OMIM:614432	atrial heart septal defect 9; atrioventricular septal defect; colorectal adenocarcinoma; congenital heart disease; Klatskin's tumor; pancreatic hypoplasia-diabetes-congenital heart disease syndrome; tetralogy of Fallot; ventricular septal defect
Isca1	Promoter, Proximity	OMIM:617613	multiple mitochondrial dysfunctions syndrome 5
Chic2	Proximity	OMIM:601626	acute myeloid leukemia
Ppp2r2b	Proximity	OMIM:114480; OMIM:604326	Alzheimer's disease; brain disease; breast cancer; spinocerebellar ataxia type 12
Aldh18a1	Proximity	OMIM:616603; OMIM:219150; OMIM:601371; OMIM:601162; OMIM:616586	autosomal dominant cutis laxa 3; autosomal recessive cutis laxa type III; autosomal recessive cutis laxa type IIIA; cataract; enterocele; hereditary spastic paraplegia; hereditary spastic paraplegia 9A; hereditary spastic paraplegia 9B
Sorbs1	Proximity	OMIM:601665; OMIM:125853|OMIM:601283|OMIM:601407|OMIM:603694|OMIM:608036	obesity; type 2 diabetes mellitus
Hcrtr2	Proximity	OMIM:161400|OMIM:605841|OMIM:609039|OMIM:612417|OMIM:612851|OMIM:614223|OMIM:614250	narcolepsy
Rorc	Proximity	OMIM:616622	immunodeficiency 42
Rnls	Proximity	OMIM:145500|OMIM:603918|OMIM:604329|OMIM:607329|OMIM:608742|OMIM:610261|OMIM:610262|OMIM:610948|OMIM:611014	essential hypertension; hypertension

## Sheet: Skewed_XCI
Gene	Association(s)	OMIM	Phenotype(s)
Efnb1	Promoter, Enhancer, Proximity	OMIM:304110	craniofrontonasal syndrome; dysostosis
Rlim	Promoter, Proximity	OMIM:300978	Tonne-Kalscheuer syndrome
Mamld1	Promoter, Enhancer, Proximity	OMIM:146450|OMIM:300633|OMIM:300758|OMIM:300856	hypospadias
Mtm1	Promoter, Enhancer, Proximity		centronuclear myopathy; congenital structural myopathy
Usp27x	Promoter, Proximity	OMIM:300984	non-syndromic X-linked intellectual disability 105
Clcn5	Proximity	OMIM:300009|OMIM:300555; OMIM:308990; OMIM:310468; OMIM:300554	Dent disease; low molecular weight proteinuria with hypercalciuric nephrocalcinosis; X-linked nephrolithiasis type I; X-linked recessive hypophosphatemic rickets
Hdac6	Enhancer, Proximity	OMIM:300863	chondrodysplasia with platyspondyly, distinctive brachydactyly, hydrocephaly, and microphthalmia
Was	Enhancer, Proximity	OMIM:161950; OMIM:188000|OMIM:273900|OMIM:300367|OMIM:313900|OMIM:612004; OMIM:301000; OMIM:300299	IgA glomerulonephritis; thrombocytopenia; Wiskott-Aldrich syndrome; X-linked severe congenital neutropenia
Ebp	Enhancer, Proximity	OMIM:215105; OMIM:300960; OMIM:302950; OMIM:302960	chondrodysplasia punctata; MEND syndrome; X-linked chondrodysplasia punctata 1; X-linked chondrodysplasia punctata 2
Porcn	Enhancer, Proximity	OMIM:305600	focal dermal hypoplasia
Ftsj1	Enhancer	OMIM:309549	non-syndromic X-linked intellectual disability 9
F8	Proximity	OMIM:306700	factor VIII deficiency
Pdha1	Promoter, Proximity	OMIM:245348|OMIM:245349|OMIM:312170|OMIM:608782|OMIM:614111	pyruvate decarboxylase deficiency
Lamp2	Promoter, Enhancer, Proximity	OMIM:300257	Danon disease; hypertrophic cardiomyopathy
C1galt1c1	Promoter, Enhancer, Proximity	OMIM:300622	Tn polyagglutination syndrome
Cul4b	Enhancer, Proximity	OMIM:300354	intellectual disability; syndromic X-linked intellectual disability Cabezas type
Slc35a2	Promoter, Enhancer, Proximity	OMIM:300896	congenital disorder of glycosylation type IIm
Pqbp1	Enhancer, Proximity	OMIM:309500	Renpenning syndrome
Gata1	Enhancer, Proximity	OMIM:613985; OMIM:190685; OMIM:614286; OMIM:254450; OMIM:188000|OMIM:273900|OMIM:300367|OMIM:313900|OMIM:612004; OMIM:159595; OMIM:300835; OMIM:314050	beta thalassemia; colon adenocarcinoma; depressive disorder; Down syndrome; myelodysplastic syndrome; myelofibrosis; myeloid leukemia associated with Down Syndrome; thrombocytopenia; transient myeloproliferative syndrome; X-linked dyserythropoietic anemia; X-linked thrombocytopenia with beta-thalassemia
Foxp3	Enhancer, Proximity	OMIM:114500; OMIM:304790; OMIM:222100; OMIM:301000	colorectal cancer; Human papillomavirus infectious disease; immune dysregulation-polyendocrinopathy-enteropathy-X-linked syndrome; pulmonary tuberculosis; type 1 diabetes mellitus; Wiskott-Aldrich syndrome
Ccdc22	Enhancer, Proximity	OMIM:300963	Ritscher-Schinzel syndrome 2
Cacna1f	Proximity	OMIM:300600; OMIM:300071; OMIM:300476	Aland Island eye disease; congenital stationary night blindness; congenital stationary night blindness 2A; X-linked cone-rod dystrophy 3
Syp	Proximity	OMIM:300802	non-syndromic X-linked intellectual disability 96
Prickle3	Promoter, Proximity		Leber plus disease
Wdr45	Promoter, Proximity	OMIM:300894	neurodegeneration with brain iron accumulation 5
Phf8	Promoter, Enhancer, Proximity	OMIM:300263	syndromic X-linked intellectual disability Siderius type
Arhgef6	Promoter, Proximity		intellectual disability
Rbmx	Promoter, Proximity	OMIM:300238	syndromic X-linked intellectual disability Shashi type
Zc4h2	Proximity	OMIM:314580	Miles-Carpenter syndrome
L1cam	Promoter, Enhancer, Proximity	OMIM:123155|OMIM:236600|OMIM:236635|OMIM:307000|OMIM:615219; OMIM:303350; OMIM:181500	hydrocephalus; MASA syndrome; ovarian carcinoma; pancreatic cancer; schizophrenia
Ssr4	Promoter, Enhancer, Proximity	OMIM:300934	congenital disorder of glycosylation Iy
Avpr2	Enhancer, Proximity	OMIM:300539; OMIM:304800	nephrogenic diabetes insipidus; nephrogenic syndrome of inappropriate antidiuresis; X-linked nephrogenic diabetes insipidus
Naa10	Promoter, Proximity	OMIM:300855; OMIM:309800	Ogden syndrome; syndromic microphthalmia 1
Hcfc1	Promoter, Enhancer, Proximity	OMIM:309541	methylmalonic acidemia and homocysteinemia cblX type
Ocrl	Promoter, Proximity	OMIM:300009|OMIM:300555; OMIM:309000	Dent disease; oculocerebrorenal syndrome
Gpc3	Promoter, Proximity	OMIM:194070; OMIM:312870	nephroblastoma; Simpson-Golabi-Behmel syndrome type 1
Hdac8	Proximity	OMIM:300882; OMIM:309585	Cornelia de Lange syndrome 5; Wilson-Turner syndrome
Arhgap6	Promoter, Proximity		microphthalmia
Ube2a	Promoter, Proximity	OMIM:300860	syndromic X-linked intellectual disability Nascimento type
Las1l	Promoter, Proximity	OMIM:309585	Wilson-Turner syndrome
Fhl1	Enhancer, Proximity	OMIM:300717; OMIM:300718; OMIM:300695; OMIM:300280; OMIM:300696	reducing body myopathy 1A; reducing body myopathy 1B; scapuloperoneal myopathy; Uruguay faciocardiomusculoskeletal syndrome; X-linked Emery-Dreifuss muscular dystrophy 6
Prps1	Proximity	OMIM:301835; OMIM:311070; OMIM:300661; OMIM:304500	Arts syndrome; Charcot-Marie-Tooth disease X-linked recessive 5; gout; phosphoribosylpyrophosphate synthetase superactivity; retinitis pigmentosa; X-linked deafness 1
Zmym3	Promoter, Enhancer, Proximity	OMIM:300716	non-syndromic X-linked intellectual disability
Gjb1	Enhancer, Proximity	OMIM:302800	Charcot-Marie-Tooth disease X-linked dominant 1
Nono	Promoter, Enhancer, Proximity	OMIM:300967	cardiomyopathy; intellectual disability; syndromic X-linked intellectual disability 34
Plp1	Enhancer	OMIM:312920; OMIM:312080	hereditary spastic paraplegia 2; Pelizaeus-Merzbacher disease
Ikbkg	Promoter, Enhancer, Proximity	OMIM:109650; OMIM:308300; OMIM:300291; OMIM:300636; OMIM:228100	Behcet's disease; Bloch-Sulzberger syndrome; ectodermal dysplasia and immunodeficiency 1; immunodeficiency 33; learning disability; liver cancer; steatotic liver disease
Gdi1	Proximity	OMIM:300716; OMIM:300849	non-syndromic X-linked intellectual disability; non-syndromic X-linked intellectual disability 41; psychotic disorder
Fam50a	Enhancer, Proximity	OMIM:300261	Armfield syndrome
Lage3	Promoter, Enhancer, Proximity	OMIM:301006	Galloway-Mowat syndrome 2
G6pdx	Enhancer, Proximity		favism
Usp9x	Promoter, Proximity	OMIM:300968; OMIM:300919	female-restricted syndromic X-linked intellectual disability 99; non-syndromic X-linked intellectual disability 99
Tfe3	Enhancer, Proximity	OMIM:300854	renal cell carcinoma
Ophn1	Promoter, Proximity	OMIM:300486	syndromic intellectual disability; X-linked mental retardation with cerebellar hypoplasia and distinctive facial appearance
Tsr2	Promoter, Proximity	OMIM:300946	Diamond-Blackfan anemia 14 with mandibulofacial dysostosis
Fgd1	Proximity	OMIM:300716; OMIM:305400	non-syndromic X-linked intellectual disability; X-linked Aarskog syndrome
Atp2b3	Promoter, Proximity	OMIM:302500	X-linked spinocerebellar ataxia 1
Slc6a8	Proximity	OMIM:300352	cerebral creatine deficiency syndrome 1; intellectual disability
Bcap31	Promoter, Proximity	OMIM:300475	deafness, dystonia, and cerebral hypomyelination; sensorineural hearing loss
Abcd1	Promoter, Proximity	OMIM:300100	adrenoleukodystrophy
Bcor	Promoter, Enhancer, Proximity	OMIM:601371; OMIM:114500; OMIM:613659; OMIM:309800; OMIM:300166	cataract; colorectal cancer; dental caries; proliferative diabetic retinopathy; stomach cancer; stomach carcinoma; syndromic microphthalmia 1; syndromic microphthalmia 2
Nkap	Enhancer, Proximity		syndromic X-linked intellectual disability
Zic3	Promoter, Proximity	OMIM:164210; OMIM:270100; OMIM:306955|OMIM:605376|OMIM:606325|OMIM:613751|OMIM:614779; OMIM:314390	Goldenhar syndrome; situs inversus; visceral heterotaxy; X-linked VACTERL association
Cask	Promoter, Proximity	OMIM:300321|OMIM:300406|OMIM:300422|OMIM:300581|OMIM:305450; OMIM:300749	FG syndrome; syndromic X-linked intellectual disability Najm type
Il2rg	Enhancer, Proximity	OMIM:300400	combined T cell and B cell immunodeficiency; severe combined immunodeficiency; X-linked severe combined immunodeficiency
Med12	Promoter, Enhancer, Proximity	OMIM:300321|OMIM:300406|OMIM:300422|OMIM:300581|OMIM:305450; OMIM:608520|OMIM:608691; OMIM:309520	FG syndrome; leiomyosarcoma; major depressive disorder; phobic disorder; syndromic X-linked intellectual disorder Lujan-Fryns-type
Nlgn3	Enhancer, Proximity	OMIM:209850	autism spectrum disorder; autistic disorder
Sash3	Promoter, Proximity	OMIM:242850	primary immunodeficiency disease
Xpnpep2	Proximity		acquired angioedema
Zdhhc9	Promoter, Proximity	OMIM:300799	syndromic X-linked intellectual disability Raymond type
Emd	Enhancer, Proximity	OMIM:310300	dilated cardiomyopathy; Emery-Dreifuss muscular dystrophy; X-linked Emery-Dreifuss muscular dystrophy 1
Rpl10	Enhancer, Proximity	OMIM:209850; OMIM:300998	autistic disorder; syndromic X-linked mental retardation 35
Atp6ap1	Promoter, Proximity	OMIM:300972	immunodeficiency 47
Cox7b	Promoter, Proximity	OMIM:300887	linear skin defects with multiple congenital anomalies 2
Atp7a	Promoter, Proximity	OMIM:309400; OMIM:304150; OMIM:300489	aortic aneurysm; cutis laxa; Menkes disease; occipital horn syndrome; osteoarthritis; X-linked distal spinal muscular atrophy 3
Diaph2	Promoter, Proximity	OMIM:300511	primary ovarian insufficiency; primary ovarian insufficiency 2A
Tex11	Proximity	OMIM:309120	X-linked spermatogenic failure 2
Arx	Promoter, Proximity	OMIM:300004; OMIM:308350; OMIM:300419; OMIM:309510; OMIM:300423; OMIM:300215	corpus callosum agenesis-abnormal genitalia syndrome; developmental and epileptic encephalopathy 1; early infantile epileptic encephalopathy; lissencephaly; non-syndromic X-linked intellectual disability ARX-related; Partington syndrome; syndromic X-linked intellectual disability; syndromic X-linked intellectual disability Hedera type; X-linked lissencephaly 2
Amer1	Promoter, Proximity	OMIM:114500; OMIM:300373	colorectal cancer; osteopathia striata with cranial sclerosis
Gk	Promoter, Proximity	OMIM:307030	glycerol kinase deficiency
Hsd17b10	Promoter, Enhancer, Proximity	OMIM:171300; OMIM:300438	pheochromocytoma; syndromic X-linked intellectual disability type 10
Kdm5c	Enhancer, Proximity	OMIM:300534	descending colon cancer; syndromic X-linked intellectual disability Claes-Jensen type
Slc9a6	Promoter, Proximity	OMIM:300243	Christianson syndrome
Dmd	Promoter, Proximity	OMIM:300376; OMIM:302045; OMIM:310200; OMIM:302045	Becker muscular dystrophy; cognitive disorder; dilated cardiomyopathy; dilated cardiomyopathy 3B; Duchenne muscular dystrophy; intellectual disability; X-linked dilated cardiomyopathy
Mid2	Promoter, Proximity	OMIM:300928	non-syndromic X-linked intellectual disability 101
Thoc2	Promoter, Proximity	OMIM:300957	X-linked intellectual disability-short stature-overweight syndrome
Xiap	Proximity	OMIM:176807|OMIM:300147|OMIM:300704|OMIM:601518|OMIM:602759|OMIM:608656|OMIM:608658|OMIM:609299|OMIM:609558|OMIM:610321|OMIM:610997|OMIM:611100|OMIM:611868|OMIM:611928|OMIM:611955|OMIM:611958|OMIM:611959; OMIM:300635	prostate cancer; X-linked lymphoproliferative syndrome 2
Abcb7	Promoter, Enhancer, Proximity	OMIM:301310	X-linked sideroblastic anemia with ataxia
Tbl1x	Promoter, Proximity	OMIM:301033	congenital nongoitrous hypothyroidism 8
Acsl4	Promoter, Proximity	OMIM:300387	intellectual disability; non-syndromic X-linked intellectual disability 63
Atp11c	Proximity	OMIM:301015	X-linked congenital hemolytic anemia
Bcorl1	Proximity	OMIM:301029	Shukla-Vernon syndrome
Frmd7	Proximity	OMIM:310700	congenital nystagmus 1
Dkc1	Proximity	OMIM:609135; OMIM:305000	aplastic anemia; dyskeratosis congenita; X-linked dyskeratosis congenita
Klhl15	Promoter, Proximity	OMIM:300982	non-syndromic X-linked intellectual disability 103
Xk	Proximity	OMIM:300842	hematopoietic system disease; McLeod syndrome
Bgn	Proximity	OMIM:300989; OMIM:300106	Meester-Loeys syndrome; X-linked spondyloepimetaphyseal dysplasia
Cnksr2	Promoter, Proximity	OMIM:301008	syndromic X-linked mental retardation Hough type
Mir221	Proximity	OMIM:606764; OMIM:114550	gastrointestinal stromal tumor; hepatocellular carcinoma; oral squamous cell carcinoma
Fmr1	Proximity	OMIM:300623; OMIM:300624; OMIM:311360	autism spectrum disorder; fragile X-associated tremor/ataxia syndrome; fragile X syndrome; primary ovarian insufficiency 1
Dlg3	Proximity	OMIM:300716; OMIM:300850	non-syndromic X-linked intellectual disability; non-syndromic X-linked intellectual disability 90
Syn1	Proximity	OMIM:300115; OMIM:300491	autism spectrum disorder; non-syndromic X-linked intellectual disability 50; X-linked epilepsy with variable learning disabilities and behavior disorders
Cfp	Proximity	OMIM:312060	X-linked properdin deficiency
Flna	Enhancer, Proximity	OMIM:123100|OMIM:182212|OMIM:600593|OMIM:600775|OMIM:604757|OMIM:615314; OMIM:300321|OMIM:300406|OMIM:300422|OMIM:300581|OMIM:305450; OMIM:305620; OMIM:309350; OMIM:157700|OMIM:607829|OMIM:610840; OMIM:311300; OMIM:304120; OMIM:300049|OMIM:608097|OMIM:608098|OMIM:612881|OMIM:615544; OMIM:300244; OMIM:314400; OMIM:300048	craniosynostosis; FG syndrome; frontometaphyseal dysplasia 1; Melnick-Needles syndrome; mitral valve prolapse; osteochondrodysplasia; otopalatodigital syndrome spectrum disorder; otopalatodigital syndrome type 1; otopalatodigital syndrome type 2; periventricular nodular heterotopia; terminal osseous dysplasia; X-linked cardiac valvular dysplasia; X-linked chronic idiopathic intestinal pseudo-obst…
Pdk3	Promoter, Proximity	OMIM:300905	Charcot-Marie-Tooth disease X-linked dominant 6
Rps6ka3	Promoter, Proximity	OMIM:303600; OMIM:300844	Coffin-Lowry syndrome; intellectual disability; non-syndromic X-linked intellectual disability 19
Smc1a	Enhancer, Proximity	OMIM:300590; OMIM:301044	congestive heart failure; Cornelia de Lange syndrome 2; developmental and epileptic encephalopathy 85
Huwe1	Proximity	OMIM:309590	syndromic X-linked intellectual disability Turner type
Phf6	Proximity	OMIM:601626; OMIM:301900	acute myeloid leukemia; Borjeson-Forssman-Lehmann syndrome; congestive heart failure
Gria3	Proximity	OMIM:300699	syndromic X-linked intellectual disability 94
Ammecr1	Promoter, Proximity	OMIM:300990	midface hypoplasia, hearing impairment, elliptocytosis, and nephrocalcinosis
Slc9a7	Proximity	OMIM:301024	X-linked intellectual developmental disorder 108
Irak1	Promoter, Enhancer, Proximity		ankylosing spondylitis; diffuse scleroderma; psoriatic arthritis; squamous cell carcinoma
Mecp2	Proximity	OMIM:209850; OMIM:312750|OMIM:613454; OMIM:300673; OMIM:300260; OMIM:300055	autistic disorder; gastrointestinal system disease; Rett syndrome; severe congenital encephalopathy due to MECP2 mutation; syndromic X-linked intellectual disability Lubs type; X-linked intellectual disability-psychosis-macroorchidism syndrome
Gpr101	Promoter, Proximity	OMIM:300943	growth hormone secreting pituitary adenoma 2
Cxcr3	Promoter, Proximity	OMIM:600807	asthma
Ogt	Proximity	OMIM:300997	non-syndromic X-linked intellectual disability 106
Atp6ap2	Promoter, Proximity	OMIM:300423; OMIM:300911	congenital disorder of glycosylation type II; syndromic X-linked intellectual disability Hedera type; X-linked parkinsonism-spasticity syndrome
Pgrmc1	Promoter, Proximity	OMIM:613282|OMIM:613387	metabolic dysfunction-associated steatotic liver disease
Ndufa1	Enhancer	OMIM:252010; OMIM:301020	mitochondrial complex I deficiency; nuclear type mitochondrial complex I deficiency 12
Upf3b	Enhancer	OMIM:300676	syndromic X-linked intellectual disability 14
Vma21	Promoter, Proximity	OMIM:310440	X-linked myopathy with excessive autophagy
Igbp1	Promoter, Proximity	OMIM:300472	corpus callosum agenesis-intellectual disability-coloboma-micrognathia syndrome
Eda	Proximity	OMIM:305100; OMIM:106600|OMIM:150400|OMIM:313500|OMIM:602639|OMIM:604625|OMIM:610926	ectodermal dysplasia 1; hypohidrotic ectodermal dysplasia; tooth agenesis
Awat2	Proximity		dry eye syndrome
Rab39b	Proximity	OMIM:300271; OMIM:311510	non-syndromic X-linked intellectual disability 72; syndromic X-linked intellectual disability; Waisman syndrome
Pola1	Promoter, Proximity	OMIM:301030; OMIM:301220	Van Esch-O'Driscoll syndrome; X-linked reticulate pigmentary disorder
Bmp15	Proximity	OMIM:300510	ovarian dysgenesis 2; primary ovarian insufficiency
