# Supplementary material for: Non-Mendelian inheritance of DNA methylation patterns in mice
Source: Nat Genet. 2026 May 20;58(6):1409–22. doi: 10.1038/s41588-026-02604-z (PMC13263155; doi:10.1038/s41588-026-02604-z)
Supplement: Supplementary file 6 — Muscle DMR-associated gene-phenotype relationships. [file 41588_2026_2604_MOESM6_ESM.xlsx]

## Sheet: TOC
Supplementary Table 12. Muscle DMR-associated gene-phenotype relationships.
Gene-phenotype relationships from the MGI databases with relevant OMIM IDs for genes associated with DMRs dentified in the liver by promoter and enhancer overlaps and genomic proximity, split by category.

## Sheet: Cis
Gene	Association(s)	OMIM	Phenotype(s)
Ctnnbl1	Proximity	OMIM:114500; OMIM:242850	colorectal cancer; morbid obesity; primary immunodeficiency disease
Vps33a	Promoter, Proximity		Hermansky-Pudlak syndrome
Diablo	Enhancer, Proximity	OMIM:614152	autosomal dominant nonsyndromic deafness 64
Bst2	Proximity	OMIM:608089	acquired immunodeficiency syndrome; endometrial cancer
Colgalt1	Proximity	OMIM:618360	brain small vessel disease 3
Unc13a	Proximity		amyotrophic lateral sclerosis
Jak3	Proximity	OMIM:607785; OMIM:608971	acute megakaryocytic leukemia; adult T-cell leukemia/lymphoma; juvenile myelomonocytic leukemia; severe combined immunodeficiency; severe combined immunodeficiency, autosomal recessive, T cell-negative, B cell-positive, Nk cell-positive; T-cell acute lymphoblastic leukemia; T-cell non-Hodgkin lymphoma; T-cell prolymphocytic leukemia
Insl3	Proximity	OMIM:219050	cryptorchidism
Snrpn	Proximity	OMIM:105830; OMIM:176270	Angelman syndrome; Prader-Willi syndrome
Cdon	Enhancer, Proximity	OMIM:614226	holoprosencephaly 11
Hyls1	Proximity	OMIM:236680	hydrolethalus syndrome 1
Loxhd1	Proximity	OMIM:613079; OMIM:136800|OMIM:610158|OMIM:613267|OMIM:613268|OMIM:613269|OMIM:613270|OMIM:613271|OMIM:615523	autosomal recessive nonsyndromic deafness 77; Fuchs' endothelial dystrophy; orofacial cleft
Otud7a	Proximity	OMIM:612001	chromosome 15q13.3 microdeletion syndrome
Opa3	Promoter, Proximity	OMIM:258501; OMIM:165300	3-methylglutaconic aciduria type 3; optic atrophy 3
Rtn2	Proximity	OMIM:604805	hereditary spastic paraplegia 12
Slc2a9	Promoter, Enhancer, Proximity		abdominal obesity-metabolic syndrome; hyperuricemia
Asb4	Promoter, Proximity	OMIM:189800|OMIM:609402|OMIM:609403|OMIM:609404|OMIM:614592	pre-eclampsia
Gemin5	Proximity	OMIM:619333	neurodevelopmental disorder with cerebellar atrophy and motor dysfunction
Col25a1	Proximity	OMIM:616219	congenital fibrosis of the extraocular muscles 5
Smad4	Proximity	OMIM:187300|OMIM:600376|OMIM:601101|OMIM:615506; OMIM:175050; OMIM:174900; OMIM:167000|OMIM:607893	aortic disease; endometrial carcinoma; gastrointestinal system cancer; hereditary hemorrhagic telangiectasia; juvenile polyposis-hereditary hemorrhagic telangiectasia syndrome; juvenile polyposis syndrome; Lynch syndrome; osteogenesis imperfecta; ovarian cancer; pancreatic cancer; seminoma
Epha2	Proximity	OMIM:116600	cataract 6 multiple types
Clcnka	Proximity	OMIM:613090	Bartter disease type 4b; nephrogenic diabetes insipidus; sensorineural hearing loss
Clcnkb	Proximity	OMIM:607364; OMIM:613090; OMIM:263800	Bartter disease; Bartter disease type 3; Bartter disease type 4b; Gitelman syndrome; hypertension
Spen	Proximity		esophagus squamous cell carcinoma
Smad2	Proximity	OMIM:603956; OMIM:167000|OMIM:607893	cervical cancer; Loeys-Dietz syndrome; Lynch syndrome; ovarian cancer
Igfbp2	Enhancer	OMIM:601665	obesity
Smarcal1	Enhancer, Proximity	OMIM:242900	Schimke immuno-osseous dysplasia
Agps	Promoter, Proximity	OMIM:600121	rhizomelic chondrodysplasia punctata; rhizomelic chondrodysplasia punctata type 3
Pde11a	Proximity	OMIM:610475|OMIM:610489|OMIM:614190|OMIM:615830	primary pigmented nodular adrenocortical disease
Klhl3	Enhancer, Proximity		pseudohypoaldosteronism
Epcam	Proximity	OMIM:613217; OMIM:613244	congenital diarrhea 5 with tufting enteropathy; hereditary nonpolyposis colorectal cancer type 8
Msh2	Proximity	OMIM:114480; OMIM:114500; OMIM:211980|OMIM:608935|OMIM:612571|OMIM:612593|OMIM:614210; OMIM:120435; OMIM:276300; OMIM:158320; OMIM:109800	breast cancer; colon cancer; colorectal cancer; esophagus squamous cell carcinoma; lung adenocarcinoma; lung cancer; lung non-small cell carcinoma; Lynch syndrome; Lynch syndrome 1; mismatch repair cancer syndrome; Muir-Torre syndrome; transitional cell carcinoma; urinary bladder cancer
Rbpj	Promoter, Proximity	OMIM:100300|OMIM:614219|OMIM:614814|OMIM:615297|OMIM:616028	Adams-Oliver syndrome; aortic valve disease; dilated cardiomyopathy
Cckar	Proximity	OMIM:601665	obesity
Clic5	Proximity	OMIM:616042	autosomal recessive nonsyndromic deafness 103
Kcnab2	Proximity	OMIM:607872	chromosome 1p36 deletion syndrome
Fcgr2b	Proximity	OMIM:188030; OMIM:152700|OMIM:300809|OMIM:605480|OMIM:608437|OMIM:609903|OMIM:609939|OMIM:610065|OMIM:610066|OMIM:612254|OMIM:612378|OMIM:613145|OMIM:614420	autoimmune thrombocytopenic purpura; glomerulonephritis; lymphoid leukemia; malaria; systemic lupus erythematosus
Slx4	Proximity	OMIM:613951; OMIM:227850	Fanconi anemia complementation group P; Fanconi-like syndrome
Dnase1	Proximity	OMIM:152700|OMIM:300809|OMIM:605480|OMIM:608437|OMIM:609903|OMIM:609939|OMIM:610065|OMIM:610066|OMIM:612254|OMIM:612378|OMIM:613145|OMIM:614420	systemic lupus erythematosus
Crebbp	Proximity	OMIM:247640|OMIM:613065; OMIM:601626; OMIM:614286; OMIM:180849|OMIM:610543|OMIM:613684	acute lymphoblastic leukemia; acute myeloid leukemia; autism spectrum disorder; myelodysplastic syndrome; Rubinstein-Taybi syndrome
Mff	Promoter, Proximity		brain disease
Col4a3	Proximity	OMIM:104200; OMIM:203780; OMIM:141200	Alport syndrome; autosomal dominant Alport syndrome; autosomal recessive Alport syndrome; benign familial hematuria; end stage renal disease
Tm4sf20	Proximity	OMIM:606711|OMIM:606712|OMIM:607134|OMIM:612514|OMIM:615432	specific language impairment
Alpl	Proximity	OMIM:146300; OMIM:241510; OMIM:241500	adult hypophosphatasia; childhood hypophosphatasia; hypophosphatasia; infantile hypophosphatasia
Ece1	Proximity	OMIM:300464|OMIM:607339|OMIM:608316|OMIM:608318|OMIM:608320|OMIM:610947|OMIM:611139|OMIM:612030|OMIM:614293; OMIM:217095; OMIM:145500|OMIM:603918|OMIM:604329|OMIM:607329|OMIM:608742|OMIM:610261|OMIM:610262|OMIM:610948|OMIM:611014	Alzheimer's disease; coronary artery disease; double outlet right ventricle; essential hypertension; hypertension
Uchl1	Promoter, Enhancer, Proximity	OMIM:620221; OMIM:615491	Alzheimer's disease; hereditary spastic paraplegia 79A; hereditary spastic paraplegia 79B; Parkinson's disease
Apbb2	Promoter, Enhancer, Proximity		Alzheimer's disease; cognitive disorder
Pigt	Proximity	OMIM:615398; OMIM:300818|OMIM:615399	multiple congenital anomalies-hypotonia-seizures syndrome 3; paroxysmal nocturnal hemoglobinuria
Wnk4	Promoter, Proximity	OMIM:263800	Gitelman syndrome; hypertension; pseudohypoaldosteronism
Coa3	Promoter, Proximity		cytochrome-c oxidase deficiency disease
Ramp2	Proximity		hypertension
Becn1	Proximity	OMIM:109150; OMIM:152700|OMIM:300809|OMIM:605480|OMIM:608437|OMIM:609903|OMIM:609939|OMIM:610065|OMIM:610066|OMIM:612254|OMIM:612378|OMIM:613145|OMIM:614420	Machado-Joseph disease; systemic lupus erythematosus
Gpr179	Proximity	OMIM:614565	congenital stationary night blindness 1E
Ercc1	Promoter, Proximity	OMIM:247640|OMIM:613065; OMIM:601626; OMIM:114480; OMIM:610758; OMIM:114500; OMIM:254500; OMIM:259500; OMIM:613659; OMIM:610965	acute lymphoblastic leukemia; acute myeloid leukemia; anemia; azoospermia; breast cancer; cerebrooculofacioskeletal syndrome 4; colorectal cancer; esophagus adenocarcinoma; high grade glioma; kidney failure; lung non-small cell carcinoma; multiple myeloma; osteosarcoma; ovary epithelial cancer; pancreatic cancer; stomach cancer; transient cerebral ischemia; XFE progeroid syndrome
Ppp1r13l	Promoter, Proximity		arrhythmogenic right ventricular cardiomyopathy; autosomal recessive disease
Ercc2	Proximity	OMIM:247640|OMIM:613065; OMIM:601626; OMIM:114480; OMIM:610756; OMIM:608232; OMIM:300464|OMIM:607339|OMIM:608316|OMIM:608318|OMIM:608320|OMIM:610947|OMIM:611139|OMIM:612030|OMIM:614293; OMIM:114550; OMIM:254500; OMIM:614286; OMIM:601675; OMIM:176807|OMIM:300147|OMIM:300704|OMIM:601518|OMIM:602759|OMIM:608656|OMIM:608658|OMIM:609299|OMIM:609558|OMIM:610321|OMIM:610997|OMIM:611100|OMIM:611868|OMIM:…	acoustic neuroma; acquired immunodeficiency syndrome; acute lymphoblastic leukemia; acute myeloid leukemia; autosomal recessive congenital ichthyosis; breast cancer; cerebrooculofacioskeletal syndrome 2; chronic myeloid leukemia; coronary artery disease; hepatocellular carcinoma; high grade glioma; lung non-small cell carcinoma; macular degeneration; melanoma; multiple myeloma; myelodysplastic sy…
Nme5	Proximity	OMIM:123155|OMIM:236600|OMIM:236635|OMIM:307000|OMIM:615219	hydrocephalus; primary ciliary dyskinesia
Ubiad1	Proximity	OMIM:121800	Schnyder corneal dystrophy
Mtor	Enhancer, Proximity	OMIM:182280; OMIM:176807|OMIM:300147|OMIM:300704|OMIM:601518|OMIM:602759|OMIM:608656|OMIM:608658|OMIM:609299|OMIM:609558|OMIM:610321|OMIM:610997|OMIM:611100|OMIM:611868|OMIM:611928|OMIM:611955|OMIM:611958|OMIM:611959; OMIM:125853|OMIM:601283|OMIM:601407|OMIM:603694|OMIM:608036	autosomal dominant polycystic kidney disease; idiopathic interstitial pneumonia; kidney angiomyolipoma; lung small cell carcinoma; prostate cancer; type 2 diabetes mellitus
Tbk1	Proximity	OMIM:616439	brain disease; frontotemporal dementia and/or amyotrophic lateral sclerosis-4
Stx3	Proximity		congenital diarrhea
Gatm	Proximity	OMIM:612718; OMIM:134600	AGAT deficiency; Fanconi renotubular syndrome 1
Keap1	Promoter, Proximity		gallbladder cancer
Dpm2	Proximity	OMIM:615042	congenital disorder of glycosylation Iu
Ak1	Proximity	OMIM:206300|OMIM:206400|OMIM:300908|OMIM:613470; OMIM:266120|OMIM:612631	congenital nonspherocytic hemolytic anemia; hemolytic anemia
Eng	Enhancer, Proximity	OMIM:108010; OMIM:114480; OMIM:187300|OMIM:600376|OMIM:601101|OMIM:615506	arteriovenous malformation; arteriovenous malformations of the brain; breast cancer; hereditary hemorrhagic telangiectasia; intracranial aneurysm
Orai1	Proximity	OMIM:612782; OMIM:615883	immunodeficiency 9; tubular aggregate myopathy 2
Hnrnpl	Proximity	OMIM:114550; OMIM:211980|OMIM:608935|OMIM:612571|OMIM:612593|OMIM:614210; OMIM:181750	hepatocellular carcinoma; lung cancer; systemic scleroderma
Bfsp2	Proximity	OMIM:601371; OMIM:611597	cataract; cataract 12 multiple types
Pik3ca	Proximity	OMIM:114480; OMIM:612918; OMIM:114500; OMIM:615108; OMIM:162900; OMIM:114550; OMIM:167000|OMIM:607893; OMIM:182000; OMIM:613659	breast angiosarcoma; breast cancer; cerebral cavernous malformation; CLOVES syndrome; colon adenocarcinoma; colorectal cancer; colorectal carcinoma; Cowden syndrome 5; cutaneous Paget's disease; epidermal nevus; estrogen-receptor positive breast cancer; hepatocellular carcinoma; ovarian cancer; rectal benign neoplasm; seborrheic keratosis; stomach cancer
Dmpk	Proximity	OMIM:160900	myotonic dystrophy type 1
Six5	Proximity	OMIM:610896	branchiootorenal syndrome 2
Snrpd2	Proximity	OMIM:152700|OMIM:300809|OMIM:605480|OMIM:608437|OMIM:609903|OMIM:609939|OMIM:610065|OMIM:610066|OMIM:612254|OMIM:612378|OMIM:613145|OMIM:614420	systemic lupus erythematosus
Gipr	Proximity	OMIM:601665	cardiovascular system disease; diabetes mellitus; obesity
Eno1	Proximity		Alzheimer's disease
Lim2	Proximity	OMIM:601371; OMIM:615277	cataract; cataract 19 multiple types
Etfb	Proximity	OMIM:231680	multiple acyl-CoA dehydrogenase deficiency
Gypa	Proximity		malaria
Pdia3	Enhancer, Proximity		autoimmune hepatitis
Ubr1	Enhancer	OMIM:243800	cardiovascular system disease; Johanson-Blizzard syndrome
Tgm5	Proximity	OMIM:270300|OMIM:613088	peeling skin syndrome
Tubgcp4	Promoter, Proximity	OMIM:616335	microcephaly and chorioretinopathy 3
Rab23	Proximity	OMIM:201000|OMIM:614976	Carpenter syndrome
Pdcd1	Proximity	OMIM:114550; OMIM:612594|OMIM:612595|OMIM:612596; OMIM:152700|OMIM:300809|OMIM:605480|OMIM:608437|OMIM:609903|OMIM:609939|OMIM:610065|OMIM:610066|OMIM:612254|OMIM:612378|OMIM:613145|OMIM:614420	autoimmune hepatitis; dilated cardiomyopathy; hepatitis B; hepatitis C; hepatocellular carcinoma; lupus nephritis; multiple sclerosis; systemic lupus erythematosus
Itpkc	Proximity	OMIM:114500	colorectal cancer
Ltbp4	Proximity	OMIM:613177	autosomal recessive cutis laxa type IC; cutis laxa
Pth1r	Proximity	OMIM:215045; OMIM:600002; OMIM:156400; OMIM:125350	chondrodysplasia Blomstrand type; Eiken syndrome; Jansen's metaphyseal chondrodysplasia; osteochondrodysplasia; primary failure of tooth eruption
Myl3	Proximity	OMIM:608751	hypertrophic cardiomyopathy 8
Tmie	Proximity	OMIM:600971	autosomal recessive nonsyndromic deafness 6; sensorineural hearing loss
Per2	Proximity	OMIM:604348	advanced sleep phase syndrome; advanced sleep phase syndrome 1
Nhlrc1	Proximity	OMIM:254780	Lafora disease
Tpmt	Proximity	OMIM:247640|OMIM:613065; OMIM:610460	acute lymphoblastic leukemia; alopecia; leukopenia; thiopurine S-methyltransferase deficiency
Apob	Proximity	OMIM:300464|OMIM:607339|OMIM:608316|OMIM:608318|OMIM:608320|OMIM:610947|OMIM:611139|OMIM:612030|OMIM:614293; OMIM:143890; OMIM:615558; OMIM:605019; OMIM:167000|OMIM:607893; OMIM:603903; OMIM:125853|OMIM:601283|OMIM:601407|OMIM:603694|OMIM:608036	aortic valve stenosis; arteriosclerosis; bile duct cancer; coronary artery disease; diabetic retinopathy; familial hypercholesterolemia; familial hyperlipidemia; familial hypobetalipoproteinemia 1; familial hypobetalipoproteinemia 2; gallbladder cancer; hypobetalipoproteinemia; ovarian cancer; sickle cell anemia; type 2 diabetes mellitus
Galm	Promoter, Proximity		galactosemia
Prdm14	Proximity		lung non-small cell carcinoma
Ncoa2	Proximity	OMIM:601626	acute myeloid leukemia; colorectal carcinoma; lung non-small cell carcinoma; prostate adenocarcinoma
Nans	Promoter, Proximity	OMIM:610442	spondyloepimetaphyseal dysplasia, Genevieve-type
Pou5f1	Proximity		embryonal carcinoma; seminoma
Cchcr1	Proximity	OMIM:104000|OMIM:610753	alopecia areata
Cdsn	Proximity	OMIM:146520; OMIM:270300|OMIM:613088	alopecia; hypotrichosis 2; peeling skin syndrome
Vars2	Proximity	OMIM:615917	combined oxidative phosphorylation deficiency 20
Pik3r2	Proximity		pancreatic ductal adenocarcinoma
Mast3	Proximity	OMIM:620115	developmental and epileptic encephalopathy 108
Il12rb1	Proximity	OMIM:614891	immunodeficiency 30
Tmem231	Enhancer, Proximity	OMIM:614970	Joubert syndrome 20; Meckel syndrome
Bcar1	Enhancer, Proximity		breast ductal carcinoma
Gse1	Proximity	OMIM:613659	stomach cancer
H2-Oa	Promoter, Proximity		occupational asthma
Slc39a7	Proximity	OMIM:619693	agammaglobulinemia 9
Col11a2	Proximity	OMIM:601868; OMIM:609706; OMIM:614524; OMIM:184840; OMIM:215150	autosomal dominant nonsyndromic deafness 13; autosomal recessive nonsyndromic deafness 53; cleft palate; fibrochondrogenesis 2; osteochondrodysplasia; otospondylomegaepiphyseal dysplasia, autosomal dominant; otospondylomegaepiphyseal dysplasia, autosomal recessive; Stickler syndrome
Brd2	Proximity	OMIM:254770	B-cell lymphoma; B-lymphoblastic leukemia/lymphoma; juvenile myoclonic epilepsy; photosensitivity disease
Pbx1	Proximity	OMIM:617641	congenital anomalies of kidney and urinary tract syndrome with or without hearing loss, abnormal ears, or developmental delay
Fes	Proximity	OMIM:114550	esophagus squamous cell carcinoma; hepatocellular carcinoma; lung adenocarcinoma
Blm	Proximity	OMIM:210900	Bloom syndrome
Lzts2	Proximity		urinary system disease
Pdzd7	Proximity	OMIM:618003; OMIM:276901; OMIM:605472	autosomal recessive nonsyndromic deafness 57; Usher syndrome type 2A; Usher syndrome type 2C
Gmppb	Proximity	OMIM:615352; OMIM:615350; OMIM:615351	autosomal recessive limb-girdle muscular dystrophy type 2T; congenital muscular dystrophy-dystroglycanopathy A14; muscular dystrophy-dystroglycanopathy; muscular dystrophy-dystroglycanopathy type B14
Bsn	Proximity		epilepsy
Cux2	Promoter, Proximity	OMIM:618141	developmental and epileptic encephalopathy 67
Myl2	Proximity	OMIM:608758	familial hypertrophic cardiomyopathy; hypertrophic cardiomyopathy 10
Itga11	Proximity		pancreatic cancer
Fem1b	Proximity	OMIM:125853|OMIM:601283|OMIM:601407|OMIM:603694|OMIM:608036	type 2 diabetes mellitus
Cln6	Proximity	OMIM:601780; OMIM:204300	neuronal ceroid lipofuscinosis; neuronal ceroid lipofuscinosis 6A; neuronal ceroid lipofuscinosis 6B
Cyb5a	Promoter, Proximity	OMIM:250790	methemoglobinemia; methemoglobinemia and ambiguous genitalia
Txnip	Proximity	OMIM:114550	hepatocellular carcinoma; Reye syndrome
Pmp2	Proximity	OMIM:618279	Charcot-Marie-Tooth disease type 1G
Impa1	Proximity	OMIM:617323	autosomal recessive intellectual developmental disorder 59; intellectual disability
Srf	Proximity	OMIM:606690	cardiomyopathy; dilated cardiomyopathy; lymphangioleiomyomatosis
Mdm1	Proximity		age related macular degeneration
Cwc27	Promoter, Proximity		retinitis pigmentosa
Nuf2	Proximity		castration-resistant prostate carcinoma; pancreatic cancer
Ush1g	Proximity	OMIM:606943	Usher syndrome type 1G
Trem1	Proximity		bacterial sepsis; malaria
Trem2	Proximity	OMIM:600274	frontotemporal dementia
Prdx1	Promoter, Proximity	OMIM:277400	methylmalonic aciduria and homocystinuria type cblC
Mmachc	Proximity	OMIM:277400	methylmalonic aciduria and homocystinuria type cblC
Errfi1	Proximity	OMIM:608089	endometrial cancer; osteoarthritis
Park7	Proximity	OMIM:601367; OMIM:606324	cerebral infarction; middle cerebral artery infarction; Parkinsonism; Parkinson's disease; Parkinson's disease 7
Tnfrsf9	Proximity	OMIM:242850	primary immunodeficiency disease
Camta1	Proximity	OMIM:614756	nonprogressive cerebellar ataxia with mental retardation
Uts2	Proximity	OMIM:125853|OMIM:601283|OMIM:601407|OMIM:603694|OMIM:608036	gestational diabetes; type 2 diabetes mellitus
Per3	Proximity	OMIM:616882	advanced sleep phase syndrome; advanced sleep phase syndrome 3
Stt3b	Proximity	OMIM:615597	congenital disorder of glycosylation Ix
Kank1	Proximity	OMIM:612900	spastic quadriplegic cerebral palsy 2
Slc25a19	Promoter, Proximity		inherited metabolic disorder; microcephaly
Nup85	Proximity	OMIM:618176	nephrotic syndrome type 17
Mrps7	Proximity	OMIM:617872	combined oxidative phosphorylation deficiency 34
Grb2	Proximity	OMIM:114480; OMIM:176807|OMIM:300147|OMIM:300704|OMIM:601518|OMIM:602759|OMIM:608656|OMIM:608658|OMIM:609299|OMIM:609558|OMIM:610321|OMIM:610997|OMIM:611100|OMIM:611868|OMIM:611928|OMIM:611955|OMIM:611958|OMIM:611959	breast cancer; prostate adenocarcinoma; prostate cancer
Dvl1	Proximity	OMIM:616331; OMIM:188400	autosomal dominant Robinow syndrome 2; DiGeorge syndrome
Lmod3	Proximity	OMIM:616165	nemaline myopathy 10
Mbp	Enhancer, Proximity	OMIM:612594|OMIM:612595|OMIM:612596	multiple sclerosis
Lztfl1	Promoter, Proximity	OMIM:615994	Bardet-Biedl syndrome 17
Fyco1	Proximity	OMIM:610019	cataract 18
Tfr2	Promoter, Proximity	OMIM:231100; OMIM:604250	hemochromatosis; hemochromatosis type 3
Epo	Proximity	OMIM:617907; OMIM:608557	acute kidney failure; Alzheimer's disease; congestive heart failure; diabetic angiopathy; diabetic neuropathy; diabetic retinopathy; familial erythrocytosis 5; glaucoma; high grade glioma; limb ischemia; middle cerebral artery infarction; myocardial infarction; nephrotic syndrome; neurodegenerative disease; Parkinson's disease; placental insufficiency; porphyria; pulmonary hypertension; transient…
Actl6b	Proximity	OMIM:618468	developmental and epileptic encephalopathy 76
Mn1	Enhancer, Proximity		familial meningioma; meningioma; myeloid leukemia
Ceacam16	Proximity	OMIM:600652; OMIM:614614; OMIM:618410	autosomal dominant nonsyndromic deafness 4A; autosomal dominant nonsyndromic deafness 4B; autosomal recessive nonsyndromic deafness 113
Six3	Proximity	OMIM:157170	holoprosencephaly; holoprosencephaly 2
Speg	Proximity	OMIM:615959	centronuclear myopathy 5
Gmppa	Proximity	OMIM:615510	alacrima, achalasia, and impaired intellectual development syndrome
Obsl1	Proximity	OMIM:273750|OMIM:612921|OMIM:614205	3-M syndrome
Inha	Proximity		prostate carcinoma
Malt1	Proximity	OMIM:615468; OMIM:605027	immunodeficiency 12; lymphoma; non-Hodgkin lymphoma
Cyp4f39	Proximity		autosomal recessive congenital ichthyosis 5
Xrcc5	Enhancer, Proximity	OMIM:606963; OMIM:254500	chronic obstructive pulmonary disease; multiple myeloma; rectum cancer
Jak2	Proximity	OMIM:601626; OMIM:600880; OMIM:187950|OMIM:601977|OMIM:614521; OMIM:133100; OMIM:254450; OMIM:263300; OMIM:613659	acute myeloid leukemia; ankylosing spondylitis; Budd-Chiari syndrome; colon adenocarcinoma; Crohn's disease; esophageal carcinoma; essential thrombocythemia; familial erythrocytosis 1; leukemia; liver cancer; lung adenocarcinoma; lung non-small cell carcinoma; myelofibrosis; myeloid neoplasm; myeloproliferative neoplasm; polycythemia vera; portal hypertension; stomach cancer; thrombocytosis; thro…
Jakmip1	Promoter, Enhancer, Proximity		autism spectrum disorder
Evc	Proximity	OMIM:225500; OMIM:614429|OMIM:614431|OMIM:614432; OMIM:193530	Ellis-Van Creveld syndrome; ventricular septal defect; Weyers acrofacial dysostosis
Ptpn12	Proximity	OMIM:114500	colorectal cancer
Ndufaf5	Promoter, Proximity	OMIM:618238	nuclear type mitochondrial complex I deficiency 16
Gnrhr	Proximity	OMIM:146110	hypogonadotropic hypogonadism 7 with or without anosmia
Cep250	Proximity		retinitis pigmentosa
Rbm12	Proximity	OMIM:617629	schizophrenia 19
Nfs1	Proximity	OMIM:619386	combined oxidative phosphorylation deficiency 52
Slc19a3	Proximity	OMIM:607483	biotin-responsive basal ganglia disease
Gne	Proximity	OMIM:605820; OMIM:269921|OMIM:604369	GNE myopathy; sialuria
Pcsk2	Proximity	OMIM:608557; OMIM:125853|OMIM:601283|OMIM:601407|OMIM:603694|OMIM:608036	myocardial infarction; type 2 diabetes mellitus
Bfsp1	Proximity	OMIM:611391	cataract 33
Prok2	Proximity	OMIM:610628	hypogonadotropic hypogonadism 4 with or without anosmia
Rnf220	Proximity	OMIM:619688	hypomyelinating leukodystrophy 23
Sos2	Proximity	OMIM:616559	Noonan syndrome 9
Acox1	Proximity	OMIM:264470	peroxisomal acyl-CoA oxidase deficiency
Rnaseh1	Enhancer, Proximity	OMIM:616479	autosomal recessive progressive external ophthalmoplegia with mitochondrial DNA deletions 2
Colec11	Enhancer, Proximity	OMIM:265050	3MC syndrome 2
Rps7	Enhancer, Proximity	OMIM:612563	Diamond-Blackfan anemia 8
Slc7a5	Promoter, Proximity	OMIM:114550	autism spectrum disorder; cholangiocarcinoma; colon cancer; hepatocellular carcinoma; lung squamous cell carcinoma
Sdhaf2	Proximity	OMIM:115310|OMIM:168000|OMIM:601650|OMIM:605373|OMIM:614165	paraganglioma
Tmem216	Proximity	OMIM:608091; OMIM:603194	Joubert syndrome; Joubert syndrome 2; Meckel syndrome 2
Foxe1	Proximity	OMIM:241850; OMIM:188550	Bamforth-Lazarus syndrome; congenital hypothyroidism; thyroid gland papillary carcinoma
Katnb1	Proximity	OMIM:616212	lissencephaly 6
Shh	Proximity	OMIM:600156|OMIM:606874|OMIM:606875|OMIM:608462|OMIM:611644; OMIM:142945; OMIM:188740; OMIM:174200|OMIM:174500|OMIM:174700|OMIM:603596; OMIM:147250; OMIM:186200	basal cell carcinoma; Hirschsprung's disease; holoprosencephaly; holoprosencephaly 3; hypoplastic or aplastic tibia with polydactyly; middle cerebral artery infarction; polydactyly; solitary median maxillary central incisor; syndactyly type 4
Wwox	Promoter, Proximity	OMIM:614322; OMIM:616211; OMIM:133239	autosomal recessive spinocerebellar ataxia 12; developmental and epileptic encephalopathy 28; esophageal cancer; esophagus squamous cell carcinoma; squamous cell carcinoma
Ift172	Proximity	OMIM:606215|OMIM:614430|OMIM:614474; OMIM:619471; OMIM:616394; OMIM:615630; OMIM:192350|OMIM:276950	atrioventricular septal defect; Bardet-Biedl syndrome 20; retinal degeneration; retinitis pigmentosa 71; short-rib thoracic dysplasia 10 with or without polydactyly; VACTERL association
Gckr	Proximity	OMIM:125853|OMIM:601283|OMIM:601407|OMIM:603694|OMIM:608036	end stage renal disease; type 2 diabetes mellitus
Hpd	Proximity	OMIM:140350; OMIM:276710	hawkinsinuria; tyrosinemia type III
Gucy2c	Proximity	OMIM:614616; OMIM:601665	abdominal obesity-metabolic syndrome; congenital diarrhea 6; obesity
Map3k7	Proximity	OMIM:617137; OMIM:176807|OMIM:300147|OMIM:300704|OMIM:601518|OMIM:602759|OMIM:608656|OMIM:608658|OMIM:609299|OMIM:609558|OMIM:610321|OMIM:610997|OMIM:611100|OMIM:611868|OMIM:611928|OMIM:611955|OMIM:611958|OMIM:611959	frontometaphyseal dysplasia; frontometaphyseal dysplasia 2; prostate cancer
Adcy6	Proximity		lethal congenital contracture syndrome
Ccdc65	Proximity	OMIM:615504	primary ciliary dyskinesia 27
Stxbp1	Proximity	OMIM:612164	developmental and epileptic encephalopathy 4; West syndrome
Lrsam1	Proximity	OMIM:614436	Charcot-Marie-Tooth disease axonal type 2P
Slco2a1	Proximity	OMIM:259100	primary hypertrophic osteoarthropathy
Trf	Proximity	OMIM:209300	atransferrinemia; anemia; gastrointestinal system disease; hyperglycemia; iron deficiency anemia; restless legs syndrome; type 1 diabetes mellitus
Rfc1	Enhancer, Proximity		West Nile fever
Lias	Enhancer, Proximity	OMIM:245348|OMIM:245349|OMIM:312170|OMIM:608782|OMIM:614111	pyruvate decarboxylase deficiency
Ugdh	Enhancer, Proximity	OMIM:618792	developmental and epileptic encephalopathy 84
Pds5a	Enhancer		Cornelia de Lange syndrome
Wdr19	Enhancer, Proximity	OMIM:614376; OMIM:614378; OMIM:614377; OMIM:266900|OMIM:606995|OMIM:606996|OMIM:609254|OMIM:610189|OMIM:613615	asphyxiating thoracic dystrophy 5; Caroli disease; ciliopathy; cranioectodermal dysplasia 4; nephronophthisis 13; retinitis pigmentosa; Senior-Loken syndrome; spermatogenic failure
Bpi	Proximity		Crohn's disease
Prex2	Proximity		cholangiocarcinoma; Klatskin's tumor
Trrap	Proximity	OMIM:618778	autosomal dominant nonsyndromic deafness 75
Sdhc	Proximity	OMIM:606864; OMIM:606764; OMIM:256000; OMIM:115310|OMIM:168000|OMIM:601650|OMIM:605373|OMIM:614165	Carney-Stratakis syndrome; gastrointestinal stromal tumor; Leigh disease; lung non-small cell carcinoma; paraganglioma
Mpz	Proximity	OMIM:607791; OMIM:118200; OMIM:607677; OMIM:607736; OMIM:145900; OMIM:609136	Charcot-Marie-Tooth disease; Charcot-Marie-Tooth disease dominant intermediate D; Charcot-Marie-Tooth disease type 1B; Charcot-Marie-Tooth disease type 2I; Charcot-Marie-Tooth disease type 2J; Charcot-Marie-Tooth disease type 3; neuropathy; PCWH syndrome
Atxn2	Proximity	OMIM:168600; OMIM:183090	late onset Parkinson's disease; spinocerebellar ataxia type 2
Sh2b3	Proximity	OMIM:608232; OMIM:114500; OMIM:187950|OMIM:601977|OMIM:614521; OMIM:133100; OMIM:254450; OMIM:222100	chronic myeloid leukemia; colorectal cancer; essential thrombocythemia; familial erythrocytosis 1; myelofibrosis; type 1 diabetes mellitus
Hps6	Proximity	OMIM:614075	Hermansky-Pudlak syndrome; Hermansky-Pudlak syndrome 6
Ldb1	Proximity	OMIM:161200	nail-patella syndrome
Pitx3	Proximity	OMIM:107250; OMIM:601371; OMIM:610623; OMIM:604219	anterior segment dysgenesis; anterior segment dysgenesis 1; cataract; cataract 11 multiple types; cataract 9 multiple types; Parkinson's disease
Cep63	Promoter, Proximity	OMIM:614728	Seckel syndrome; Seckel syndrome 6
Ky	Proximity	OMIM:617114	myofibrillar myopathy 7
Mad2l2	Proximity	OMIM:617243	Fanconi anemia complementation group V
Prkcsh	Proximity	OMIM:174050	liver disease; polycystic liver disease
Acp5	Proximity		spondylometaphyseal dysplasia
Pmpcb	Promoter, Proximity	OMIM:617954	multiple mitochondrial dysfunctions syndrome 6
Slc26a5	Proximity	OMIM:613865	autosomal recessive nonsyndromic deafness 61
Akr1d1	Proximity	OMIM:235555	congenital bile acid synthesis defect 2
Cntn1	Promoter, Proximity	OMIM:612540	Compton-North congenital myopathy
Cad	Promoter, Proximity	OMIM:616457	developmental and epileptic encephalopathy 50
Mpv17	Promoter, Proximity	OMIM:203780; OMIM:618400; OMIM:251880; OMIM:256810	autosomal recessive Alport syndrome; Charcot-Marie-Tooth disease type 2EE; mitochondrial DNA depletion syndrome 3; mitochondrial DNA depletion syndrome 6; nephrotic syndrome
Eif2b4	Proximity	OMIM:620314	leukoencephalopathy with vanishing white matter; leukoencephalopathy with vanishing white matter 4
Wnt8b	Proximity	OMIM:600156|OMIM:606874|OMIM:606875|OMIM:608462|OMIM:611644	Hirschsprung's disease
Ndufb8	Proximity	OMIM:618252	nuclear type mitochondrial complex I deficiency 32
Gnal	Proximity	OMIM:615073	dystonia 25
Cdh13	Proximity	OMIM:114480; OMIM:603956; OMIM:167000|OMIM:607893; OMIM:176807|OMIM:300147|OMIM:300704|OMIM:601518|OMIM:602759|OMIM:608656|OMIM:608658|OMIM:609299|OMIM:609558|OMIM:610321|OMIM:610997|OMIM:611100|OMIM:611868|OMIM:611928|OMIM:611955|OMIM:611958|OMIM:611959; OMIM:109800	breast cancer; breast carcinoma; cervical cancer; endometrial carcinoma; lung non-small cell carcinoma; ovarian cancer; prostate cancer; urinary bladder cancer
Ift81	Proximity	OMIM:617895	short-rib thoracic dysplasia 19 with or without polydactyly
Ivd	Promoter, Proximity	OMIM:243500	amino acid metabolic disorder; isovaleric acidemia
Knstrn	Proximity		actinic keratosis; skin squamous cell carcinoma
Chst14	Proximity	OMIM:601776	Ehlers-Danlos syndrome musculocontractural type 1
Rpl21	Enhancer, Proximity	OMIM:615885	hypotrichosis 12
Prpf3	Proximity	OMIM:601414	retinitis pigmentosa; retinitis pigmentosa 18
Cdan1	Promoter, Proximity	OMIM:224120	congenital dyserythropoietic anemia; congenital dyserythropoietic anemia type Ia
Ttbk2	Proximity	OMIM:604432	spinocerebellar ataxia type 11
Hnf4a	Proximity	OMIM:144250; OMIM:616026; OMIM:125850; OMIM:125853|OMIM:601283|OMIM:601407|OMIM:603694|OMIM:608036	familial combined hyperlipidemia; Fanconi renotubular syndrome 4; Fanconi syndrome; hypoglycemia; maturity-onset diabetes of the young type 1; type 2 diabetes mellitus
Ada	Promoter, Enhancer, Proximity	OMIM:102700; OMIM:600807; OMIM:150699	adenosine deaminase deficiency; asthma; colon cancer; pleural tuberculosis; severe combined immunodeficiency; uterine fibroid
Stk4	Promoter, Enhancer, Proximity	OMIM:242850	primary immunodeficiency disease
Kif1a	Promoter, Proximity	OMIM:614213; OMIM:610357; OMIM:614255	hereditary sensory neuropathy; hereditary sensory neuropathy type 2C; hereditary spastic paraplegia; hereditary spastic paraplegia 30; NESCAV syndrome
Agxt	Proximity	OMIM:259900	primary hyperoxaluria type 1
Lhcgr	Proximity	OMIM:114480; OMIM:176410	breast cancer; familial male-limited precocious puberty; gonadal disease; Leydig cell hypoplasia; Leydig cell tumor
Afap1	Proximity	OMIM:137750|OMIM:177700|OMIM:602429|OMIM:603383|OMIM:606689|OMIM:608695|OMIM:608696|OMIM:609745|OMIM:609887|OMIM:610535|OMIM:611274|OMIM:611276|OMIM:613100	open-angle glaucoma
Pgap1	Proximity		holoprosencephaly
Diaph1	Proximity	OMIM:124900	autosomal dominant nonsyndromic deafness 1; sensorineural hearing loss
Nrg1	Proximity	OMIM:608557; OMIM:181500; OMIM:603013	bipolar disorder; cerebral malaria; Charcot-Marie-Tooth disease; dementia; middle cerebral artery infarction; myocardial infarction; psychotic disorder; schizophrenia; schizophrenia 6; tuberculosis
Uvssa	Promoter, Proximity	OMIM:600630|OMIM:614621|OMIM:614640	UV-sensitive syndrome
Npr1	Promoter, Proximity	OMIM:608557	myocardial infarction
Crtc1	Proximity	OMIM:608520|OMIM:608691	major depressive disorder
Crlf1	Proximity	OMIM:272430	cold-induced sweating syndrome 1
Kxd1	Proximity		Hermansky-Pudlak syndrome
Fkbp8	Proximity	OMIM:119800	clubfoot; spina bifida
Setbp1	Proximity	OMIM:616078	autosomal dominant intellectual developmental disorder 29
Egln3	Proximity	OMIM:300854	renal cell carcinoma
Gcsh	Proximity		multiple mitochondrial dysfunctions syndrome
Dcaf17	Proximity	OMIM:241080	Woodhouse-Sakati syndrome
Abca1	Proximity	OMIM:300464|OMIM:607339|OMIM:608316|OMIM:608318|OMIM:608320|OMIM:610947|OMIM:611139|OMIM:612030|OMIM:614293; OMIM:601665; OMIM:604091; OMIM:205400; OMIM:125853|OMIM:601283|OMIM:601407|OMIM:603694|OMIM:608036	Alzheimer's disease; coronary artery disease; hypolipoproteinemia; obesity; primary hypoalphalipoproteinemia 1; Tangier disease; type 2 diabetes mellitus
Pstpip2	Enhancer, Proximity	OMIM:259680	chronic recurrent multifocal osteomyelitis
Lpin1	Promoter, Proximity		lipodystrophy
Mto1	Proximity	OMIM:614702	combined oxidative phosphorylation deficiency; combined oxidative phosphorylation deficiency 10
Trim2	Proximity	OMIM:615490	Charcot-Marie-Tooth disease type 2R
Exosc3	Proximity	OMIM:614678	pontocerebellar hypoplasia type 1B
Myo7a	Proximity	OMIM:601317; OMIM:600060; OMIM:276900	autosomal dominant nonsyndromic deafness 11; autosomal recessive nonsyndromic deafness 2; congenital nystagmus; Leber congenital amaurosis; sensorineural hearing loss; Usher syndrome; Usher syndrome type 1
Capn5	Proximity	OMIM:193235	neovascular inflammatory vitreoretinopathy
Crh	Proximity	OMIM:601665; OMIM:167870|OMIM:607853|OMIM:609985; OMIM:605635|OMIM:613677	obesity; panic disorder; primary hyperaldosteronism
B3gat3	Promoter, Proximity	OMIM:245600	Larsen-like syndrome B3GAT3 type
Bscl2	Proximity	OMIM:269700; OMIM:270685	congenital generalized lipodystrophy type 2; hereditary spastic paraplegia; hereditary spastic paraplegia 17; lipodystrophy; male infertility
Uqcc3	Proximity	OMIM:616111	mitochondrial complex III deficiency nuclear type 9
Ganab	Proximity	OMIM:600666; OMIM:174050	polycystic kidney disease; polycystic kidney disease 3; polycystic liver disease
Rom1	Proximity	OMIM:608133	retinitis pigmentosa 7
Mta2	Proximity	OMIM:152700|OMIM:300809|OMIM:605480|OMIM:608437|OMIM:609903|OMIM:609939|OMIM:610065|OMIM:610066|OMIM:612254|OMIM:612378|OMIM:613145|OMIM:614420	systemic lupus erythematosus
Itga6	Promoter, Proximity	OMIM:226700; OMIM:226730	junctional epidermolysis bullosa; junctional epidermolysis bullosa Herlitz type; junctional epidermolysis bullosa with pyloric atresia
Rapgef4	Proximity	OMIM:209850	autistic disorder
Erbb4	Proximity	OMIM:615515; OMIM:114500; OMIM:114550	amyotrophic lateral sclerosis type 19; colorectal cancer; esophagus squamous cell carcinoma; hepatocellular carcinoma; lung adenocarcinoma
Gys2	Proximity		glycogen storage disease
Kcnj8	Proximity	OMIM:300464|OMIM:607339|OMIM:608316|OMIM:608318|OMIM:608320|OMIM:610947|OMIM:611139|OMIM:612030|OMIM:614293; OMIM:239850	coronary artery disease; hypertrichotic osteochondrodysplasia Cantu type
Abcc9	Proximity	OMIM:608569; OMIM:607554|OMIM:608583|OMIM:608988|OMIM:611493|OMIM:611494|OMIM:612201|OMIM:612240|OMIM:613055|OMIM:613980|OMIM:614022|OMIM:614049|OMIM:614050|OMIM:615377|OMIM:615378|OMIM:615770; OMIM:239850	dilated cardiomyopathy; dilated cardiomyopathy 1O; familial atrial fibrillation; hypertrichotic osteochondrodysplasia Cantu type
Pnpt1	Promoter, Proximity	OMIM:614934; OMIM:614932; OMIM:608703	autosomal recessive nonsyndromic deafness 70; combined oxidative phosphorylation deficiency 13; spinocerebellar ataxia type 25
Nup98	Promoter, Proximity		T-cell acute lymphoblastic leukemia
Pgap2	Promoter, Proximity	OMIM:614207	hyperphosphatasia with impaired intellectual development syndrome 3
Stim1	Proximity	OMIM:114500; OMIM:606764; OMIM:612783; OMIM:211980|OMIM:608935|OMIM:612571|OMIM:612593|OMIM:614210; OMIM:185070; OMIM:160565	colorectal cancer; gastrointestinal stromal tumor; immunodeficiency 10; lung cancer; Stormorken syndrome; tubular aggregate myopathy 1
Foxe3	Proximity	OMIM:610256; OMIM:612968; OMIM:610256; OMIM:132900|OMIM:607086|OMIM:607087|OMIM:611788|OMIM:613780|OMIM:615436	anterior segment dysgenesis; anterior segment dysgenesis 2; cataract 34 multiple types; congenital aphakia; thoracic aortic aneurysm
Chrna1	Promoter, Proximity	OMIM:601462; OMIM:608930	congenital myasthenic syndrome 1A; congenital myasthenic syndrome 1B
Chn1	Proximity	OMIM:126800|OMIM:604356	Duane retraction syndrome
Ift88	Proximity	OMIM:263200; OMIM:106700	autosomal recessive polycystic kidney disease; mitral valve disease; scimitar syndrome
Trak1	Promoter, Proximity	OMIM:618201; OMIM:184850	developmental and epileptic encephalopathy 68; Stiff-Person syndrome
Tgfbr1	Proximity	OMIM:114500; OMIM:609192; OMIM:109800	colorectal cancer; Ferguson-Smith tumor; Loeys-Dietz syndrome; Loeys-Dietz syndrome 1; Lynch syndrome; osteoarthritis; pancreatic ductal adenocarcinoma; urinary bladder cancer
Alg2	Proximity	OMIM:607906; OMIM:616228	congenital disorder of glycosylation Ii; congenital myasthenic syndrome 14
Fgl2	Promoter, Proximity		autoimmune glomerulonephritis
Acvrl1	Proximity	OMIM:108010; OMIM:187300|OMIM:600376|OMIM:601101|OMIM:615506	arteriovenous malformations of the brain; hereditary hemorrhagic telangiectasia; pulmonary hypertension
Acvr1b	Proximity	OMIM:182280; OMIM:156240; OMIM:613659	lung non-small cell carcinoma; lung small cell carcinoma; malignant mesothelioma; pancreatic cancer; stomach cancer
Slc12a5	Proximity	OMIM:616645; OMIM:616685	developmental and epileptic encephalopathy 34; epilepsy; idiopathic generalized epilepsy 14
Cd40	Proximity	OMIM:600807; OMIM:113970; OMIM:151430; OMIM:606843; OMIM:611775; OMIM:254500; OMIM:612594|OMIM:612595|OMIM:612596; OMIM:605027; OMIM:180300; OMIM:152700|OMIM:300809|OMIM:605480|OMIM:608437|OMIM:609903|OMIM:609939|OMIM:610065|OMIM:610066|OMIM:612254|OMIM:612378|OMIM:613145|OMIM:614420	arthritis; asthma; B-cell lymphoma; Burkitt lymphoma; Crohn's disease; diffuse large B-cell lymphoma; end stage renal disease; follicular lymphoma; Graves' disease; hyperimmunoglobulin syndrome; immunodeficiency with hyper IgM type 3; Kawasaki disease; melanoma; multiple myeloma; multiple sclerosis; non-Hodgkin lymphoma; pancreatic ductal carcinoma; pemphigus; plasma cell leukemia; psoriasis; rhe…
Fbn2	Enhancer, Proximity	OMIM:121050	congenital contractural arachnodactyly; distal arthrogryposis; scoliosis
Slc12a2	Proximity	OMIM:619081	autosomal dominant nonsyndromic deafness 78
Frrs1l	Proximity	OMIM:616981	developmental and epileptic encephalopathy 37
Dync2li1	Proximity		asphyxiating thoracic dystrophy
Abcg5	Proximity	OMIM:210250	arteriosclerosis; sitosterolemia
Abcg8	Proximity	OMIM:601665; OMIM:210250	arteriosclerosis; familial hyperlipidemia; obesity; sitosterolemia
Lrpprc	Proximity	OMIM:220111; OMIM:256000	French Canadian Leigh disease; Leigh disease
Lipg	Proximity	OMIM:601367; OMIM:300464|OMIM:607339|OMIM:608316|OMIM:608318|OMIM:608320|OMIM:610947|OMIM:611139|OMIM:612030|OMIM:614293; OMIM:608557	cardiovascular system disease; cerebral infarction; coronary artery disease; myocardial infarction
Galnt2	Proximity		congenital disorder of glycosylation type II
Ccdc85c	Proximity	OMIM:123155|OMIM:236600|OMIM:236635|OMIM:307000|OMIM:615219	hydrocephalus
Cyp46a1	Proximity		Alzheimer's disease
Eml1	Proximity	OMIM:600348	congenital nervous system abnormality; subcortical band heterotopia
Sos1	Proximity	OMIM:135300|OMIM:605544|OMIM:609955|OMIM:611010; OMIM:610733; OMIM:265500	atrial heart septal defect; gingival fibromatosis; Noonan syndrome; Noonan syndrome 4; pulmonary valve stenosis
Rmnd1	Proximity	OMIM:614922	combined oxidative phosphorylation deficiency 11
Pdlim3	Proximity		arrhythmogenic right ventricular cardiomyopathy
Ufsp2	Proximity	OMIM:142669; OMIM:620028	Beukes hip dysplasia; developmental and epileptic encephalopathy 106
Ptprf	Proximity		hyperinsulinism
Szt2	Proximity	OMIM:615476	developmental and epileptic encephalopathy 18
Mpl	Proximity	OMIM:604498; OMIM:187950|OMIM:601977|OMIM:614521; OMIM:254450; OMIM:188000|OMIM:273900|OMIM:300367|OMIM:313900|OMIM:612004	congenital amegakaryocytic thrombocytopenia; essential thrombocythemia; myelofibrosis; thrombocytopenia; thrombocytosis
Pde3a	Enhancer, Proximity	OMIM:112410	hypertension and brachydactyly syndrome
Gipc1	Proximity	OMIM:618940	oculopharyngodistal myopathy 2
M1ap	Proximity	OMIM:619108	spermatogenic failure 48
Loxl3	Proximity	OMIM:160700|OMIM:255500|OMIM:300613|OMIM:310460|OMIM:603221|OMIM:608367|OMIM:608474|OMIM:608908|OMIM:609256|OMIM:609257|OMIM:609258|OMIM:609259|OMIM:609994|OMIM:609995|OMIM:610320|OMIM:612554|OMIM:612717|OMIM:613959|OMIM:613969|OMIM:614166|OMIM:614167|OMIM:615420|OMIM:615431|OMIM:615946	myopia
Htra2	Proximity	OMIM:617248	3-methylglutaconic aciduria type 8; motor neuron disease; Parkinson's disease
Tlx2	Proximity		intestinal pseudo-obstruction
Mogs	Proximity	OMIM:606056	congenital disorder of glycosylation type IIb
Dctn1	Proximity	OMIM:105400; OMIM:607641; OMIM:168605	amyotrophic lateral sclerosis type 1; distal hereditary motor neuronopathy type 7B; Perry syndrome
Lmbrd1	Proximity	OMIM:277380	methylmalonic aciduria and homocystinuria type cblF
Mapk8ip1	Proximity	OMIM:125853|OMIM:601283|OMIM:601407|OMIM:603694|OMIM:608036	type 2 diabetes mellitus
Slc35c1	Proximity	OMIM:266265	congenital disorder of glycosylation type IIc
Cdc6	Enhancer, Proximity	OMIM:613805	Meier-Gorlin syndrome 5
Nr1d1	Enhancer, Proximity		brain small vessel disease
Smarce1	Enhancer	OMIM:616938	Coffin-Siris syndrome 5; familial meningioma; meningioma
Rara	Enhancer, Proximity	OMIM:612376	acute promyelocytic leukemia
Thra	Enhancer, Proximity	OMIM:614450; OMIM:300854; OMIM:188570|OMIM:274300	congenital nongoitrous hypothyroidism 6; renal cell carcinoma; thyroid hormone resistance syndrome
Magi2	Proximity	OMIM:617609	nephrotic syndrome type 15
Strc	Proximity	OMIM:603720	autosomal recessive nonsyndromic deafness 16; sensorineural hearing loss
Terc	Proximity	OMIM:127550; OMIM:166710; OMIM:176807|OMIM:300147|OMIM:300704|OMIM:601518|OMIM:602759|OMIM:608656|OMIM:608658|OMIM:609299|OMIM:609558|OMIM:610321|OMIM:610997|OMIM:611100|OMIM:611868|OMIM:611928|OMIM:611955|OMIM:611958|OMIM:611959	autosomal dominant dyskeratosis congenita 1; cervix uteri carcinoma in situ; melanoma; osteoporosis; prostate cancer
Crnkl1	Enhancer, Proximity		basal cell carcinoma
Naa20	Enhancer, Proximity	OMIM:619717	autosomal recessive intellectual developmental disorder 73
Cfap61	Proximity		oligoasthenoteratozoospermia; spermatogenic failure
Mir31	Proximity	OMIM:114500; OMIM:161550|OMIM:607107	colorectal cancer; nasopharynx carcinoma
Snora31	Proximity		brain disease
Cfap69	Proximity	OMIM:617959	spermatogenic failure 24
Vipr1	Proximity	OMIM:200400	achalasia
Polg	Promoter, Proximity	OMIM:203700; OMIM:157640; OMIM:258450; OMIM:114550; OMIM:613662; OMIM:612594|OMIM:612595|OMIM:612596; OMIM:614286; OMIM:607459	Alpers-Huttenlocher syndrome; autosomal dominant progressive external ophthalmoplegia 1; autosomal recessive progressive external ophthalmoplegia 1; cardiomyopathy; cerebellar ataxia; chronic progressive external ophthalmoplegia; epilepsy; hepatocellular carcinoma; mitochondrial DNA depletion syndrome 4b; mitochondrial encephalomyopathy; multiple sclerosis; myelodysplastic syndrome; Parkinson's d…
Rlbp1	Proximity	OMIM:607475; OMIM:136880; OMIM:607476	Bothnia retinal dystrophy; fundus albipunctatus; Newfoundland cone-rod dystrophy; night blindness; retinitis pigmentosa
Fanci	Proximity	OMIM:609053	Fanconi anemia; Fanconi anemia complementation group I; female breast cancer
Mir9-3	Proximity		lung squamous cell carcinoma
Cyb5r4	Proximity	OMIM:125853|OMIM:601283|OMIM:601407|OMIM:603694|OMIM:608036	type 2 diabetes mellitus
Mrap2	Proximity	OMIM:601665	obesity
Ptpro	Promoter, Proximity	OMIM:614196	nephrotic syndrome type 6
Eps8	Proximity	OMIM:615974	autosomal recessive nonsyndromic deafness 102
Psmb9	Proximity	OMIM:612594|OMIM:612595|OMIM:612596; OMIM:300854; OMIM:193200	ankylosing spondylitis; autoimmune thyroiditis; lymphoma; multiple sclerosis; psoriasis; renal cell carcinoma; vitiligo
Tap1	Proximity	OMIM:600807; OMIM:211400|OMIM:613021|OMIM:613071; OMIM:603956; OMIM:604571; OMIM:137750|OMIM:177700|OMIM:602429|OMIM:603383|OMIM:606689|OMIM:608695|OMIM:608696|OMIM:609745|OMIM:609887|OMIM:610535|OMIM:611274|OMIM:611276|OMIM:613100; OMIM:181500; OMIM:222100	allergic disease; ankylosing spondylitis; asthma; bronchiectasis; cervical cancer; diffuse scleroderma; extrinsic allergic alveolitis; MHC class I deficiency; open-angle glaucoma; psoriasis; pulmonary tuberculosis; reactive arthritis; rhinitis; schizophrenia; type 1 diabetes mellitus
Psmb8	Proximity	OMIM:256040	proteasome-associated autoinflammatory syndrome 1
Tap2	Promoter, Proximity	OMIM:603956; OMIM:604571; OMIM:612594|OMIM:612595|OMIM:612596; OMIM:180300; OMIM:152700|OMIM:300809|OMIM:605480|OMIM:608437|OMIM:609903|OMIM:609939|OMIM:610065|OMIM:610066|OMIM:612254|OMIM:612378|OMIM:613145|OMIM:614420; OMIM:222100	allergic contact dermatitis; Alzheimer's disease; ankylosing spondylitis; aspirin-induced respiratory disease; cervical cancer; cervix carcinoma; dengue hemorrhagic fever; diffuse scleroderma; limited scleroderma; lymphoproliferative syndrome; MHC class I deficiency; multiple sclerosis; psoriasis; pulmonary tuberculosis; reactive arthritis; rheumatoid arthritis; systemic lupus erythematosus; tube…
Btnl2	Proximity	OMIM:300464|OMIM:607339|OMIM:608316|OMIM:608318|OMIM:608320|OMIM:610947|OMIM:611139|OMIM:612030|OMIM:614293; OMIM:611775; OMIM:180300	berylliosis; coronary artery disease; Graves' disease; Kawasaki disease; rheumatoid arthritis; sarcoidosis; tuberculosis; ulcerative colitis
Robo1	Proximity	OMIM:257400; OMIM:211980|OMIM:608935|OMIM:612571|OMIM:612593|OMIM:614210; OMIM:254500	autosomal recessive congenital nystagmus; congenital nystagmus; cystic kidney disease; lung cancer; multiple myeloma; panhypopituitarism; plasmacytoma
App	Proximity	OMIM:104300; OMIM:605714	Alzheimer's disease; Alzheimer's disease 1; APP-related cerebral amyloid angiopathy; cognitive disorder; traumatic brain injury; visual epilepsy
Rpl38	Promoter, Proximity		otitis media
Casz1	Proximity	OMIM:607872	chromosome 1p36 deletion syndrome
Sptan1	Proximity	OMIM:613477	developmental and epileptic encephalopathy 5
Guca1b	Proximity	OMIM:613827	retinitis pigmentosa 48
Guca1a	Proximity	OMIM:602093	cone-rod dystrophy 14
Pla2g7	Proximity	OMIM:100070|OMIM:609782|OMIM:611891|OMIM:614375; OMIM:600807; OMIM:300464|OMIM:607339|OMIM:608316|OMIM:608318|OMIM:608320|OMIM:610947|OMIM:611139|OMIM:612030|OMIM:614293; OMIM:161950; OMIM:600995; OMIM:125853|OMIM:601283|OMIM:601407|OMIM:603694|OMIM:608036	abdominal aortic aneurysm; asthma; atherosclerosis; coronary artery disease; glomerulosclerosis; hemolytic-uremic syndrome; IgA glomerulonephritis; nephrotic syndrome type 2; proteinuria; type 2 diabetes mellitus
Slc25a27	Proximity	OMIM:181500	schizophrenia
Mc2r	Proximity	OMIM:202200	glucocorticoid deficiency 1; West syndrome
Rint1	Enhancer, Proximity		infantile liver failure syndrome
Pus7	Enhancer, Proximity	OMIM:618342	intellectual developmental disorder with abnormal behavior, microcephaly, and short stature
Lyst	Proximity	OMIM:214500; OMIM:177650; OMIM:185050	Chediak-Higashi syndrome; exfoliation syndrome; platelet storage pool deficiency
Kdelr2	Proximity	OMIM:619131	osteogenesis imperfecta type 21
Npr2	Proximity	OMIM:100800; OMIM:602875; OMIM:145500|OMIM:603918|OMIM:604329|OMIM:607329|OMIM:608742|OMIM:610261|OMIM:610262|OMIM:610948|OMIM:611014; OMIM:615923	achondroplasia; acromesomelic dysplasia, Maroteaux type; essential hypertension; Miura type epiphyseal chondrodysplasia
Pax1	Proximity		branchiootorenal syndrome
Nup88	Proximity	OMIM:618393	fetal akinesia deformation sequence syndrome 4
C1qbp	Proximity	OMIM:617713	combined oxidative phosphorylation deficiency 33
Mgme1	Proximity	OMIM:615084	mitochondrial DNA depletion syndrome 11
Ovol2	Enhancer, Proximity	OMIM:122000	posterior polymorphous corneal dystrophy 1
Lman1	Enhancer	OMIM:227400; OMIM:613225|OMIM:613235	factor V deficiency; factor XIII deficiency
Rabggta	Proximity		Hermansky-Pudlak syndrome
Nfatc4	Proximity		dilated cardiomyopathy
Cldn11	Proximity	OMIM:619328	hypomyelinating leukodystrophy 22
Slc7a14	Proximity	OMIM:615725	blindness; retinitis pigmentosa 68; sensorineural hearing loss
Tmem53	Proximity	OMIM:619727	craniotubular dysplasia Ikegawa type
Ngfr	Proximity		Alzheimer's disease; depressive disorder
Dpys	Promoter, Proximity	OMIM:222748	dihydropyrimidinase deficiency; purine-pyrimidine metabolic disorder
Lrp12	Proximity	OMIM:164310	oculopharyngodistal myopathy 1
Nfatc1	Proximity	OMIM:614429|OMIM:614431|OMIM:614432	congenital heart disease; ventricular septal defect
Fgfr2	Proximity	OMIM:101200; OMIM:207410; OMIM:123790; OMIM:114480; OMIM:123100|OMIM:182212|OMIM:600593|OMIM:600775|OMIM:604757|OMIM:615314; OMIM:123500; OMIM:114550; OMIM:123150; OMIM:149730; OMIM:101600; OMIM:101400|OMIM:180750; OMIM:613659; OMIM:109800	acrocephalosyndactylia; Antley-Bixler syndrome; Antley-Bixler syndrome without disordered steroidogenesis; Beare-Stevenson cutis gyrata syndrome; breast cancer; colorectal adenocarcinoma; craniosynostosis; Crouzon syndrome; dysgerminoma; female breast carcinoma; hepatocellular carcinoma; intestinal atresia; Jackson-Weiss syndrome; lacrimoauriculodentodigital syndrome 1; Pfeiffer syndrome; Saethre…
Crb1	Proximity	OMIM:613835; OMIM:172870; OMIM:600105	cone-rod dystrophy; Leber congenital amaurosis; Leber congenital amaurosis 8; pigmented paravenous chorioretinal atrophy; retinitis pigmentosa; retinitis pigmentosa 12
Aspm	Promoter, Proximity	OMIM:608716	microcephaly; primary autosomal recessive microcephaly; primary autosomal recessive microcephaly 5; visual epilepsy
Cdkn1b	Proximity	OMIM:601626; OMIM:114480; OMIM:610755; OMIM:614286	acute myeloid leukemia; breast cancer; multiple endocrine neoplasia type 4; myelodysplastic syndrome
Mrps28	Proximity	OMIM:618958	combined oxidative phosphorylation deficiency 47
Cda	Promoter, Proximity		lung non-small cell carcinoma
Camk2n1	Proximity	OMIM:167000|OMIM:607893	ovarian cancer; ovarian carcinoma; prostate adenocarcinoma
Cog8	Proximity	OMIM:611182	congenital disorder of glycosylation type IIh
Impa2	Proximity	OMIM:181500	bipolar disorder; schizophrenia
Cidea	Proximity	OMIM:601665	obesity
Tgfbr2	Enhancer, Proximity	OMIM:119570; OMIM:188400; OMIM:133239; OMIM:614331; OMIM:610168; OMIM:154700; OMIM:276300; OMIM:176807|OMIM:300147|OMIM:300704|OMIM:601518|OMIM:602759|OMIM:608656|OMIM:608658|OMIM:609299|OMIM:609558|OMIM:610321|OMIM:610997|OMIM:611100|OMIM:611868|OMIM:611928|OMIM:611955|OMIM:611958|OMIM:611959	cleft soft palate; colon cancer; DiGeorge syndrome; esophageal cancer; hereditary nonpolyposis colorectal cancer type 6; Loeys-Dietz syndrome; Loeys-Dietz syndrome 2; Lynch syndrome; Marfan syndrome; mismatch repair cancer syndrome; pancreatic cancer; prostate cancer
Tlr6	Promoter, Proximity	OMIM:600807	aspergillosis; asthma; infective endocarditis; rhinitis; tuberculosis
Tlr1	Proximity	OMIM:600807; OMIM:161950; OMIM:607572|OMIM:609888|OMIM:613407	aspergillosis; asthma; IgA glomerulonephritis; leprosy; pyelonephritis; tuberculosis
Trp73	Proximity		otitis media; adenoma; breast cancer; cervical cancer; colorectal cancer; lung cancer; lung non-small cell carcinoma; lung small cell carcinoma; lung squamous cell carcinoma; nephroblastoma; primary ciliary dyskinesia; renal cell carcinoma
Slc12a6	Proximity	OMIM:218000	agenesis of the corpus callosum with peripheral neuropathy; Charcot-Marie-Tooth disease; motor peripheral neuropathy
Nop10	Proximity	OMIM:224230	autosomal recessive dyskeratosis congenita 1
Mef2a	Proximity		dilated cardiomyopathy
Tph1	Proximity	OMIM:143465|OMIM:608903|OMIM:608904|OMIM:608905|OMIM:608906|OMIM:612311|OMIM:612312; OMIM:181500	alcohol use disorder; Alzheimer's disease; attention deficit hyperactivity disorder; borderline personality disorder; depressive disorder; postpartum depression; schizophrenia; scoliosis
Hps5	Promoter, Proximity	OMIM:614074; OMIM:185050	Hermansky-Pudlak syndrome; Hermansky-Pudlak syndrome 5; platelet storage pool deficiency
Car9	Promoter, Proximity		hepatitis B; lung non-small cell carcinoma; renal cell carcinoma
Rusc2	Proximity	OMIM:617773	autosomal recessive intellectual developmental disorder 61
Rmrp	Proximity	OMIM:607095; OMIM:250250	anauxetic dysplasia 1; cartilage-hair hypoplasia
Tpm2	Proximity	OMIM:108120; OMIM:609285	distal arthrogryposis type 1A; nemaline myopathy 4
Gba2	Proximity	OMIM:614409	hereditary spastic paraplegia 46
Cog1	Proximity	OMIM:611209	congenital disorder of glycosylation type IIg
Rragd	Proximity		primary hypomagnesemia
Gabrr2	Proximity	OMIM:209850	autistic disorder
Eogt	Proximity	OMIM:100300|OMIM:614219|OMIM:614814|OMIM:615297|OMIM:616028	Adams-Oliver syndrome
Fanca	Proximity	OMIM:601626; OMIM:114480; OMIM:603956; OMIM:227650; OMIM:167000|OMIM:607893; OMIM:608035|OMIM:612263; OMIM:109800	acute myeloid leukemia; breast cancer; cervical cancer; esophagus squamous cell carcinoma; Fanconi anemia; Fanconi anemia complementation group A; ovarian cancer; pancreatic cancer; primary ovarian insufficiency; skin melanoma; urinary bladder cancer
Mc1r	Proximity	OMIM:608520|OMIM:608691; OMIM:203200	familial melanoma; major depressive disorder; melanoma; oculocutaneous albinism type II; pigmentation disease
Tubb3	Proximity	OMIM:614039; OMIM:600638	complex cortical dysplasia with other brain malformations 1; congenital fibrosis of the extraocular muscles; congenital fibrosis of the extraocular muscles 3A
Dcc	Proximity	OMIM:114500; OMIM:133239	colorectal cancer; congenital mirror movement disorder; esophageal cancer; esophagus squamous cell carcinoma
Braf	Proximity	OMIM:115150; OMIM:114500; OMIM:246400|OMIM:604856; OMIM:613706; OMIM:613707; OMIM:188550	bile duct adenoma; cardiofaciocutaneous syndrome; cardiofaciocutaneous syndrome 1; cholangiocarcinoma; colon carcinoma; colorectal adenocarcinoma; colorectal cancer; dysembryoplastic neuroepithelial tumor; endometrial carcinoma; familial melanoma; germinoma; intrahepatic cholangiocarcinoma; Langerhans-cell histiocytosis; malignant astrocytoma; melanoma; Noonan syndrome 7; Noonan syndrome with mul…
Zap70	Promoter, Proximity	OMIM:269840; OMIM:180300	immunodeficiency 48; rheumatoid arthritis; severe combined immunodeficiency
Notch4	Proximity	OMIM:104000|OMIM:610753; OMIM:612594|OMIM:612595|OMIM:612596; OMIM:181500; OMIM:181750; OMIM:222100	alopecia areata; dementia; ductal carcinoma in situ; multiple sclerosis; schizophrenia; systemic scleroderma; type 1 diabetes mellitus
Ager	Proximity	OMIM:300464|OMIM:607339|OMIM:608316|OMIM:608318|OMIM:608320|OMIM:610947|OMIM:611139|OMIM:612030|OMIM:614293; OMIM:219700; OMIM:612594|OMIM:612595|OMIM:612596; OMIM:608557; OMIM:181500; OMIM:152700|OMIM:300809|OMIM:605480|OMIM:608437|OMIM:609903|OMIM:609939|OMIM:610065|OMIM:610066|OMIM:612254|OMIM:612378|OMIM:613145|OMIM:614420; OMIM:222100; OMIM:125853|OMIM:601283|OMIM:601407|OMIM:603694|OMIM:608…	acute kidney failure; Alzheimer's disease; aspergillosis; cardiovascular system disease; chronic kidney disease; coronary artery disease; cystic fibrosis; diabetic retinopathy; lupus nephritis; melanoma; mild cognitive impairment; morbid obesity; multiple sclerosis; myocardial infarction; proteinuria; psoriasis; schizophrenia; schizotypal personality disorder; systemic lupus erythematosus; type 1…
Ppt2	Proximity		neuronal ceroid lipofuscinosis
Nqo1	Promoter, Proximity	OMIM:247640|OMIM:613065; OMIM:601626; OMIM:600807; OMIM:608232; OMIM:606963; OMIM:254500	acute lymphoblastic leukemia; acute myeloid leukemia; asthma; chronic myeloid leukemia; chronic obstructive pulmonary disease; leukemia; lung disease; lung non-small cell carcinoma; macular degeneration; multiple myeloma; small cell carcinoma; urinary system cancer
Col4a4	Proximity	OMIM:203780; OMIM:141200	autosomal recessive Alport syndrome; benign familial hematuria; end stage renal disease
Zfyve27	Proximity	OMIM:610244	hereditary spastic paraplegia 33
Mir206	Proximity	OMIM:613659	stomach cancer
Il17a	Proximity	OMIM:607154; OMIM:600807; OMIM:180300; OMIM:187360	allergic rhinitis; ankylosing spondylitis; asthma; bronchiolitis; Graves' disease; macular degeneration; Mycobacterium avium complex disease; psoriasis; psoriatic arthritis; rheumatoid arthritis; rhinitis; temporal arteritis
Il17f	Proximity	OMIM:114580|OMIM:212050|OMIM:607644|OMIM:613108|OMIM:613956|OMIM:614162|OMIM:615527|OMIM:616445	chronic mucocutaneous candidiasis
Daxx	Proximity		appendiceal neoplasm; islet cell tumor; oral squamous cell carcinoma; ovary epithelial cancer; pancreatic endocrine carcinoma
Tapbp	Proximity	OMIM:604571	MHC class I deficiency; severe combined immunodeficiency
Cyp24a1	Proximity	OMIM:114500; OMIM:211980|OMIM:608935|OMIM:612571|OMIM:612593|OMIM:614210; OMIM:182280	colon cancer; colorectal adenocarcinoma; colorectal adenoma; colorectal cancer; esophagus squamous cell carcinoma; hypercalcemia; lung adenocarcinoma; lung cancer; lung carcinoma; lung non-small cell carcinoma; lung small cell carcinoma; oral squamous cell carcinoma; rectum cancer; ulcerative colitis
Psph	Proximity	OMIM:614023	PSPH deficiency
Chchd2	Promoter, Proximity	OMIM:616710	Parkinson's disease 22
Nod2	Proximity	OMIM:600807; OMIM:109100; OMIM:109650; OMIM:186580; OMIM:114480; OMIM:606963; OMIM:300464|OMIM:607339|OMIM:608316|OMIM:608318|OMIM:608320|OMIM:610947|OMIM:611139|OMIM:612030|OMIM:614293; OMIM:134610|OMIM:249100; OMIM:614395; OMIM:266600; OMIM:607572|OMIM:609888|OMIM:613407; OMIM:211980|OMIM:608935|OMIM:612571|OMIM:612593|OMIM:614210; OMIM:167000|OMIM:607893; OMIM:152700|OMIM:300809|OMIM:605480|OM…	asthma; autoimmune disease; Behcet's disease; Blau syndrome; breast cancer; bronchiolitis obliterans; chronic obstructive pulmonary disease; colorectal adenocarcinoma; coronary artery disease; Crohn's disease; familial mediterranean fever; gastritis; gastrointestinal carcinoma; graft-versus-host disease; inflammatory bowel disease 1; intestinal disease; larynx cancer; leprosy; lung cancer; mening…
Cyld	Proximity	OMIM:605041	Brooke-Spiegler syndrome
Srcap	Proximity	OMIM:136140	Floating-Harbor syndrome
Phkg2	Proximity	OMIM:613027	glycogen storage disease; glycogen storage disease IXc; liver cirrhosis
Ctf1	Proximity	OMIM:125853|OMIM:601283|OMIM:601407|OMIM:603694|OMIM:608036	abdominal obesity-metabolic syndrome; dilated cardiomyopathy; type 2 diabetes mellitus
Pyroxd1	Promoter, Proximity	OMIM:617258	myofibrillar myopathy 8
Iapp	Proximity	OMIM:222100; OMIM:125853|OMIM:601283|OMIM:601407|OMIM:603694|OMIM:608036	type 1 diabetes mellitus; type 2 diabetes mellitus
Recql	Proximity	OMIM:114550; OMIM:211980|OMIM:608935|OMIM:612571|OMIM:612593|OMIM:614210	hepatocellular carcinoma; lung cancer; pancreatic cancer
Tlr2	Proximity	OMIM:604324; OMIM:607154; OMIM:600807; OMIM:603165; OMIM:109650; OMIM:114480; OMIM:114500; OMIM:114550; OMIM:607572|OMIM:609888|OMIM:613407; OMIM:176807|OMIM:300147|OMIM:300704|OMIM:601518|OMIM:602759|OMIM:608656|OMIM:608658|OMIM:609299|OMIM:609558|OMIM:610321|OMIM:610997|OMIM:611100|OMIM:611868|OMIM:611928|OMIM:611955|OMIM:611958|OMIM:611959; OMIM:222100; OMIM:109800; OMIM:193200	acne; allergic rhinitis; anterior uveitis; asthma; atopic dermatitis; Behcet's disease; breast cancer; colorectal cancer; cystic echinococcosis; diffuse scleroderma; hepatocellular carcinoma; leprosy; lung disease; meningococcal meningitis; prostate cancer; pulmonary tuberculosis; rhinitis; seborrheic dermatitis; tuberculosis; type 1 diabetes mellitus; urinary bladder cancer; urinary tract infect…
Ccs	Proximity		amyotrophic lateral sclerosis
Ctsf	Proximity	OMIM:615362	neuronal ceroid lipofuscinosis 13
Bbs1	Proximity	OMIM:209900; OMIM:601665	Bardet-Biedl syndrome; Bardet-Biedl syndrome 1; obesity
Myo5b	Proximity	OMIM:251850	microvillus inclusion disease; progressive familial intrahepatic cholestasis
Camk2a	Enhancer, Proximity	OMIM:617798; OMIM:618095	autism spectrum disorder; autosomal dominant intellectual developmental disorder 53; autosomal recessive intellectual developmental disorder 63; bipolar disorder
Pdgfrb	Proximity	OMIM:114100|OMIM:213600|OMIM:615007|OMIM:615483; OMIM:228550|OMIM:615293; OMIM:131440; OMIM:300854; OMIM:181500	autism spectrum disorder; basal ganglia calcification; glioblastoma; infantile myofibromatosis; myeloproliferative disorder with eosinophilia; myeloproliferative neoplasm; renal cell carcinoma; schizophrenia; severe nonproliferative diabetic retinopathy
Csf1r	Proximity	OMIM:221820; OMIM:606764; OMIM:114550; OMIM:211980|OMIM:608935|OMIM:612571|OMIM:612593|OMIM:614210; OMIM:161550|OMIM:607107; OMIM:300854	adult-onset leukoencephalopathy with axonal spheroids and pigmented glia; colon adenocarcinoma; diabetes mellitus; gastrointestinal stromal tumor; hepatocellular carcinoma; lung cancer; lung non-small cell carcinoma; nasopharynx carcinoma; renal cell carcinoma
Uaca	Enhancer, Proximity	OMIM:114550	hepatocellular carcinoma
Pnkd	Enhancer	OMIM:118800	paroxysmal nonkinesigenic dyskinesia 1
Cxcr1	Enhancer		human immunodeficiency virus infectious disease; pyelonephritis; urinary tract infection
Cxcr2	Proximity	OMIM:161950; OMIM:109800	acute pyelonephritis; end stage renal disease; IgA glomerulonephritis; urinary bladder cancer
Adra2c	Proximity		congestive heart failure
Tnfrsf11a	Promoter, Proximity	OMIM:612301; OMIM:174810; OMIM:166710; OMIM:602080	autosomal recessive osteopetrosis 7; bone development disease; familial expansile osteolysis; osteoporosis; Paget's disease of bone; Paget's disease of bone 2
B3gat2	Proximity	OMIM:614266; OMIM:181500	Barrett's esophagus; schizophrenia
Fto	Proximity	OMIM:614823; OMIM:300464|OMIM:607339|OMIM:608316|OMIM:608318|OMIM:608320|OMIM:610947|OMIM:611139|OMIM:612030|OMIM:614293; OMIM:145500|OMIM:603918|OMIM:604329|OMIM:607329|OMIM:608742|OMIM:610261|OMIM:610262|OMIM:610948|OMIM:611014; OMIM:608557; OMIM:601665; OMIM:300854; OMIM:125853|OMIM:601283|OMIM:601407|OMIM:603694|OMIM:608036	aortic valve disease 2; cardiovascular system disease; clear cell renal cell carcinoma; coronary artery disease; diabetic neuropathy; essential hypertension; hypertension; myocardial infarction; nuclear senile cataract; obesity; pulmonary embolism; renal cell carcinoma; type 2 diabetes mellitus
Nedd4l	Promoter, Proximity	OMIM:300049|OMIM:608097|OMIM:608098|OMIM:612881|OMIM:615544	periventricular nodular heterotopia
Cartpt	Proximity	OMIM:601665	obesity
Fcho1	Proximity	OMIM:242850	primary immunodeficiency disease
Acsm3	Proximity	OMIM:161950	IgA glomerulonephritis
Smc2	Proximity		colon adenocarcinoma
Hid1	Proximity	OMIM:619983	developmental and epileptic encephalopathy 105
Lmnb1	Promoter, Proximity	OMIM:169500	adult-onset autosomal dominant demyelinating leukodystrophy; primary autosomal recessive microcephaly
Rax	Proximity	OMIM:611038	isolated microphthalmia 3
Dlc1	Proximity	OMIM:114500	colorectal cancer
Wnt10b	Proximity	OMIM:601665; OMIM:225300; OMIM:106600|OMIM:150400|OMIM:313500|OMIM:602639|OMIM:604625|OMIM:610926	obesity; split hand-foot malformation 6; tooth agenesis
Wnt1	Proximity	OMIM:615220; OMIM:166710	osteogenesis imperfecta type 15; osteoporosis
Hsd11b2	Proximity	OMIM:218030; OMIM:601665; OMIM:222100	apparent mineralocorticoid excess syndrome; hypertension; inherited metabolic disorder; obesity; type 1 diabetes mellitus
Agrp	Proximity	OMIM:601665; OMIM:125853|OMIM:601283|OMIM:601407|OMIM:603694|OMIM:608036	obesity; type 2 diabetes mellitus
Mysm1	Proximity		diabetic retinopathy
Jun	Proximity	OMIM:130700	pulmonary emphysema; pulmonary tuberculosis
Ndufa12	Proximity	OMIM:618244	nuclear type mitochondrial complex I deficiency 23
Brip1	Promoter, Proximity	OMIM:114480; OMIM:114500; OMIM:609054; OMIM:188000|OMIM:273900|OMIM:300367|OMIM:313900|OMIM:612004	breast cancer; colorectal cancer; Fanconi anemia complementation group J; thrombocytopenia
Med13	Proximity		autosomal dominant intellectual developmental disorder
Alg8	Promoter, Proximity	OMIM:608104; OMIM:174050	congenital disorder of glycosylation Ih; polycystic liver disease
Ndufc2	Proximity		nuclear type mitochondrial complex I deficiency
Auts2	Promoter, Proximity	OMIM:615834	autosomal dominant intellectual developmental disorder; autosomal dominant intellectual developmental disorder 26
Slc5a5	Proximity	OMIM:274400	congenital hypothyroidism; thyroid dyshormonogenesis 1
Sec24d	Promoter, Proximity	OMIM:112240|OMIM:616294	Cole-Carpenter syndrome
Ndst1	Enhancer, Proximity	OMIM:616116; OMIM:142340|OMIM:222400|OMIM:610187; OMIM:188400; OMIM:267450	autosomal recessive intellectual developmental disorder 46; congenital diaphragmatic hernia; DiGeorge syndrome; newborn respiratory distress syndrome
Rps14	Promoter, Enhancer, Proximity	OMIM:153550	chromosome 5q deletion syndrome
Tcof1	Enhancer, Proximity	OMIM:154500	Treacher Collins syndrome; Treacher Collins syndrome 1
Mdm4	Proximity		dilated cardiomyopathy
Cyfip1	Proximity	OMIM:181500	autism spectrum disorder; schizophrenia
Nipa1	Proximity	OMIM:600363	hereditary spastic paraplegia 6
Herc2	Proximity	OMIM:615516	autosomal recessive intellectual developmental disorder 38; pigmentation disease
Rad51	Promoter, Proximity	OMIM:114480; OMIM:617244; OMIM:167000|OMIM:607893	breast cancer; congenital mirror movement disorder; Fanconi anemia complementation group R; ovarian cancer
Zfyve19	Proximity		progressive familial intrahepatic cholestasis
Ndufs2	Proximity	OMIM:256000; OMIM:612594|OMIM:612595|OMIM:612596; OMIM:618228	hypertrophic cardiomyopathy; inherited metabolic disorder; Leigh disease; multiple sclerosis; nuclear type mitochondrial complex I deficiency 6
Ppox	Proximity	OMIM:176200	variegate porphyria
Rps29	Proximity	OMIM:615909	Diamond-Blackfan anemia 13
Mgat2	Proximity	OMIM:212066	congenital disorder of glycosylation type IIa
Dnaaf2	Proximity	OMIM:612518	primary ciliary dyskinesia 10
Sash1	Promoter, Enhancer, Proximity	OMIM:127500|OMIM:612715|OMIM:615402	dyschromatosis universalis hereditaria
Hnrnpa2b1	Proximity	OMIM:615422	inclusion body myopathy with early-onset Paget disease of bone with or without frontotemporal dementia 2; inclusion body myopathy with Paget disease of bone and frontotemporal dementia
Snx10	Proximity	OMIM:615085	autosomal recessive osteopetrosis 8
Cxcl10	Proximity		hepatitis B; middle cerebral artery infarction
Prnp	Proximity	OMIM:123400; OMIM:600072; OMIM:137440; OMIM:603218	Creutzfeldt-Jakob disease; fatal familial insomnia; Gerstmann-Straussler-Scheinker syndrome; Huntington's disease-like 1; kuru
Pde1c	Promoter, Proximity	OMIM:618140	autosomal dominant nonsyndromic deafness 74
Dym	Promoter, Proximity	OMIM:223800; OMIM:607326	Dyggve-Melchior-Clausen disease; osteochondrodysplasia; Smith-McCort dysplasia; Smith-McCort dysplasia 1
Zfp366	Proximity	OMIM:188400	DiGeorge syndrome
Atp6v0a4	Proximity	OMIM:179830|OMIM:267200|OMIM:602722	renal tubular acidosis
Nrxn1	Promoter, Proximity	OMIM:614325; OMIM:181500	autism spectrum disorder; Pitt-Hopkins-like syndrome 2; schizophrenia
Sptb	Promoter, Proximity	OMIM:616649	hereditary spherocytosis; hereditary spherocytosis type 2
Tpst1	Proximity		colorectal adenocarcinoma
Kctd7	Proximity	OMIM:611726	progressive myoclonus epilepsy 3
Sbds	Proximity	OMIM:609135; OMIM:260400	aplastic anemia; Shwachman-Diamond syndrome
Baat	Proximity		disease of metabolism
Aldob	Proximity	OMIM:229600; OMIM:125853|OMIM:601283|OMIM:601407|OMIM:603694|OMIM:608036	hereditary fructose intolerance syndrome; type 2 diabetes mellitus
Bnc1	Proximity	OMIM:618723	primary ovarian insufficiency 16
Qdpr	Promoter, Proximity	OMIM:261630; OMIM:261600	BH4-deficient hyperphenylalaninemia C; phenylketonuria
Clrn2	Promoter, Proximity	OMIM:607197	autosomal recessive nonsyndromic deafness
Klhl7	Proximity	OMIM:617055; OMIM:612943	cold-induced sweating syndrome 3; retinitis pigmentosa 42
Pin1	Proximity		Alzheimer's disease
Cln5	Proximity	OMIM:256731	neuronal ceroid lipofuscinosis 5
Zfp106	Proximity		amyotrophic lateral sclerosis
Vcp	Promoter, Proximity	OMIM:616687; OMIM:600274; OMIM:613954; OMIM:167320; OMIM:147421	Charcot-Marie-Tooth disease type 2Y; dementia; frontotemporal dementia; frontotemporal dementia and/or amyotrophic lateral sclerosis-6; inclusion body myopathy with early-onset Paget disease of bone with or without frontotemporal dementia 1; inclusion body myopathy with Paget disease of bone and frontotemporal dementia; inclusion body myositis; Paget's disease of bone
Fancg	Proximity	OMIM:614082	Fanconi anemia; Fanconi anemia complementation group G; pancreatic cancer
Pigo	Proximity	OMIM:614749	hyperphosphatasia with impaired intellectual development syndrome 2
Xrcc2	Promoter, Enhancer, Proximity	OMIM:617247; OMIM:619146; OMIM:619145	Fanconi anemia complementation group U; pancreatic cancer; primary ovarian insufficiency 17; spermatogenic failure 50
Crym	Proximity	OMIM:616357	autosomal dominant nonsyndromic deafness 40
Coq2	Proximity	OMIM:607426	primary coenzyme Q10 deficiency 1
Gabbr2	Proximity	OMIM:617904	developmental and epileptic encephalopathy 59; nicotine dependence
Palld	Promoter, Proximity		pancreatic cancer
Grxcr2	Proximity	OMIM:615837	autosomal recessive nonsyndromic deafness 101
Sh3rf2	Proximity		autism spectrum disorder
Kdf1	Proximity	OMIM:617337	ectodermal dysplasia 12
Nr0b2	Proximity	OMIM:601665; OMIM:125853|OMIM:601283|OMIM:601407|OMIM:603694|OMIM:608036	obesity; type 2 diabetes mellitus
Sfn	Proximity		transitional cell carcinoma; vulva squamous cell carcinoma
Depdc5	Proximity		focal epilepsy
Ahdc1	Proximity	OMIM:615829	Xia-Gibbs Syndrome
Capn10	Promoter, Proximity	OMIM:601665; OMIM:184700; OMIM:125853|OMIM:601283|OMIM:601407|OMIM:603694|OMIM:608036	obesity; pancreatic cancer; polycystic ovary syndrome; type 2 diabetes mellitus
Kcnn4	Proximity	OMIM:601367; OMIM:616689; OMIM:608557	angiosarcoma; cerebral infarction; dehydrated hereditary stomatocytosis 2; myocardial infarction
Abcb1a	Proximity	OMIM:612244	inflammatory bowel disease 13
Abcb4	Promoter, Proximity	OMIM:600803; OMIM:114550; OMIM:614972; OMIM:613806; OMIM:602347	cholecystitis; cholestasis; hepatocellular carcinoma; intrahepatic cholestasis; intrahepatic cholestasis of pregnancy 3; liver cirrhosis; primary biliary cholangitis; primary sclerosing cholangitis; progressive familial intrahepatic cholestasis 3
Agtrap	Enhancer, Proximity		acquired metabolic disease
Dguok	Promoter, Proximity	OMIM:617070; OMIM:251880	autosomal recessive progressive external ophthalmoplegia with mitochondrial DNA deletions 4; mitochondrial DNA depletion syndrome 3; mitochondrial metabolism disease
Actg2	Proximity	OMIM:155310	megacystis-microcolon-intestinal hypoperistalsis syndrome
Gabra2	Proximity	OMIM:209850; OMIM:618557	alcohol use disorder; autistic disorder; developmental and epileptic encephalopathy 78
Gabrd	Proximity	OMIM:613060	idiopathic generalized epilepsy 10; postpartum depression
Cfap74	Proximity		primary ciliary dyskinesia
Exosc9	Proximity	OMIM:618065	pontocerebellar hypoplasia type 1D
Bbs7	Proximity	OMIM:615984	Bardet-Biedl syndrome; Bardet-Biedl syndrome 7
Trpc3	Proximity	OMIM:616410	cerebellar ataxia type 41
Pigb	Proximity	OMIM:618580	developmental and epileptic encephalopathy 80
Rab27a	Proximity	OMIM:607624; OMIM:203300; OMIM:185050	Griscelli syndrome type 2; hemophagocytic lymphohistiocytosis; Hermansky-Pudlak syndrome 1; non-Langerhans-cell histiocytosis; platelet storage pool deficiency
Khdc3	Proximity		gestational trophoblastic neoplasm
Lrig2	Proximity	OMIM:236730|OMIM:615112	urofacial syndrome
Tecta	Proximity	OMIM:601543; OMIM:603629	autosomal dominant nonsyndromic deafness 12; autosomal recessive nonsyndromic deafness 21; sensorineural hearing loss
Ncor2	Enhancer, Proximity	OMIM:254450	myelofibrosis; osteoarthritis
Ccm2	Proximity	OMIM:603284	cerebral cavernous malformation 2
Tmem260	Proximity	OMIM:605027; OMIM:613659	non-Hodgkin lymphoma; stomach cancer; T-cell non-Hodgkin lymphoma
Abcb11	Proximity	OMIM:605479; OMIM:601847	benign recurrent intrahepatic cholestasis 2; intrahepatic cholestasis; liver cirrhosis; progressive familial intrahepatic cholestasis 2
Etv6	Enhancer, Proximity	OMIM:601626; OMIM:614286; OMIM:188000|OMIM:273900|OMIM:300367|OMIM:313900|OMIM:612004	acute myeloid leukemia; leukemia; lymphoid leukemia; myelodysplastic syndrome; myeloid neoplasm; myeloproliferative neoplasm; thrombocytopenia
Lrp6	Enhancer	OMIM:301410|OMIM:601634; OMIM:228100; OMIM:106600|OMIM:150400|OMIM:313500|OMIM:602639|OMIM:604625|OMIM:610926	neural tube defect; steatotic liver disease; tooth agenesis
Kl	Promoter, Enhancer, Proximity	OMIM:300464|OMIM:607339|OMIM:608316|OMIM:608318|OMIM:608320|OMIM:610947|OMIM:611139|OMIM:612030|OMIM:614293; OMIM:211900; OMIM:130700; OMIM:184300	coronary artery disease; hyperphosphatemic familial tumoral calcinosis; intracranial embolism; pulmonary emphysema; spondylosis
Ctnnb1	Proximity	OMIM:615075; OMIM:114500; OMIM:617572; OMIM:114550; OMIM:155255; OMIM:194070; OMIM:167000|OMIM:607893; OMIM:132600; OMIM:176807|OMIM:300147|OMIM:300704|OMIM:601518|OMIM:602759|OMIM:608656|OMIM:608658|OMIM:609299|OMIM:609558|OMIM:610321|OMIM:610997|OMIM:611100|OMIM:611868|OMIM:611928|OMIM:611955|OMIM:611958|OMIM:611959; OMIM:109800	autism spectrum disorder; autosomal dominant intellectual developmental disorder 19; colorectal cancer; exudative vitreoretinopathy; exudative vitreoretinopathy 7; fibrolamellar carcinoma; granulosa cell tumor; hepatocellular carcinoma; medulloblastoma; nephroblastoma; ovarian cancer; pilomatrixoma; prostate cancer; urinary bladder cancer
Ulk4	Promoter, Proximity	OMIM:123155|OMIM:236600|OMIM:236635|OMIM:307000|OMIM:615219	hydrocephalus
Nr3c2	Proximity	OMIM:177735	autosomal dominant pseudohypoaldosteronism type 1; pseudohypoaldosteronism
Abca4	Promoter, Proximity	OMIM:153800; OMIM:604116; OMIM:601718; OMIM:248200|OMIM:600110|OMIM:603786	age related macular degeneration 2; cone-rod dystrophy 3; fundus dystrophy; macular degeneration; retinal degeneration; retinitis pigmentosa; retinitis pigmentosa 19; Stargardt disease
Gclm	Proximity	OMIM:608557	myocardial infarction; vascular dementia
Hsp90ab1	Proximity	OMIM:612594|OMIM:612595|OMIM:612596	multiple sclerosis
Slc29a1	Proximity	OMIM:103780; OMIM:106400	alcohol dependence; diffuse idiopathic skeletal hyperostosis
Prss12	Proximity	OMIM:249500	autosomal recessive intellectual developmental disorder 1; intellectual disability
Rpl14	Proximity	OMIM:152700|OMIM:300809|OMIM:605480|OMIM:608437|OMIM:609903|OMIM:609939|OMIM:610065|OMIM:610066|OMIM:612254|OMIM:612378|OMIM:613145|OMIM:614420	systemic lupus erythematosus
Zfp365	Promoter, Proximity		uric acid nephrolithiasis
Ifih1	Proximity	OMIM:225750|OMIM:610181|OMIM:610329|OMIM:610333|OMIM:612952|OMIM:615010|OMIM:615846; OMIM:242850; OMIM:152700|OMIM:300809|OMIM:605480|OMIM:608437|OMIM:609903|OMIM:609939|OMIM:610065|OMIM:610066|OMIM:612254|OMIM:612378|OMIM:613145|OMIM:614420	Aicardi-Goutieres syndrome; primary immunodeficiency disease; systemic lupus erythematosus
Meox1	Proximity	OMIM:214300	Klippel-Feil syndrome 2
Sost	Proximity	OMIM:122860; OMIM:269500; OMIM:239100	autosomal dominant craniodiaphyseal dysplasia; sclerosteosis; sclerosteosis 1; SOST-related sclerosing bone dysplasia
Fat1	Proximity	OMIM:114500; OMIM:182280	colorectal cancer; esophagus squamous cell carcinoma; facioscapulohumeral muscular dystrophy; lung non-small cell carcinoma; lung small cell carcinoma; nephrotic syndrome; oral squamous cell carcinoma
Rab27b	Promoter, Proximity	OMIM:185050	platelet storage pool deficiency
Asph	Proximity		cholangiocarcinoma
Calcrl	Proximity		hereditary lymphedema
Tfpi	Promoter, Proximity	OMIM:306700; OMIM:608557	B-lymphoblastic leukemia/lymphoma; disseminated intravascular coagulation; factor VIII deficiency; liver cirrhosis; myocardial infarction; osteonecrosis; protein S deficiency; pulmonary fibrosis; toxic shock syndrome; transient cerebral ischemia
Pdlim5	Proximity		dilated cardiomyopathy
Aldh7a1	Proximity	OMIM:266100	pyridoxine-dependent epilepsy
Arhgap31	Promoter, Proximity	OMIM:100300|OMIM:614219|OMIM:614814|OMIM:615297|OMIM:616028; OMIM:300464|OMIM:607339|OMIM:608316|OMIM:608318|OMIM:608320|OMIM:610947|OMIM:611139|OMIM:612030|OMIM:614293	Adams-Oliver syndrome; coronary artery disease
Dhx37	Enhancer	OMIM:607080	46,XY sex reversal
Ap1s3	Proximity	OMIM:616106	psoriasis 15
Sf3b1	Proximity	OMIM:114550; OMIM:614286	hepatocellular carcinoma; myelodysplastic syndrome
Hspd1	Proximity	OMIM:209850; OMIM:300464|OMIM:607339|OMIM:608316|OMIM:608318|OMIM:608320|OMIM:610947|OMIM:611139|OMIM:612030|OMIM:614293; OMIM:605280; OMIM:612233	arteriosclerosis; autistic disorder; coronary artery disease; glucose intolerance; hereditary spastic paraplegia; hereditary spastic paraplegia 13; hypomyelinating leukodystrophy 4
Mir200b	Proximity	OMIM:114550	hepatocellular carcinoma
Agrn	Proximity	OMIM:615120	congenital myasthenic syndrome 8
Isg15	Promoter, Proximity	OMIM:616126	immunodeficiency 38
Gucy2d	Proximity	OMIM:215500; OMIM:601777; OMIM:204000	choroidal sclerosis; cone-rod dystrophy 6; congenital stationary night blindness; Leber congenital amaurosis 1; retinitis pigmentosa
Fadd	Promoter, Proximity	OMIM:242850	leukemia; primary immunodeficiency disease
Hap1	Promoter, Proximity	OMIM:143100; OMIM:608516	Huntington's disease; melancholic depression
Jup	Proximity	OMIM:611528; OMIM:601214; OMIM:167000|OMIM:607893; OMIM:176807|OMIM:300147|OMIM:300704|OMIM:601518|OMIM:602759|OMIM:608656|OMIM:608658|OMIM:609299|OMIM:609558|OMIM:610321|OMIM:610997|OMIM:611100|OMIM:611868|OMIM:611928|OMIM:611955|OMIM:611958|OMIM:611959; OMIM:300854	arrhythmogenic right ventricular dysplasia 12; cardiomyopathy; epidermolytic hyperkeratosis; Naxos disease; ovarian cancer; palmoplantar keratosis; prostate cancer; renal cell carcinoma
Fkbp10	Proximity	OMIM:610968	osteogenesis imperfecta type 11
Klhl10	Proximity	OMIM:615081	spermatogenic failure 11
Nfe2l2	Promoter, Proximity	OMIM:601371; OMIM:114550	Alzheimer's disease; cataract; hepatocellular carcinoma; macular degeneration; tuberculosis
Shq1	Proximity		dystonia
Elk3	Proximity	OMIM:603523	congenital chylothorax
Nrf1	Proximity	OMIM:143100	Huntington's disease
Mir96	Proximity	OMIM:143465|OMIM:608903|OMIM:608904|OMIM:608905|OMIM:608906|OMIM:612311|OMIM:612312; OMIM:613074	attention deficit hyperactivity disorder; autosomal dominant nonsyndromic deafness 50
Cacna1d	Proximity	OMIM:125853|OMIM:601283|OMIM:601407|OMIM:603694|OMIM:608036	type 2 diabetes mellitus
Dspp	Proximity	OMIM:125490|OMIM:125500	dentinogenesis imperfecta; periodontal disease
Dmp1	Proximity	OMIM:241520|OMIM:613312	autosomal recessive hypophosphatemic rickets
Gli2	Enhancer, Proximity	OMIM:615849; OMIM:610829	Culler-Jones syndrome; holoprosencephaly 9; spina bifida
Zfp423	Proximity	OMIM:220200	cerebellar disease; Dandy-Walker syndrome; nephronophthisis 14
Bub1b	Proximity	OMIM:114500; OMIM:257300	colorectal cancer; mosaic variegated aneuploidy syndrome 1
Pak6	Proximity		clear cell renal cell carcinoma
Nkx6-2	Proximity	OMIM:617560	spastic ataxia 8
Pigyl	Proximity		hyperphosphatasia with impaired intellectual development syndrome 6
Anxa2	Proximity		osteonecrosis
Setdb1	Enhancer, Proximity	OMIM:209850; OMIM:211980|OMIM:608935|OMIM:612571|OMIM:612593|OMIM:614210	autistic disorder; lung cancer
Arl3	Promoter, Proximity	OMIM:263200; OMIM:618173	autosomal recessive polycystic kidney disease; Joubert syndrome; retinitis pigmentosa 83
Sufu	Proximity	OMIM:617757; OMIM:155255; OMIM:620343	familial meningioma; Joubert syndrome 32; medulloblastoma; nevoid basal cell carcinoma syndrome; nevoid basal cell carcinoma syndrome 2
Dpysl5	Promoter, Proximity		Ritscher-Schinzel syndrome
Kcnk3	Enhancer, Proximity	OMIM:178600|OMIM:265400|OMIM:615342|OMIM:615343|OMIM:615344	primary pulmonary hypertension
Cenpa	Proximity	OMIM:109100	autoimmune disease
Msh6	Proximity	OMIM:608089; OMIM:614350; OMIM:276300	colorectal carcinoma; endometrial cancer; hereditary nonpolyposis colorectal cancer type 5; Lynch syndrome; mismatch repair cancer syndrome
Fbxo11	Proximity		breast carcinoma; lung non-small cell carcinoma; otitis media
Itga9	Promoter, Proximity	OMIM:601367; OMIM:603523	cerebral infarction; congenital chylothorax; hypertension; pancreatic cancer
Kmt2e	Proximity	OMIM:209850; OMIM:603956	autistic disorder; cervical cancer
Psme4	Proximity	OMIM:306955|OMIM:605376|OMIM:606325|OMIM:613751|OMIM:614779	visceral heterotaxy
Prkag2	Proximity	OMIM:600858; OMIM:261740; OMIM:194200	glycogen storage disease; hypertrophic cardiomyopathy 6; lethal congenital glycogen storage disease of heart; Wolff-Parkinson-White syndrome
Dysf	Proximity	OMIM:253601; OMIM:606768; OMIM:254130; OMIM:158800|OMIM:159050|OMIM:309930|OMIM:309950|OMIM:310000|OMIM:310095|OMIM:600416	autosomal recessive limb-girdle muscular dystrophy type 2B; distal myopathy; distal myopathy with anterior tibial onset; Miyoshi muscular dystrophy 1; muscular dystrophy
Ankrd26	Proximity	OMIM:601665; OMIM:188000|OMIM:273900|OMIM:300367|OMIM:313900|OMIM:612004	obesity; thrombocytopenia
Cacna1c	Proximity	OMIM:611875; OMIM:601005	Brugada syndrome 3; Timothy syndrome
Ror2	Proximity	OMIM:268310; OMIM:113000	autosomal recessive Robinow syndrome; brachydactyly type B1; cleft palate
Mrpl44	Proximity	OMIM:615395	combined oxidative phosphorylation deficiency 16
Serpine2	Proximity		Alzheimer's disease
Atf6	Proximity	OMIM:616517	achromatopsia 7
Tnnc2	Proximity	OMIM:620161	congenital myopathy 15
Ctsa	Proximity	OMIM:256540	galactosialidosis; lysosomal storage disease
Pltp	Proximity		dry eye syndrome
Zfp335	Proximity		primary autosomal recessive microcephaly 10
Mmp9	Proximity	OMIM:206780; OMIM:600807; OMIM:606963; OMIM:300464|OMIM:607339|OMIM:608316|OMIM:608318|OMIM:608320|OMIM:610947|OMIM:611139|OMIM:612030|OMIM:614293; OMIM:190685; OMIM:612594|OMIM:612595|OMIM:612596; OMIM:608557; OMIM:107650; OMIM:130700; OMIM:270150; OMIM:608035|OMIM:612263; OMIM:181750; OMIM:187360; OMIM:132900|OMIM:607086|OMIM:607087|OMIM:611788|OMIM:613780|OMIM:615436; OMIM:192200; OMIM:614429|…	angle-closure glaucoma; anodontia; arteriosclerosis; asthma; autism spectrum disorder; bacterial meningitis; carotid artery disease; chronic obstructive pulmonary disease; chronic ulcer of skin; coronary artery disease; diabetic retinopathy; Down syndrome; glioblastoma; hypertension; interstitial lung disease; intracranial aneurysm; multiple sclerosis; myocardial infarction; obstructive sleep apn…
Tnik	Promoter, Proximity	OMIM:617028	autosomal recessive intellectual developmental disorder 54
Slc2a2	Proximity	OMIM:125853|OMIM:601283|OMIM:601407|OMIM:603694|OMIM:608036	Fanconi syndrome; glycogen storage disease; type 2 diabetes mellitus
Hmgb1	Proximity		amyotrophic lateral sclerosis
Slc6a5	Promoter, Proximity	OMIM:614618	hyperekplexia 3
Apc	Proximity	OMIM:114480; OMIM:114500; OMIM:608089; OMIM:175100; OMIM:114550; OMIM:135290; OMIM:155255; OMIM:167000|OMIM:607893; OMIM:176807|OMIM:300147|OMIM:300704|OMIM:601518|OMIM:602759|OMIM:608656|OMIM:608658|OMIM:609299|OMIM:609558|OMIM:610321|OMIM:610997|OMIM:611100|OMIM:611868|OMIM:611928|OMIM:611955|OMIM:611958|OMIM:611959; OMIM:300854; OMIM:613659	acinar cell carcinoma; adenocarcinoma; adenoma; breast cancer; cholangiocarcinoma; colorectal cancer; endometrial cancer; endometrial carcinoma; familial adenomatous polyposis; familial adenomatous polyposis 1; gallbladder cancer; hepatocellular carcinoma; hereditary desmoid disease; medulloblastoma; ovarian cancer; pancreatic cancer; prostate cancer; renal cell carcinoma; stomach cancer; transit…
Jak1	Enhancer	OMIM:114500; OMIM:608089; OMIM:114550; OMIM:167000|OMIM:607893; OMIM:176807|OMIM:300147|OMIM:300704|OMIM:601518|OMIM:602759|OMIM:608656|OMIM:608658|OMIM:609299|OMIM:609558|OMIM:610321|OMIM:610997|OMIM:611100|OMIM:611868|OMIM:611928|OMIM:611955|OMIM:611958|OMIM:611959; OMIM:613659; OMIM:152700|OMIM:300809|OMIM:605480|OMIM:608437|OMIM:609903|OMIM:609939|OMIM:610065|OMIM:610066|OMIM:612254|OMIM:6123…	colorectal cancer; endometrial cancer; hepatocellular carcinoma; lung non-small cell carcinoma; ovarian cancer; pancreatic adenocarcinoma; prostate cancer; stomach cancer; systemic lupus erythematosus; T-cell acute lymphoblastic leukemia
Anks6	Proximity	OMIM:615382; OMIM:306955|OMIM:605376|OMIM:606325|OMIM:613751|OMIM:614779	nephronophthisis 16; visceral heterotaxy
Galnt12	Proximity	OMIM:114500	colorectal cancer
Rfx3	Proximity	OMIM:306955|OMIM:605376|OMIM:606325|OMIM:613751|OMIM:614779	visceral heterotaxy
Mcc	Promoter, Proximity	OMIM:114500	colorectal cancer
Rad52	Promoter, Proximity	OMIM:114500; OMIM:114550; OMIM:211980|OMIM:608935|OMIM:612571|OMIM:612593|OMIM:614210; OMIM:182280	colon cancer; colorectal cancer; hepatocellular carcinoma; lung cancer; lung non-small cell carcinoma; lung small cell carcinoma; lung squamous cell carcinoma; mucoepidermoid carcinoma; nicotine dependence; salivary gland carcinoma
Wnk1	Enhancer, Proximity	OMIM:201300	hereditary sensory and autonomic neuropathy type 2A; hereditary sensory neuropathy; hypertension; pseudohypoaldosteronism
Musk	Proximity	OMIM:616325; OMIM:208150	congenital myasthenic syndrome 9; fetal akinesia deformation sequence syndrome 1
Otof	Proximity	OMIM:601071	autosomal recessive nonsyndromic deafness 9
Car8	Proximity	OMIM:224050|OMIM:610185|OMIM:613227|OMIM:615268	cerebellar ataxia, mental retardation and dysequlibrium syndrome
Ppib	Proximity	OMIM:259440	osteogenesis imperfecta type 9
Arhgef1	Promoter, Enhancer, Proximity	OMIM:618459	immunodeficiency 62
Rps19	Proximity	OMIM:105650	Diamond-Blackfan anemia; Diamond-Blackfan anemia 1
Cd79a	Proximity	OMIM:613501	agammaglobulinemia 3
Atp1a3	Proximity	OMIM:104290|OMIM:614820; OMIM:619606; OMIM:128235	alternating hemiplegia of childhood; bipolar disorder; developmental and epileptic encephalopathy 99; dystonia 12; epilepsy
Adrb1	Proximity	OMIM:606963; OMIM:107650	chronic obstructive pulmonary disease; congestive heart failure; hypertension; low tension glaucoma; nephrosclerosis; obstructive sleep apnea; periodontitis
Abcd3	Proximity	OMIM:616278	congenital bile acid synthesis defect 5; Zellweger syndrome
Ptprn2	Proximity	OMIM:222100	prediabetes syndrome; type 1 diabetes mellitus
Hspb1	Proximity	OMIM:606595; OMIM:608634	Charcot-Marie-Tooth disease axonal type 2F; distal hereditary motor neuronopathy type 2B; pancreatic cancer; sarcoma
Por	Proximity	OMIM:201750; OMIM:201710|OMIM:201810|OMIM:201910|OMIM:202010|OMIM:202110; OMIM:613571	Antley-Bixler syndrome with disordered steroidogenesis; congenital adrenal hyperplasia; cytochrome P450 oxidoreductase deficiency
Mdh2	Proximity	OMIM:617339	developmental and epileptic encephalopathy 51
Ywhag	Proximity	OMIM:617665	developmental and epileptic encephalopathy 56
Cst3	Promoter, Proximity	OMIM:611953; OMIM:105150	age related macular degeneration 11; CST3-related cerebral amyloid angiopathy
Ank2	Promoter, Proximity	OMIM:600919; OMIM:209850; OMIM:163800|OMIM:608567	ankyrin-B-related cardiac arrhythmia; atrial fibrillation; autistic disorder; long QT syndrome; sick sinus syndrome; sinoatrial node disease
Atp8b1	Promoter, Proximity	OMIM:243300; OMIM:147480; OMIM:211600	benign recurrent intrahepatic cholestasis 1; intrahepatic cholestasis; intrahepatic cholestasis of pregnancy 1; progressive familial intrahepatic cholestasis 1
Lct	Promoter, Proximity	OMIM:223000	congenital lactase deficiency
Tdrd7	Promoter, Proximity	OMIM:613887	cataract 36
Csf3r	Enhancer, Proximity	OMIM:601626; OMIM:162830; OMIM:614286; OMIM:617014	acute myeloid leukemia; chronic myelomonocytic leukemia; chronic neutrophilic leukemia; hereditary neutrophilia; myelodysplastic syndrome; severe congenital neutropenia; severe congenital neutropenia 7
Col8a2	Enhancer	OMIM:136800|OMIM:610158|OMIM:613267|OMIM:613268|OMIM:613269|OMIM:613270|OMIM:613271|OMIM:615523; OMIM:609140	Fuchs' endothelial dystrophy; posterior polymorphous corneal dystrophy 2
Tal2	Promoter, Proximity	OMIM:247640|OMIM:613065	acute lymphoblastic leukemia; adult T-cell leukemia/lymphoma
Fktn	Promoter, Proximity	OMIM:611307; OMIM:611588; OMIM:600884; OMIM:611615; OMIM:253800; OMIM:158800|OMIM:159050|OMIM:309930|OMIM:309950|OMIM:310000|OMIM:310095|OMIM:600416; OMIM:613155; OMIM:613152	autosomal recessive limb-girdle muscular dystrophy type 2L; autosomal recessive limb-girdle muscular dystrophy type 2M; dilated cardiomyopathy 1B; dilated cardiomyopathy 1X; Fukuyama congenital muscular dystrophy; muscular dystrophy; muscular dystrophy-dystroglycanopathy type B1; muscular dystrophy-dystroglycanopathy type B4; Walker-Warburg syndrome
Tmem38b	Proximity	OMIM:615066	osteogenesis imperfecta type 14
Vps35	Promoter, Proximity	OMIM:614203	Parkinson's disease; Parkinson's disease 17
Orc6	Promoter, Proximity	OMIM:613803	Meier-Gorlin syndrome 3
Glyctk	Proximity	OMIM:220120	D-glyceric aciduria
Gtpbp3	Proximity	OMIM:616198	combined oxidative phosphorylation deficiency 23
Plvap	Proximity		congenital diarrhea
Rasgrp1	Proximity	OMIM:618534; OMIM:152700|OMIM:300809|OMIM:605480|OMIM:608437|OMIM:609903|OMIM:609939|OMIM:610065|OMIM:610066|OMIM:612254|OMIM:612378|OMIM:613145|OMIM:614420	immunodeficiency 64; systemic lupus erythematosus
Rfx5	Enhancer	OMIM:209920	MHC class II deficiency; severe combined immunodeficiency
Pi4kb	Enhancer		autosomal dominant nonsyndromic deafness
Alg1	Proximity	OMIM:608540	congenital disorder of glycosylation Ik
Mbtps1	Proximity	OMIM:618392	idiopathic scoliosis; spondyloepiphyseal dysplasia Kondo-Fu type
Dnaaf1	Promoter, Proximity	OMIM:613193	primary ciliary dyskinesia 13
Bcl2l1	Proximity	OMIM:247640|OMIM:613065; OMIM:114480; OMIM:608232	acute lymphoblastic leukemia; breast cancer; chronic myeloid leukemia; lymphoid leukemia; pancreatic cancer; prostate carcinoma; transitional cell carcinoma
Mapkbp1	Proximity	OMIM:617271	nephronophthisis 20
Bhmt	Proximity		pulmonary embolism
Isca1	Enhancer	OMIM:617613	multiple mitochondrial dysfunctions syndrome 5
Tcf4	Proximity	OMIM:136800|OMIM:610158|OMIM:613267|OMIM:613268|OMIM:613269|OMIM:613270|OMIM:613271|OMIM:615523; OMIM:610954	Fuchs' endothelial dystrophy; Lynch syndrome; Pitt-Hopkins syndrome
Cd38	Proximity	OMIM:222100; OMIM:125853|OMIM:601283|OMIM:601407|OMIM:603694|OMIM:608036	type 1 diabetes mellitus; type 2 diabetes mellitus
Hyal1	Promoter, Enhancer, Proximity	OMIM:601492	mucopolysaccharidosis; mucopolysaccharidosis IX
Zmynd10	Enhancer, Proximity	OMIM:615444	primary ciliary dyskinesia 22
Slc38a3	Enhancer, Proximity	OMIM:619881	developmental and epileptic encephalopathy 102
Rassf1	Enhancer, Proximity	OMIM:114480; OMIM:603956; OMIM:167000|OMIM:607893; OMIM:176807|OMIM:300147|OMIM:300704|OMIM:601518|OMIM:602759|OMIM:608656|OMIM:608658|OMIM:609299|OMIM:609558|OMIM:610321|OMIM:610997|OMIM:611100|OMIM:611868|OMIM:611928|OMIM:611955|OMIM:611958|OMIM:611959; OMIM:300854; OMIM:109800	breast cancer; cervical cancer; endometrial carcinoma; lung non-small cell carcinoma; ovarian cancer; prostate cancer; renal cell carcinoma; transitional cell carcinoma; urinary bladder cancer
Gnai2	Enhancer, Proximity	OMIM:612241	inflammatory bowel disease 12
Cacna2d2	Proximity		epilepsy
Nprl2	Proximity		focal epilepsy
Cryba2	Promoter, Proximity	OMIM:115900	cataract 42
Wnt10a	Proximity	OMIM:224750; OMIM:106600|OMIM:150400|OMIM:313500|OMIM:602639|OMIM:604625|OMIM:610926	ectodermal dysplasia; Schopf-Schulz-Passarge syndrome; tooth agenesis
Ihh	Proximity	OMIM:607778; OMIM:167750; OMIM:112500; OMIM:600156|OMIM:606874|OMIM:606875|OMIM:608462|OMIM:611644; OMIM:185900	acrocapitofemoral dysplasia; annular pancreas; brachydactyly type A1; Hirschsprung's disease; retinopathy of prematurity; syndactyly type 1
Nhej1	Proximity		severe combined immunodeficiency
Rnf213	Proximity	OMIM:252350|OMIM:300845|OMIM:607151|OMIM:608796|OMIM:614042|OMIM:615750	Moyamoya disease
Nptx1	Proximity		autosomal dominant cerebellar ataxia
Sema3a	Proximity	OMIM:614897	hypogonadotropic hypogonadism 16 with or without anosmia
Dct	Promoter, Enhancer, Proximity		oculocutaneous albinism
Tgds	Proximity	OMIM:616145	Catel Manzke syndrome
Macf1	Proximity	OMIM:618325	lissencephaly 9 with complex brainstem malformation
Pex14	Proximity	OMIM:614887	peroxisome biogenesis disorder 13A
Kif1b	Proximity	OMIM:118210; OMIM:114550; OMIM:612594|OMIM:612595|OMIM:612596	Charcot-Marie-Tooth disease type 2A1; hepatocellular carcinoma; multiple sclerosis; neuroblastoma; ovary epithelial cancer
Gpd1l	Promoter, Proximity	OMIM:611777	Brugada syndrome 2
Ppp1r17	Promoter, Proximity	OMIM:143890	familial hypercholesterolemia
Myh7	Proximity	OMIM:608358; OMIM:255160; OMIM:613426; OMIM:160500; OMIM:192600; OMIM:241550|OMIM:614435	autosomal dominant hyaline body myopathy; autosomal recessive hyaline body myopathy; cardiomyopathy; congenital heart disease; dilated cardiomyopathy; dilated cardiomyopathy 1S; distal myopathy 1; hypertrophic cardiomyopathy; hypertrophic cardiomyopathy 1; hypoplastic left heart syndrome
Zfhx2	Proximity	OMIM:147430	Marsili syndrome
Hmmr	Proximity	OMIM:114480	breast cancer
Ccng1	Proximity	OMIM:114550; OMIM:167000|OMIM:607893	hepatocellular carcinoma; localized osteosarcoma; ovarian cancer; ovarian carcinoma; pancreatic cancer; sarcoma
B3galnt2	Proximity	OMIM:615181	congenital muscular dystrophy-dystroglycanopathy type A11
Mtap	Enhancer, Proximity	OMIM:112250	biliary tract benign neoplasm; diaphyseal medullary stenosis with malignant fibrous histiocytoma
Cdkn2a	Proximity	OMIM:247640|OMIM:613065; OMIM:601626; OMIM:114480; OMIM:275355; OMIM:155755; OMIM:254500; OMIM:614286; OMIM:260350; OMIM:176807|OMIM:300147|OMIM:300704|OMIM:601518|OMIM:602759|OMIM:608656|OMIM:608658|OMIM:609299|OMIM:609558|OMIM:610321|OMIM:610997|OMIM:611100|OMIM:611868|OMIM:611928|OMIM:611955|OMIM:611958|OMIM:611959; OMIM:300854; OMIM:608035|OMIM:612263; OMIM:109800	acute lymphoblastic leukemia; acute myeloid leukemia; B-lymphoblastic leukemia/lymphoma; breast cancer; cervix uteri carcinoma in situ; dysplastic nevus syndrome; familial melanoma; germinoma; glioblastoma; head and neck squamous cell carcinoma; high grade glioma; invasive ductal carcinoma; leukemia; melanoma; melanoma and neural system tumor syndrome; multiple myeloma; myelodysplastic syndrome; …
Cdkn2b	Proximity	OMIM:601626; OMIM:612376; OMIM:614286; OMIM:137750|OMIM:177700|OMIM:602429|OMIM:603383|OMIM:606689|OMIM:608695|OMIM:608696|OMIM:609745|OMIM:609887|OMIM:610535|OMIM:611274|OMIM:611276|OMIM:613100; OMIM:109800	acute myeloid leukemia; acute promyelocytic leukemia; chronic myelomonocytic leukemia; erythema infectiosum; esophagus squamous cell carcinoma; lung non-small cell carcinoma; myelodysplastic syndrome; open-angle glaucoma; primary cutaneous T-cell non-Hodgkin lymphoma; transitional cell carcinoma; urinary bladder cancer
Slc6a9	Promoter, Proximity	OMIM:605899	glycine encephalopathy
St3gal3	Proximity	OMIM:611090; OMIM:615006	autosomal recessive intellectual developmental disorder 12; developmental and epileptic encephalopathy 15
Timmdc1	Promoter, Proximity	OMIM:618251	nuclear type mitochondrial complex I deficiency 31
Cd80	Proximity	OMIM:222100	type 1 diabetes mellitus
Poglut1	Proximity	OMIM:617232; OMIM:179850|OMIM:615327|OMIM:615674|OMIM:615696	autosomal recessive limb-girdle muscular dystrophy type 2Z; Dowling-Degos disease
Kif6	Proximity	OMIM:300464|OMIM:607339|OMIM:608316|OMIM:608318|OMIM:608320|OMIM:610947|OMIM:611139|OMIM:612030|OMIM:614293; OMIM:608557; OMIM:125853|OMIM:601283|OMIM:601407|OMIM:603694|OMIM:608036	acute myocardial infarction; aortic dissection; coronary artery disease; hypertension; myocardial infarction; type 2 diabetes mellitus
Csf3	Enhancer, Proximity	OMIM:247640|OMIM:613065; OMIM:601626; OMIM:600807; OMIM:608557; OMIM:130700	acute lymphoblastic leukemia; acute myeloid leukemia; allergic cutaneous vasculitis; anterior ischemic optic neuropathy; asthma; bacterial pneumonia; brain ischemia; cognitive disorder; limb ischemia; lung disease; middle cerebral artery infarction; myocardial infarction; neutropenia; pleurisy; pulmonary emphysema; pulmonary hypertension; transient cerebral ischemia
Rps28	Promoter, Proximity	OMIM:606164	Diamond-Blackfan anemia 15 with mandibulofacial dysostosis
Cd320	Proximity	OMIM:613646	methylmalonic acidemia due to transcobalamin receptor defect
Stx11	Proximity	OMIM:603552	familial hemophagocytic lymphohistiocytosis 4
Epas1	Proximity	OMIM:611783; OMIM:267450	familial erythrocytosis 4; lung non-small cell carcinoma; newborn respiratory distress syndrome; polycythemia; pulmonary hypertension
C2	Promoter, Proximity	OMIM:615489; OMIM:217000	age related macular degeneration 14; Alzheimer's disease; complement component 2 deficiency; macular degeneration; psoriasis
Ehmt2	Proximity	OMIM:178500	idiopathic pulmonary fibrosis
Slc44a4	Proximity	OMIM:617606	autosomal dominant nonsyndromic deafness 72
Neu1	Enhancer, Proximity	OMIM:256550	glycoproteinosis; mucolipidosis
Hspa1b	Enhancer, Proximity	OMIM:601665; OMIM:181500; OMIM:125853|OMIM:601283|OMIM:601407|OMIM:603694|OMIM:608036	Alzheimer's disease; brain ischemia; CAKUT; familial hyperlipidemia; obesity; schizophrenia; senile cataract; toxic shock syndrome; type 2 diabetes mellitus; urinary tract infection
Hspa1a	Proximity	OMIM:219700; OMIM:611775; OMIM:608520|OMIM:608691; OMIM:156000; OMIM:181500; OMIM:152700|OMIM:300809|OMIM:605480|OMIM:608437|OMIM:609903|OMIM:609939|OMIM:610065|OMIM:610066|OMIM:612254|OMIM:612378|OMIM:613145|OMIM:614420; OMIM:109800; OMIM:193200	Alzheimer's disease; atherosclerosis; cystic fibrosis; Kawasaki disease; major depressive disorder; Meniere's disease; paranoid schizophrenia; Parkinsonism; schizophrenia; systemic lupus erythematosus; urinary bladder cancer; vascular dementia; vitiligo
Hspa1l	Enhancer, Proximity	OMIM:611775; OMIM:608520|OMIM:608691; OMIM:181500; OMIM:152700|OMIM:300809|OMIM:605480|OMIM:608437|OMIM:609903|OMIM:609939|OMIM:610065|OMIM:610066|OMIM:612254|OMIM:612378|OMIM:613145|OMIM:614420	Kawasaki disease; major depressive disorder; schizophrenia; systemic lupus erythematosus; uveitis
Msh5	Proximity	OMIM:617442	lung non-small cell carcinoma; primary ovarian insufficiency 13; spermatogenic failure
Snrpa1	Proximity		connective tissue disease
Chsy1	Proximity	OMIM:605282	temtamy preaxial brachydactyly syndrome
Lrrk1	Proximity	OMIM:615198	osteopetrosis; osteosclerotic metaphyseal dysplasia
Cilp	Proximity		osteoarthritis
Trip13	Proximity	OMIM:617598	mosaic variegated aneuploidy syndrome 3
Whrn	Proximity	OMIM:607084; OMIM:611383	autosomal recessive nonsyndromic deafness 31; sensorineural hearing loss; Usher syndrome type 2D
Elovl5	Proximity	OMIM:615957	spinocerebellar ataxia type 38
Tubb2a	Proximity	OMIM:615763	complex cortical dysplasia with other brain malformations 5
Tubb2b	Proximity	OMIM:610031	complex cortical dysplasia with other brain malformations 7
Mbd1	Proximity	OMIM:211980|OMIM:608935|OMIM:612571|OMIM:612593|OMIM:614210	lung cancer
Ddost	Proximity	OMIM:614507	congenital disorder of glycosylation Ir
Pink1	Proximity	OMIM:605909	Parkinson's disease; Parkinson's disease 6
Pitx2	Proximity	OMIM:137600; OMIM:301835; OMIM:180500; OMIM:180550	anterior segment dysgenesis 4; Arts syndrome; Axenfeld-Rieger syndrome; Axenfeld-Rieger syndrome type 1; glaucoma; ring dermoid of cornea
Arf1	Proximity	OMIM:300049|OMIM:608097|OMIM:608098|OMIM:612881|OMIM:615544	periventricular nodular heterotopia
Wnt9a	Proximity		pancreatic cancer
Sec23b	Promoter, Enhancer, Proximity	OMIM:224100; OMIM:616858	congenital dyserythropoietic anemia type II; Cowden syndrome 7
Polr3f	Enhancer, Proximity	OMIM:242850	primary immunodeficiency disease
Foxj1	Proximity	OMIM:618699	congenital heart disease; Kartagener syndrome; primary ciliary dyskinesia; primary ciliary dyskinesia 43
Invs	Proximity	OMIM:602088; OMIM:187500	hypertension; nephronophthisis 2; tetralogy of Fallot
Vps33b	Proximity	OMIM:208085	ARC syndrome; arthrogryposis multiplex congenita; arthrogryposis, renal dysfunction, and cholestasis 1; cholestasis; kidney disease; progressive familial intrahepatic cholestasis
Ap3b1	Proximity	OMIM:608233; OMIM:185050	Hermansky-Pudlak syndrome; Hermansky-Pudlak syndrome 2; interstitial lung disease; neutropenia; platelet storage pool deficiency; pulmonary fibrosis
Ptprt	Proximity	OMIM:114500	colorectal cancer; esophagus squamous cell carcinoma
Pacs2	Proximity	OMIM:618067	developmental and epileptic encephalopathy 66
Myh14	Proximity	OMIM:600652	autosomal dominant nonsyndromic deafness 4A; sensorineural hearing loss
Vrk3	Proximity		autism spectrum disorder
Nup62	Proximity	OMIM:271930|OMIM:500003|OMIM:609161	primary biliary cholangitis; striatonigral degeneration
Ran	Promoter, Proximity	OMIM:222100	type 1 diabetes mellitus
Sgsh	Proximity	OMIM:252940; OMIM:252900	mucopolysaccharidosis III; mucopolysaccharidosis type IIIA
Epg5	Proximity	OMIM:242840	amyotrophic lateral sclerosis; retinitis pigmentosa; Vici syndrome
Usf1	Proximity	OMIM:125853|OMIM:601283|OMIM:601407|OMIM:603694|OMIM:608036	cardiovascular system disease; type 2 diabetes mellitus
F11r	Proximity		hypertension
Foxm1	Promoter, Enhancer, Proximity	OMIM:114550; OMIM:211980|OMIM:608935|OMIM:612571|OMIM:612593|OMIM:614210; OMIM:125853|OMIM:601283|OMIM:601407|OMIM:603694|OMIM:608036	hepatocellular carcinoma; lung cancer; type 2 diabetes mellitus
Tulp3	Enhancer, Proximity		polycystic kidney disease
Fkbp4	Enhancer, Proximity	OMIM:300068	androgen insensitivity syndrome
Wfs1	Proximity	OMIM:600965; OMIM:614296; OMIM:116400; OMIM:165500; OMIM:222100; OMIM:125853|OMIM:601283|OMIM:601407|OMIM:603694|OMIM:608036; OMIM:222300	autosomal dominant nonsyndromic deafness 6; autosomal dominant Wolfram syndrome; cataract 41; diabetes mellitus; nonsyndromic deafness; optic atrophy; optic atrophy 1; sensorineural hearing loss; type 1 diabetes mellitus; type 2 diabetes mellitus; Wolfram syndrome; Wolfram syndrome 1
Fxn	Promoter, Proximity	OMIM:229300; OMIM:125853|OMIM:601283|OMIM:601407|OMIM:603694|OMIM:608036	Friedreich ataxia; Friedreich ataxia 1; type 2 diabetes mellitus
Tjp2	Proximity	OMIM:615878	disease of metabolism; progressive familial intrahepatic cholestasis 4
Ier3	Proximity		T-cell non-Hodgkin lymphoma
Tubb5	Proximity		microcephaly; complex cortical dysplasia with other brain malformations 6; congenital symmetric circumferential skin creases 1
Stag1	Proximity	OMIM:617635	autosomal dominant intellectual developmental disorder 47
Cndp1	Proximity		glomerulonephritis
Kmt2c	Proximity	OMIM:617768; OMIM:613659	adenoid cystic carcinoma; esophagus squamous cell carcinoma; Klatskin's tumor; Kleefstra syndrome 2; lung adenocarcinoma; lung non-small cell carcinoma; squamous cell carcinoma; stomach cancer
Toe1	Proximity	OMIM:614969	pontocerebellar hypoplasia type 7
Mutyh	Proximity	OMIM:608456; OMIM:613659	familial adenomatous polyposis; familial adenomatous polyposis 2; stomach cancer; stomach carcinoma
Hpdl	Proximity	OMIM:619027	hereditary spastic paraplegia 83; neurodegenerative disease
Slc25a26	Proximity	OMIM:616794	combined oxidative phosphorylation deficiency 28
Col6a3	Proximity	OMIM:158810; OMIM:254100; OMIM:616411; OMIM:158800|OMIM:159050|OMIM:309930|OMIM:309950|OMIM:310000|OMIM:310095|OMIM:600416; OMIM:254090	Bethlem myopathy; congenital muscular dystrophy; dystonia 27; muscular dystrophy; Ullrich congenital muscular dystrophy
Mlph	Proximity	OMIM:609227	Griscelli syndrome type 3
Prlh	Proximity	OMIM:601665	obesity
En2	Proximity	OMIM:209850	autism spectrum disorder; autistic disorder
Hr	Proximity	OMIM:203655; OMIM:209500; OMIM:146550	alopecia; alopecia universalis; atrichia with papular lesions; hypotrichosis 4
Fgf17	Proximity	OMIM:615270	hypogonadotropic hypogonadism 20 with or without anosmia
Alad	Proximity	OMIM:176090|OMIM:176100; OMIM:603903	porphyria cutanea tarda; sickle cell anemia
Grxcr1	Proximity	OMIM:613285	autosomal recessive nonsyndromic deafness 25
Dcaf8	Promoter, Proximity	OMIM:610100	giant axonal neuropathy 2
Ncstn	Proximity	OMIM:608232; OMIM:142690|OMIM:613736|OMIM:613737; OMIM:181500; OMIM:109800	Alzheimer's disease; chronic myeloid leukemia; hidradenitis suppurativa; schizophrenia; urinary bladder cancer
Copa	Proximity	OMIM:616414	autoimmune interstitial lung, joint, and kidney disease
Pex19	Proximity	OMIM:614886	peroxisome biogenesis disorder 12A
Casq1	Proximity	OMIM:125853|OMIM:601283|OMIM:601407|OMIM:603694|OMIM:608036	type 2 diabetes mellitus
Txnl4a	Proximity	OMIM:608572	Burn-McKeown syndrome
Vangl1	Promoter, Proximity	OMIM:301410|OMIM:601634	caudal regression syndrome; neural tube defect
Casq2	Proximity	OMIM:611938	catecholaminergic polymorphic ventricular tachycardia 2
Pex7	Proximity	OMIM:215100	peroxisomal biogenesis disorder; rhizomelic chondrodysplasia punctata type 1
Sec61a1	Proximity	OMIM:162000|OMIM:613092|OMIM:614227	familial juvenile hyperuricemic nephropathy
Ephb1	Proximity	OMIM:176807|OMIM:300147|OMIM:300704|OMIM:601518|OMIM:602759|OMIM:608656|OMIM:608658|OMIM:609299|OMIM:609558|OMIM:610321|OMIM:610997|OMIM:611100|OMIM:611868|OMIM:611928|OMIM:611955|OMIM:611958|OMIM:611959	prostate cancer
Spock1	Proximity	OMIM:114550	hepatocellular carcinoma
Slc2a1	Proximity	OMIM:612126; OMIM:601042; OMIM:614847; OMIM:601665; OMIM:125853|OMIM:601283|OMIM:601407|OMIM:603694|OMIM:608036	carbohydrate metabolic disorder; childhood absence epilepsy; childhood onset GLUT1 deficiency syndrome 2; dystonia 9; idiopathic generalized epilepsy 12; myelomeningocele; obesity; type 2 diabetes mellitus
Atp8a2	Proximity	OMIM:224050|OMIM:610185|OMIM:613227|OMIM:615268	cerebellar ataxia, mental retardation and dysequlibrium syndrome
Kiss1	Proximity	OMIM:614842	hypogonadotropic hypogonadism 13 with or without anosmia
Actc1	Proximity	OMIM:612794; OMIM:613424; OMIM:612098	atrial heart septal defect 5; dilated cardiomyopathy; dilated cardiomyopathy 1R; hypertrophic cardiomyopathy 11
Ambp	Proximity		acute kidney failure; adult respiratory distress syndrome
Kif12	Proximity		progressive familial intrahepatic cholestasis
Erlin1	Proximity	OMIM:615681	hereditary spastic paraplegia 62
Chuk	Proximity	OMIM:613630; OMIM:176807|OMIM:300147|OMIM:300704|OMIM:601518|OMIM:602759|OMIM:608656|OMIM:608658|OMIM:609299|OMIM:609558|OMIM:610321|OMIM:610997|OMIM:611100|OMIM:611868|OMIM:611928|OMIM:611955|OMIM:611958|OMIM:611959	fetal encasement syndrome; liver cancer; prostate cancer
Cwf19l1	Proximity	OMIM:616127	autosomal recessive spinocerebellar ataxia 17
Prkd1	Proximity		congenital heart disease
Bbs12	Proximity	OMIM:615989	Bardet-Biedl syndrome 12
Fgf2	Proximity	OMIM:109800	bone disease; chronic ulcer of skin; cognitive disorder; corneal neovascularization; dermatitis; diabetic neuropathy; diabetic retinopathy; gastric ulcer; impotence; pancreatic cancer; Parkinsonism; prostate adenocarcinoma; urinary bladder cancer
Nmnat1	Proximity	OMIM:608553; OMIM:619260	Leber congenital amaurosis 9; retinal degeneration; spondyloepiphyseal dysplasia, sensorineural hearing loss, intellectual developmental disorder, and Leber congenital amaurosis
Ctcf	Proximity	OMIM:615502; OMIM:608035|OMIM:612263	autosomal dominant intellectual developmental disorder 21; basal cell carcinoma; female breast cancer; skin melanoma; skin squamous cell carcinoma
Acd	Proximity	OMIM:616553	autosomal dominant dyskeratosis congenita 6
Drc1	Promoter, Proximity	OMIM:615294; OMIM:306955|OMIM:605376|OMIM:606325|OMIM:613751|OMIM:614779	Kartagener syndrome; primary ciliary dyskinesia 21; spermatogenic failure; visceral heterotaxy
Ikzf5	Proximity	OMIM:188000|OMIM:273900|OMIM:300367|OMIM:313900|OMIM:612004	thrombocytopenia
Ebf1	Proximity		lipodystrophy
Notch2	Enhancer, Proximity	OMIM:118450|OMIM:610205; OMIM:102500; OMIM:189800|OMIM:609402|OMIM:609403|OMIM:609404|OMIM:614592	Alagille syndrome; Hajdu-Cheney syndrome; pre-eclampsia
Clcn1	Proximity	OMIM:160800	myotonia congenita; Thomsen disease
Hdac4	Proximity	OMIM:208900	ataxia telangiectasia; eating disorder; retinal degeneration
Disc1	Proximity	OMIM:608631|OMIM:608638|OMIM:608781|OMIM:609954; OMIM:209850; OMIM:608520|OMIM:608691; OMIM:608516; OMIM:181500; OMIM:604906	Asperger syndrome; autistic disorder; bipolar disorder; chronic fatigue syndrome; major depressive disorder; melancholic depression; psychotic disorder; schizophrenia; schizophrenia 9
Ache	Proximity	OMIM:254200	Alzheimer's disease; epilepsy; myasthenia gravis
Ephb4	Proximity	OMIM:617300	central conducting lymphatic anomaly; cystic kidney disease
Appl1	Proximity	OMIM:616511	maturity-onset diabetes of the young type 14
Hesx1	Proximity	OMIM:221750|OMIM:262600|OMIM:262700|OMIM:613038|OMIM:613986; OMIM:182230	hypopituitarism; septooptic dysplasia
Il17rd	Proximity	OMIM:615267	hypogonadotropic hypogonadism 18 with or without anosmia
Brd4	Proximity	OMIM:178500	colon cancer; idiopathic pulmonary fibrosis; nephrocalcinosis
Selenoi	Promoter, Proximity	OMIM:618768	hereditary spastic paraplegia 81
Hadha	Enhancer, Proximity	OMIM:609015; OMIM:228100	mitochondrial trifunctional protein deficiency; steatotic liver disease
Tyms	Enhancer	OMIM:247640|OMIM:613065; OMIM:601626; OMIM:114550; OMIM:254500; OMIM:180300	acute lymphoblastic leukemia; acute myeloid leukemia; colon carcinoma; dyskeratosis congenita; hepatocellular carcinoma; multiple myeloma; rheumatoid arthritis
Hadhb	Enhancer, Proximity	OMIM:609015	mitochondrial metabolism disease; mitochondrial trifunctional protein deficiency
Rtf1	Proximity		dilated cardiomyopathy
Ppp4c	Promoter, Proximity		oligoasthenoteratozoospermia
Coro1a	Proximity	OMIM:615401; OMIM:608971	coronin-1A deficiency; severe combined immunodeficiency, autosomal recessive, T cell-negative, B cell-positive, Nk cell-positive
Mapk3	Proximity		colon adenocarcinoma; colorectal adenocarcinoma; endometrial adenocarcinoma; pancreatic ductal carcinoma; pulmonary hypertension
Tbx6	Proximity	OMIM:122600	spondylocostal dysostosis 5
Hmgcs2	Enhancer	OMIM:605911	HMG-CoA synthase 2 deficiency
Phgdh	Enhancer	OMIM:256520; OMIM:601815	amino acid metabolic disorder; Neu-Laxova syndrome 1; PHGDH deficiency
Txnrd1	Proximity		amyotrophic lateral sclerosis
Inpp5d	Proximity	OMIM:152700|OMIM:300809|OMIM:605480|OMIM:608437|OMIM:609903|OMIM:609939|OMIM:610065|OMIM:610066|OMIM:612254|OMIM:612378|OMIM:613145|OMIM:614420	Paget's disease of bone; systemic lupus erythematosus
Spg7	Proximity	OMIM:607259	hereditary spastic paraplegia 7
Dpep1	Proximity		hepatoblastoma
Klf4	Proximity	OMIM:114550	hepatocellular carcinoma
Rrad	Proximity	OMIM:125853|OMIM:601283|OMIM:601407|OMIM:603694|OMIM:608036	type 2 diabetes mellitus
Dab1	Proximity	OMIM:615945	spinocerebellar ataxia type 37
Lzts1	Proximity	OMIM:133239	breast carcinoma; esophageal cancer; squamous cell carcinoma
Lrp2	Proximity	OMIM:222448	autoimmune thyroiditis; degenerative myopia; Donnai-Barrow syndrome; Fanconi syndrome
Bbs5	Proximity	OMIM:615983	Bardet-Biedl syndrome; Bardet-Biedl syndrome 5
Klhl41	Proximity	OMIM:615731	nemaline myopathy; nemaline myopathy 9
Cplx2	Proximity	OMIM:181500	schizophrenia
Chrna9	Proximity	OMIM:182280	lung small cell carcinoma
Mtdh	Proximity	OMIM:114550	hepatocellular carcinoma
Htt	Proximity	OMIM:143100	Huntington's disease; Parkinson's disease
Dok7	Proximity	OMIM:254300; OMIM:618389	congenital myasthenic syndrome 10; fetal akinesia deformation sequence syndrome 3
Sik1	Proximity	OMIM:616341	developmental and epileptic encephalopathy 30
Lrat	Enhancer	OMIM:613341	Leber congenital amaurosis 14; retinitis pigmentosa
Fga	Proximity	OMIM:202400; OMIM:105200	brain small vessel disease; congenital afibrinogenemia; familial visceral amyloidosis; thrombophilia
Fgb	Proximity	OMIM:202400; OMIM:300464|OMIM:607339|OMIM:608316|OMIM:608318|OMIM:608320|OMIM:610947|OMIM:611139|OMIM:612030|OMIM:614293; OMIM:608557	cardiovascular system disease; carotid artery disease; congenital afibrinogenemia; coronary artery disease; end stage renal disease; myocardial infarction; thrombosis
Myo9b	Proximity	OMIM:607202|OMIM:609754|OMIM:611598|OMIM:612005|OMIM:612006|OMIM:612007|OMIM:612008|OMIM:612009|OMIM:612011	celiac disease
Hsd17b3	Proximity	OMIM:264300	17-beta hydroxysteroid dehydrogenase 3 deficiency; disorder of sexual development
Gclc	Promoter, Proximity	OMIM:601371; OMIM:219700; OMIM:230450; OMIM:266120|OMIM:612631; OMIM:608557	cataract; cystic fibrosis; glutamate-cysteine ligase deficiency; hemolytic anemia; myocardial infarction
Prdm8	Proximity	OMIM:616640	progressive myoclonus epilepsy 10
Fgf5	Proximity	OMIM:190330	familial isolated trichomegaly
Irs1	Proximity	OMIM:300464|OMIM:607339|OMIM:608316|OMIM:608318|OMIM:608320|OMIM:610947|OMIM:611139|OMIM:612030|OMIM:614293; OMIM:125853|OMIM:601283|OMIM:601407|OMIM:603694|OMIM:608036	Alzheimer's disease; coronary artery disease; type 2 diabetes mellitus
Plaur	Proximity	OMIM:180300	rheumatoid arthritis
Xrcc1	Promoter, Proximity	OMIM:247640|OMIM:613065; OMIM:617633; OMIM:603956; OMIM:608232; OMIM:114500; OMIM:133239; OMIM:114550; OMIM:211980|OMIM:608935|OMIM:612571|OMIM:612593|OMIM:614210; OMIM:156240; OMIM:614286; OMIM:161550|OMIM:607107; OMIM:176807|OMIM:300147|OMIM:300704|OMIM:601518|OMIM:602759|OMIM:608656|OMIM:608658|OMIM:609299|OMIM:609558|OMIM:610321|OMIM:610997|OMIM:611100|OMIM:611868|OMIM:611928|OMIM:611955|OMIM…	acute lymphoblastic leukemia; autosomal recessive spinocerebellar ataxia 26; cervical cancer; chronic myeloid leukemia; colorectal adenocarcinoma; colorectal cancer; colorectal carcinoma; contact dermatitis; esophageal cancer; esophagus squamous cell carcinoma; gallbladder cancer; gastric cardia adenocarcinoma; gastric cardia carcinoma; hepatitis A; hepatitis B; hepatocellular carcinoma; impotenc…
Sord	Promoter, Proximity	OMIM:601371; OMIM:618912	cataract; sorbitol dehydrogenase deficiency with peripheral neuropathy
Patl2	Proximity		ovarian disease
B2m	Proximity	OMIM:105200; OMIM:231100; OMIM:241600	arthritis; familial visceral amyloidosis; hemochromatosis; immunodeficiency 43; inflammatory bowel disease
Duox2	Proximity	OMIM:607200	congenital hypothyroidism; thyroid dyshormonogenesis 6
Duoxa2	Proximity	OMIM:274900	thyroid dyshormonogenesis 5
Kcnh2	Proximity	OMIM:613688; OMIM:609620|OMIM:609621|OMIM:609622	long QT syndrome; long QT syndrome 2; short QT syndrome
Dnajc6	Proximity	OMIM:615528	Parkinson's disease; Parkinson's disease 19A
Nefm	Proximity		Alzheimer's disease; human immunodeficiency virus infectious disease
Nefl	Proximity	OMIM:617882; OMIM:607734; OMIM:607684	amyotrophic lateral sclerosis; Charcot-Marie-Tooth disease; Charcot-Marie-Tooth disease dominant intermediate G; Charcot-Marie-Tooth disease type 1F; Charcot-Marie-Tooth disease type 2E; invasive ductal carcinoma
Pik3cd	Proximity	OMIM:114500; OMIM:608089; OMIM:615513	colorectal cancer; endometrial cancer; immunodeficiency 14
Tirap	Enhancer, Proximity		malaria; tuberculosis
Foxred1	Enhancer, Proximity	OMIM:618241	nuclear type mitochondrial complex I deficiency 19
Thap11	Proximity	OMIM:277400	methylmalonic aciduria and homocystinuria type cblC
Tk2	Enhancer	OMIM:617069; OMIM:609560	autosomal recessive progressive external ophthalmoplegia with mitochondrial DNA deletions 3; mitochondrial DNA depletion syndrome 2
Itga8	Enhancer, Proximity	OMIM:167000|OMIM:607893; OMIM:191830; OMIM:181500	end stage renal disease; ovarian cancer; renal agenesis; schizophrenia
Sumo1	Proximity	OMIM:613705	orofacial cleft 10
Myo6	Proximity	OMIM:606346; OMIM:607821; OMIM:167000|OMIM:607893	autosomal dominant nonsyndromic deafness 22; autosomal recessive nonsyndromic deafness 37; ovarian cancer; sensorineural hearing loss
Impg1	Proximity	OMIM:153700|OMIM:153840|OMIM:608161|OMIM:616151|OMIM:616152	retinitis pigmentosa; vitelliform macular dystrophy
Nudt15	Promoter, Proximity	OMIM:610460	thiopurine S-methyltransferase deficiency
Sucla2	Promoter, Proximity	OMIM:612073	mitochondrial DNA depletion syndrome 5
Rxfp2	Proximity	OMIM:219050	cryptorchidism
Pde6h	Proximity	OMIM:610024	retinal cone dystrophy 3A
Dbp	Proximity	OMIM:166710	osteoporosis
Rpl18	Proximity	OMIM:618310	Diamond-Blackfan anemia 18
Sult2b1	Proximity	OMIM:617571	autosomal recessive congenital ichthyosis 14
Grin2d	Proximity	OMIM:617162	developmental and epileptic encephalopathy 46
Camkmt	Proximity	OMIM:606407	hypotonia-cystinuria syndrome
Pgm1	Proximity	OMIM:614921; OMIM:608089	congenital disorder of glycosylation It; endometrial cancer; teratoma
Cngb1	Proximity	OMIM:613767	retinitis pigmentosa; retinitis pigmentosa 45
Tbx3	Proximity	OMIM:181450	ulnar-mammary syndrome
Galnt1	Promoter, Proximity		heart valve disease
Agbl5	Proximity	OMIM:617023	retinitis pigmentosa 75
Khk	Proximity	OMIM:229800	essential fructosuria
Hcn4	Proximity	OMIM:613123; OMIM:137580; OMIM:600669; OMIM:163800|OMIM:608567	Brugada syndrome 8; Gilles de la Tourette syndrome; idiopathic generalized epilepsy; sick sinus syndrome
Megf10	Proximity	OMIM:620249; OMIM:614399	congenital myopathy 10B; early-onset myopathy-areflexia-respiratory distress-dysphagia syndrome
Slc34a2	Proximity	OMIM:265100	pulmonary alveolar microlithiasis
Nrip1	Enhancer	OMIM:166710	CAKUT; osteoporosis
Alpi	Proximity		inflammatory bowel disease
Ecel1	Proximity	OMIM:615065	distal arthrogryposis; distal arthrogryposis type 5D
Prss56	Proximity	OMIM:613517	isolated microphthalmia 6
Chrnd	Proximity	OMIM:616321; OMIM:616322; OMIM:616323	congenital myasthenic syndrome 3A; congenital myasthenic syndrome 3B; congenital myasthenic syndrome 3C
Chrng	Proximity	OMIM:253290|OMIM:265000|OMIM:312150	contractures, pterygia, and spondylocarpotarsal fusion syndrome
Pmfbp1	Proximity	OMIM:618112	male infertility; spermatogenic failure 31
Dhx38	Proximity	OMIM:618220	retinitis pigmentosa 84
Rd3	Proximity	OMIM:610612	Leber congenital amaurosis; Leber congenital amaurosis 12; retinal degeneration
Arsb	Proximity	OMIM:253200	mucopolysaccharidosis VI
Bloc1s4	Proximity		Hermansky-Pudlak syndrome
Gnb1	Promoter, Proximity	OMIM:247640|OMIM:613065; OMIM:616973; OMIM:614286	acute lymphoblastic leukemia; autosomal dominant intellectual developmental disorder 42; congestive heart failure; myelodysplastic syndrome
Pde6d	Enhancer	OMIM:615665	Joubert syndrome 22
Nppc	Enhancer	OMIM:100800	achondroplasia; hypertension; osteochondrodysplasia
Dis3l2	Enhancer	OMIM:194070; OMIM:267000	nephroblastoma; Perlman syndrome
Slc1a2	Promoter, Proximity	OMIM:617105	developmental and epileptic encephalopathy 41
Nup93	Proximity	OMIM:616892	nephrotic syndrome type 12
Slc12a3	Proximity	OMIM:145500|OMIM:603918|OMIM:604329|OMIM:607329|OMIM:608742|OMIM:610261|OMIM:610262|OMIM:610948|OMIM:611014; OMIM:263800	essential hypertension; Gitelman syndrome
Kcnu1	Proximity		spermatogenic failure
Hgsnat	Promoter, Proximity	OMIM:252940; OMIM:252930; OMIM:616544	mucopolysaccharidosis III; mucopolysaccharidosis type IIIC; retinitis pigmentosa 73
Pomk	Proximity	OMIM:615249; OMIM:123155|OMIM:236600|OMIM:236635|OMIM:307000|OMIM:615219; OMIM:616094	congenital muscular dystrophy-dystroglycanopathy type A12; hydrocephalus; muscular dystrophy-dystroglycanopathy type C12
Aspscr1	Promoter, Proximity	OMIM:606243	alveolar soft part sarcoma
Arhgdia	Proximity	OMIM:615244	nephrotic syndrome; nephrotic syndrome type 8
Pcyt2	Proximity	OMIM:618770	hereditary spastic paraplegia 82
Pycr1	Proximity	OMIM:612940; OMIM:614438	autosomal recessive cutis laxa type IIB; autosomal recessive cutis laxa type IIIB
Dcxr	Proximity	OMIM:260800	pentosuria
Gm2a	Enhancer, Proximity	OMIM:272750	GM2 gangliosidosis; GM2 gangliosidosis, AB variant
Gpx3	Enhancer	OMIM:614266; OMIM:133239; OMIM:114550; OMIM:613659; OMIM:125853|OMIM:601283|OMIM:601407|OMIM:603694|OMIM:608036	Barrett's adenocarcinoma; Barrett's esophagus; esophageal cancer; esophagus adenocarcinoma; esophagus squamous cell carcinoma; hepatocellular carcinoma; rectum cancer; stomach cancer; type 2 diabetes mellitus
Hint1	Enhancer	OMIM:137200	Gamstorp-Wohlfart syndrome
Atp6v1b1	Proximity	OMIM:607197; OMIM:179830|OMIM:267200|OMIM:602722	autosomal recessive nonsyndromic deafness; enlarged vestibular aqueduct; renal tubular acidosis
Npc1	Proximity	OMIM:257220	Niemann-Pick disease; Niemann-Pick disease type C1
Rad54b	Proximity	OMIM:114500; OMIM:605027	colorectal cancer; non-Hodgkin lymphoma
Pclo	Proximity	OMIM:608027	pontocerebellar hypoplasia type 3
Mfn2	Proximity	OMIM:609260; OMIM:617087; OMIM:601152|OMIM:616505; OMIM:151800|OMIM:151900	Charcot-Marie-Tooth disease; Charcot-Marie-Tooth disease type 2A2A; Charcot-Marie-Tooth disease type 2A2B; Charcot-Marie-Tooth disease type 6; multiple symmetric lipomatosis
Plod1	Enhancer, Proximity	OMIM:225400	Ehlers-Danlos syndrome; Ehlers-Danlos syndrome kyphoscoliotic type 1
Wnt7a	Proximity	OMIM:228930; OMIM:276820	Fuhrmann syndrome; Schinzel type phocomelia
Tmem43	Proximity	OMIM:604400; OMIM:619832; OMIM:614302	arrhythmogenic right ventricular cardiomyopathy; arrhythmogenic right ventricular dysplasia 5; autosomal dominant auditory neuropathy 3; autosomal dominant Emery-Dreifuss muscular dystrophy 7
Xpc	Proximity	OMIM:211980|OMIM:608935|OMIM:612571|OMIM:612593|OMIM:614210; OMIM:278720	lung cancer; pancreatic cancer; serous cystadenocarcinoma; xeroderma pigmentosum; xeroderma pigmentosum group C
Cftr	Promoter, Proximity	OMIM:103920; OMIM:600807; OMIM:277180; OMIM:211400|OMIM:613021|OMIM:613071; OMIM:211400; OMIM:606963; OMIM:219700; OMIM:211980|OMIM:608935|OMIM:612571|OMIM:612593|OMIM:614210; OMIM:613806	alcoholic pancreatitis; allergic bronchopulmonary aspergillosis; asthma; autosomal recessive congenital bilateral absence of vas deferens; bronchiectasis; bronchiectasis 1; chronic obstructive pulmonary disease; congenital bilateral absence of vas deferens; cystic fibrosis; exocrine pancreatic insufficiency; lung cancer; lung disease; pancreatic cancer; primary sclerosing cholangitis; pulmonary s…
Eif2ak2	Proximity	OMIM:143100	Alzheimer's disease; dystonia; hepatitis B; Huntington's disease; Parkinson's disease
Jph3	Proximity	OMIM:606438	Huntington's disease-like 2
Pak1	Proximity	OMIM:114480; OMIM:300854; OMIM:181500	breast cancer; renal cell carcinoma; schizophrenia
F3	Proximity		B-lymphoblastic leukemia/lymphoma; COVID-19; disseminated intravascular coagulation; von Willebrand's disease
Nup35	Proximity		intestinal pseudo-obstruction
Cnga3	Proximity	OMIM:216900	achromatopsia 2; color blindness
Ano10	Proximity	OMIM:613728	autosomal recessive spinocerebellar ataxia 10
Bcl11b	Proximity	OMIM:617237	immunodeficiency 49
Kcnab1	Proximity		temporal lobe epilepsy
Cdk5rap2	Promoter, Proximity	OMIM:604804	microcephaly; primary autosomal recessive microcephaly 3; Seckel syndrome
Cntnap2	Proximity	OMIM:209850; OMIM:610042; OMIM:608520|OMIM:608691; OMIM:610954; OMIM:181500; OMIM:606711|OMIM:606712|OMIM:607134|OMIM:612514|OMIM:615432	articulation disorder; autism spectrum disorder; autistic disorder; cortical dysplasia-focal epilepsy syndrome; intellectual disability; major depressive disorder; mutism; Pitt-Hopkins syndrome; reading disorder; schizophrenia; social phobia; specific language impairment; visual epilepsy
Syk	Proximity	OMIM:242850	primary immunodeficiency disease
Pklr	Proximity	OMIM:206300|OMIM:206400|OMIM:300908|OMIM:613470; OMIM:266200; OMIM:125853|OMIM:601283|OMIM:601407|OMIM:603694|OMIM:608036	congenital nonspherocytic hemolytic anemia; Gaucher's disease; malaria; pyruvate kinase deficiency of red cells; type 2 diabetes mellitus
Muc1	Proximity	OMIM:114480; OMIM:162000|OMIM:613092|OMIM:614227	biliary tract benign neoplasm; breast cancer; dry eye syndrome; familial juvenile hyperuricemic nephropathy; mucinous adenocarcinoma; pancreatic cancer; pancreatic ductal carcinoma
Dpm3	Proximity	OMIM:618992	congenital disorder of glycosylation type I; muscular dystrophy-dystroglycanopathy type B15
Ndufaf6	Proximity	OMIM:618913; OMIM:618239	Fanconi renotubular syndrome 5; nuclear type mitochondrial complex I deficiency 17
Pus1	Proximity	OMIM:600462	myopathy, lactic acidosis, and sideroblastic anemia; myopathy, lactic acidosis, and sideroblastic anemia 1
Hscb	Proximity		sideroblastic anemia
Chek2	Proximity	OMIM:114480; OMIM:114500; OMIM:609265; OMIM:259500; OMIM:176807|OMIM:300147|OMIM:300704|OMIM:601518|OMIM:602759|OMIM:608656|OMIM:608658|OMIM:609299|OMIM:609558|OMIM:610321|OMIM:610997|OMIM:611100|OMIM:611868|OMIM:611928|OMIM:611955|OMIM:611958|OMIM:611959; OMIM:109800	breast cancer; colorectal cancer; female breast cancer; Li-Fraumeni syndrome 2; male breast cancer; osteosarcoma; prostate cancer; urinary bladder cancer
Tdo2	Proximity	OMIM:600627; OMIM:137580	familial hypertryptophanemia; Gilles de la Tourette syndrome
Dzip1	Proximity	OMIM:157700|OMIM:607829|OMIM:610840; OMIM:619102	mitral valve prolapse; spermatogenic failure 47
Bloc1s6	Proximity	OMIM:614171; OMIM:185050; OMIM:130700	Hermansky-Pudlak syndrome 9; platelet storage pool deficiency; pulmonary emphysema
Cc2d2a	Proximity	OMIM:612285; OMIM:612284; OMIM:306955|OMIM:605376|OMIM:606325|OMIM:613751|OMIM:614779	intellectual disability; Joubert syndrome 9; Meckel syndrome; Meckel syndrome 6; retinitis pigmentosa; visceral heterotaxy
Nf2	Proximity	OMIM:120200|OMIM:120300|OMIM:216820; OMIM:114500; OMIM:606764; OMIM:114550; OMIM:300854; OMIM:101000	coloboma; colorectal cancer; familial meningioma; gastrointestinal stromal tumor; hepatocellular carcinoma; malignant pleural mesothelioma; meningioma; neurilemmoma; otitis media; renal cell carcinoma; vestibular schwannomatosis
Slc44a1	Proximity		high grade glioma
Efhc1	Proximity	OMIM:607631; OMIM:254770	juvenile absence epilepsy 1; juvenile myoclonic epilepsy
Prom1	Promoter, Proximity	OMIM:612657; OMIM:612095	cone-rod dystrophy 12; retinal macular dystrophy; retinitis pigmentosa 41
Msx1	Proximity	OMIM:206780; OMIM:608874; OMIM:106600|OMIM:150400|OMIM:313500|OMIM:602639|OMIM:604625|OMIM:610926; OMIM:189500	anodontia; cleft lip; cleft palate; orofacial cleft; orofacial cleft 5; tooth agenesis; tooth and nail syndrome
Ethe1	Proximity	OMIM:602473	ethylmalonic encephalopathy
Wt1	Proximity	OMIM:142340|OMIM:222400|OMIM:610187; OMIM:194080; OMIM:136680; OMIM:156240; OMIM:194070; OMIM:256370	Alzheimer's disease; congenital diaphragmatic hernia; Denys-Drash syndrome; Frasier syndrome; malignant mesothelioma; nephroblastoma; nephrotic syndrome type 4; renal Wilms' tumor
Tmem240	Proximity	OMIM:607454	spinocerebellar ataxia type 21
Clcn4	Proximity	OMIM:300114	Raynaud-Claes syndrome
Chrnb1	Proximity	OMIM:616313; OMIM:616314	congenital myasthenic syndrome 2A; congenital myasthenic syndrome 2C
Nlgn2	Proximity	OMIM:181500	schizophrenia
Plscr3	Proximity	OMIM:601665	obesity
Slc6a17	Proximity	OMIM:616269	autosomal recessive intellectual developmental disorder 48
Alx3	Proximity	OMIM:136760	frontonasal dysplasia 1
Rad51d	Promoter, Proximity		hereditary breast ovarian cancer syndrome
Unc45b	Proximity	OMIM:616279; OMIM:619178	cataract 43; myofibrillar myopathy 11
Kcnt1	Proximity	OMIM:615005; OMIM:614959	autosomal dominant nocturnal frontal lobe epilepsy 5; developmental and epileptic encephalopathy 14
Camsap1	Proximity		complex cortical dysplasia with other brain malformations
Atg7	Proximity	OMIM:619422; OMIM:614286; OMIM:152700|OMIM:300809|OMIM:605480|OMIM:608437|OMIM:609903|OMIM:609939|OMIM:610065|OMIM:610066|OMIM:612254|OMIM:612378|OMIM:613145|OMIM:614420	autosomal recessive spinocerebellar ataxia 31; myelodysplastic syndrome; Parkinson's disease; systemic lupus erythematosus
Hmx1	Proximity	OMIM:612109	oculoauricular syndrome
Adam17	Proximity	OMIM:603165; OMIM:125853|OMIM:601283|OMIM:601407|OMIM:603694|OMIM:608036	Alzheimer's disease; atopic dermatitis; inflammatory bowel disease; type 2 diabetes mellitus
Kcnt2	Proximity	OMIM:617771	developmental and epileptic encephalopathy 57
Tenm4	Proximity	OMIM:616736	essential tremor 5
Ctla4	Proximity	OMIM:601626; OMIM:104000|OMIM:610753; OMIM:600807; OMIM:603165; OMIM:205700; OMIM:109650; OMIM:114480; OMIM:607202|OMIM:609754|OMIM:611598|OMIM:612005|OMIM:612006|OMIM:612007|OMIM:612008|OMIM:612009|OMIM:612011; OMIM:606963; OMIM:614395; OMIM:608710; OMIM:114550; OMIM:137100|OMIM:269650|OMIM:609529; OMIM:254500; OMIM:612594|OMIM:612595|OMIM:612596; OMIM:608557; OMIM:605027; OMIM:242850; OMIM:3008…	acute myeloid leukemia; alopecia areata; anti-basement membrane glomerulonephritis; asthma; atopic dermatitis; autoimmune hemolytic anemia; autoimmune hepatitis; autoimmune thyroiditis; basal cell carcinoma; Behcet's disease; breast cancer; celiac disease; chronic obstructive pulmonary disease; end stage renal disease; graft-versus-host disease; granulomatosis with polyangiitis; Graves' disease; …
Icos	Proximity	OMIM:607202|OMIM:609754|OMIM:611598|OMIM:612005|OMIM:612006|OMIM:612007|OMIM:612008|OMIM:612009|OMIM:612011; OMIM:607594; OMIM:137100|OMIM:269650|OMIM:609529	celiac disease; common variable immunodeficiency; common variable immunodeficiency 1; immunoglobulin alpha deficiency
Pdss1	Proximity	OMIM:614651	primary coenzyme Q10 deficiency 2
Gab1	Proximity	OMIM:605428	autosomal recessive nonsyndromic deafness 26
Frmd5	Proximity	OMIM:620094	neurodevelopmental disorder with eye movement abnormalities and ataxia
Capn9	Proximity	OMIM:613659	stomach cancer
Dgkd	Proximity	OMIM:606369	Lennox-Gastaut syndrome
Myl1	Promoter, Proximity	OMIM:618414	congenital myopathy 14
Bag3	Proximity	OMIM:613881; OMIM:612954	dilated cardiomyopathy 1HH; myofibrillar myopathy 6
Rcbtb2	Promoter, Enhancer, Proximity		malignant histiocytic disease
Rb1	Enhancer, Proximity	OMIM:259500; OMIM:176807|OMIM:300147|OMIM:300704|OMIM:601518|OMIM:602759|OMIM:608656|OMIM:608658|OMIM:609299|OMIM:609558|OMIM:610321|OMIM:610997|OMIM:611100|OMIM:611868|OMIM:611928|OMIM:611955|OMIM:611958|OMIM:611959; OMIM:180200; OMIM:109800	familial retinoblastoma; glioblastoma; oligodendroglioma; osteosarcoma; prostate cancer; retinoblastoma; small cell carcinoma; urinary bladder cancer
Itm2b	Enhancer	OMIM:176500; OMIM:117300	cerebral amyloid angiopathy; ITM2B-related cerebral amyloid angiopathy 1; ITM2B-related cerebral amyloid angiopathy 2
Lpar6	Enhancer, Proximity	OMIM:278150	hypotrichosis 8
Cog2	Proximity	OMIM:617395	congenital disorder of glycosylation type IIq
Agt	Enhancer, Proximity	OMIM:114480; OMIM:301500; OMIM:157700|OMIM:607829|OMIM:610840; OMIM:608557; OMIM:601665; OMIM:189800|OMIM:609402|OMIM:609403|OMIM:609404|OMIM:614592; OMIM:163800|OMIM:608567	allergic disease; atrial fibrillation; breast cancer; carotid artery disease; cerebrovascular disease; congestive heart failure; diabetic retinopathy; Fabry disease; Henoch-Schoenlein purpura; hydronephrosis; hyperinsulinism; hypertension; hypertrophic cardiomyopathy; inflammatory bowel disease; mitral valve prolapse; myocardial infarction; obesity; otosclerosis; pre-eclampsia; pulmonary edema; s…
Gys1	Promoter, Proximity		cardiovascular system disease
Snrnp70	Proximity	OMIM:152700|OMIM:300809|OMIM:605480|OMIM:608437|OMIM:609903|OMIM:609939|OMIM:610065|OMIM:610066|OMIM:612254|OMIM:612378|OMIM:613145|OMIM:614420	disease of mental health; systemic lupus erythematosus
Lhb	Proximity	OMIM:228300	hypogonadotropic hypogonadism 23 with or without anosmia
Bax	Proximity	OMIM:247640|OMIM:613065; OMIM:208900; OMIM:114500	acute lymphoblastic leukemia; ataxia telangiectasia; colon adenocarcinoma; colorectal cancer
Ppp1r15a	Proximity		thalassemia
Ddx39b	Enhancer	OMIM:222100	type 1 diabetes mellitus
Nfkbil1	Enhancer	OMIM:180300	rheumatoid arthritis
Lst1	Enhancer	OMIM:614395	graft-versus-host disease
Abhd16a	Proximity	OMIM:619735	hereditary spastic paraplegia 86
Map4k4	Proximity	OMIM:114550	hepatocellular carcinoma; lung adenocarcinoma
Coq9	Proximity	OMIM:614654	coenzyme Q10 deficiency disease; primary coenzyme Q10 deficiency 5
Adgrg1	Proximity	OMIM:606854; OMIM:615752	bilateral frontoparietal polymicrogyria; bilateral perisylvian polymicrogyria
Gpr12	Proximity	OMIM:601665	obesity
Atl1	Proximity	OMIM:613708; OMIM:182600	hereditary sensory neuropathy type 1D; hereditary spastic paraplegia 3A
Sav1	Proximity	OMIM:114550	colonic disease; hepatocellular carcinoma
Idua	Promoter, Enhancer, Proximity	OMIM:607014; OMIM:607015; OMIM:607016	mucopolysaccharidosis I; mucopolysaccharidosis Ih; mucopolysaccharidosis Ih/s; otitis media; Scheie syndrome
Fgfrl1	Enhancer, Proximity	OMIM:194190	Wolf-Hirschhorn syndrome
Slc26a1	Enhancer, Proximity	OMIM:167030	calcium oxalate nephrolithiasis
Rnf212	Proximity	OMIM:619673	spermatogenic failure 62
Barhl2	Proximity		oral squamous cell carcinoma
Rab28	Proximity	OMIM:615374	cone-rod dystrophy 18
Apoc1	Promoter, Proximity	OMIM:601665	Alzheimer's disease; obesity
Apoe	Promoter, Proximity	OMIM:100070|OMIM:609782|OMIM:611891|OMIM:614375; OMIM:603075; OMIM:104310; OMIM:607822; OMIM:603165; OMIM:114480; OMIM:601367; OMIM:300464|OMIM:607339|OMIM:608316|OMIM:608318|OMIM:608320|OMIM:610947|OMIM:611139|OMIM:612030|OMIM:614293; OMIM:177650; OMIM:144250; OMIM:617347; OMIM:254500; OMIM:608557; OMIM:137750|OMIM:177700|OMIM:602429|OMIM:603383|OMIM:606689|OMIM:608695|OMIM:608696|OMIM:609745|OM…	abdominal aortic aneurysm; age related macular degeneration 1; Alzheimer's disease; Alzheimer's disease 2; Alzheimer's disease 3; amyotrophic lateral sclerosis; angle-closure glaucoma; atherosclerosis; atopic dermatitis; bile duct cancer; breast cancer; cerebral infarction; cerebrovascular disease; cholelithiasis; congestive heart failure; coronary artery disease; diabetes mellitus; diabetic reti…
Relb	Proximity	OMIM:603165; OMIM:114480; OMIM:617585	atopic dermatitis; breast cancer; immunodeficiency 53
Apoc2	Proximity	OMIM:207750; OMIM:612594|OMIM:612595|OMIM:612596	familial apolipoprotein C-II deficiency; familial hyperlipidemia; multiple sclerosis
Tomm40	Proximity	OMIM:601367	cerebral infarction
Ntrk1	Proximity	OMIM:256800; OMIM:181500	Alzheimer's disease; hereditary sensory neuropathy; hereditary sensory neuropathy type 4; schizophrenia
Sh2d2a	Proximity	OMIM:604302; OMIM:612594|OMIM:612595|OMIM:612596	juvenile rheumatoid arthritis; multiple sclerosis
Prcc	Proximity	OMIM:605074	papillary renal cell carcinoma
Wnt4	Proximity	OMIM:158330	Mullerian aplasia and hyperandrogenism
Cdc42	Enhancer, Proximity	OMIM:251850	cleft palate; fibrosarcoma; microvillus inclusion disease
Fn1	Proximity	OMIM:167030; OMIM:305800; OMIM:184255	calcium oxalate nephrolithiasis; membranoproliferative glomerulonephritis; spondylometaphyseal dysplasia corner fracture type
Trim44	Proximity	OMIM:106210	aniridia
Nos1ap	Proximity	OMIM:619155	nephrotic syndrome type 22
Ano6	Proximity	OMIM:262890	ankylosing spondylitis; inflammatory bowel disease; Scott syndrome
Abcc6	Proximity	OMIM:208000|OMIM:614473; OMIM:300464|OMIM:607339|OMIM:608316|OMIM:608318|OMIM:608320|OMIM:610947|OMIM:611139|OMIM:612030|OMIM:614293; OMIM:177850|OMIM:264800	arterial calcification of infancy; coronary artery disease; pseudoxanthoma elasticum
Pdyn	Proximity	OMIM:610245	spinocerebellar ataxia type 23; temporal lobe epilepsy
B4galnt1	Promoter, Proximity	OMIM:609195	hereditary spastic paraplegia 26
Agap2	Proximity	OMIM:176807|OMIM:300147|OMIM:300704|OMIM:601518|OMIM:602759|OMIM:608656|OMIM:608658|OMIM:609299|OMIM:609558|OMIM:610321|OMIM:610997|OMIM:611100|OMIM:611868|OMIM:611928|OMIM:611955|OMIM:611958|OMIM:611959	prostate cancer
Kif5a	Proximity	OMIM:604187; OMIM:612594|OMIM:612595|OMIM:612596; OMIM:176807|OMIM:300147|OMIM:300704|OMIM:601518|OMIM:602759|OMIM:608656|OMIM:608658|OMIM:609299|OMIM:609558|OMIM:610321|OMIM:610997|OMIM:611100|OMIM:611868|OMIM:611928|OMIM:611955|OMIM:611958|OMIM:611959; OMIM:180300	amyotrophic lateral sclerosis; hereditary spastic paraplegia 10; multiple sclerosis; prostate cancer; rheumatoid arthritis
Lipc	Proximity	OMIM:300464|OMIM:607339|OMIM:608316|OMIM:608318|OMIM:608320|OMIM:610947|OMIM:611139|OMIM:612030|OMIM:614293; OMIM:144250; OMIM:125853|OMIM:601283|OMIM:601407|OMIM:603694|OMIM:608036	Alzheimer's disease; coronary artery disease; familial combined hyperlipidemia; kidney disease; peripheral vascular disease; type 2 diabetes mellitus
Pcsk9	Proximity	OMIM:143890	familial hypercholesterolemia; hypobetalipoproteinemia
Bsnd	Proximity	OMIM:602522	Bartter disease; Bartter disease type 4a; sensorineural hearing loss
Dhcr24	Proximity		lipid metabolism disorder
Trim36	Promoter, Proximity	OMIM:206500	anencephaly
Esco2	Proximity	OMIM:268300	lung adenocarcinoma; Roberts syndrome
Pygl	Proximity	OMIM:232700	glycogen storage disease; glycogen storage disease VI; lactic acidosis
Nsf	Proximity	OMIM:619340	autism spectrum disorder; developmental and epileptic encephalopathy 96
Vdr	Enhancer	OMIM:600807; OMIM:603165; OMIM:614266; OMIM:109650; OMIM:114480; OMIM:300464|OMIM:607339|OMIM:608316|OMIM:608318|OMIM:608320|OMIM:610947|OMIM:611139|OMIM:612030|OMIM:614293; OMIM:301500; OMIM:114550; OMIM:612594|OMIM:612595|OMIM:612596; OMIM:160700|OMIM:255500|OMIM:300613|OMIM:310460|OMIM:603221|OMIM:608367|OMIM:608474|OMIM:608908|OMIM:609256|OMIM:609257|OMIM:609258|OMIM:609259|OMIM:609994|OMIM:6…	alopecia; amyotrophic lateral sclerosis; aortic valve stenosis; asthma; atopic dermatitis; autism spectrum disorder; autoimmune hepatitis; Barrett's esophagus; basal cell carcinoma; Behcet's disease; breast cancer; bronchopulmonary dysplasia; coronary artery disease; diabetic retinopathy; erythema nodosum; esophagus adenocarcinoma; Fabry disease; Graves' disease; hepatitis B; hepatocellular carci…
Col2a1	Enhancer, Proximity	OMIM:200610; OMIM:215300; OMIM:156550; OMIM:150600; OMIM:132450; OMIM:160700|OMIM:255500|OMIM:300613|OMIM:310460|OMIM:603221|OMIM:608367|OMIM:608474|OMIM:608908|OMIM:609256|OMIM:609257|OMIM:609258|OMIM:609259|OMIM:609994|OMIM:609995|OMIM:610320|OMIM:612554|OMIM:612717|OMIM:613959|OMIM:613969|OMIM:614166|OMIM:614167|OMIM:615420|OMIM:615431|OMIM:615946; OMIM:184250; OMIM:183900; OMIM:616583; OMIM:2…	achondrogenesis type II; chondrosarcoma; chorioretinitis; cleft palate; eye disease; Kniest dysplasia; Legg-Calve-Perthes disease; multiple epiphyseal dysplasia with myopia and deafness; myopia; osteoarthritis; osteochondrodysplasia; osteonecrosis; retinal detachment; spondyloarthropathy; spondyloepimetaphyseal dysplasia; spondyloepimetaphyseal dysplasia, Strudwick type; spondyloepiphyseal dyspla…
Pfkm	Enhancer, Proximity	OMIM:232800	glycogen storage disease VII
Senp1	Enhancer, Proximity	OMIM:222100	type 1 diabetes mellitus
Mthfr	Enhancer, Proximity	OMIM:100070|OMIM:609782|OMIM:611891|OMIM:614375; OMIM:247640|OMIM:613065; OMIM:601626; OMIM:600807; OMIM:143465|OMIM:608903|OMIM:608904|OMIM:608905|OMIM:608906|OMIM:612311|OMIM:612312; OMIM:600880; OMIM:601371; OMIM:601367; OMIM:603956; OMIM:608232; OMIM:300464|OMIM:607339|OMIM:608316|OMIM:608318|OMIM:608320|OMIM:610947|OMIM:611139|OMIM:612030|OMIM:614293; OMIM:608808; OMIM:190685; OMIM:306700; O…	abdominal aortic aneurysm; acute lymphoblastic leukemia; acute myeloid leukemia; alcoholic liver cirrhosis; amyotrophic lateral sclerosis; anemia; angle-closure glaucoma; ankylosing spondylitis; aphthous stomatitis; asthma; atherosclerosis; attention deficit hyperactivity disorder; Budd-Chiari syndrome; cardiovascular system disease; carotid stenosis; cataract; cerebral infarction; cervical cance…
Sf3b4	Proximity	OMIM:603956; OMIM:114550; OMIM:154400	cervical cancer; hepatocellular carcinoma; Nager acrofacial dysostosis
Slc40a1	Proximity	OMIM:606069	hemochromatosis type 4
Afg3l2	Proximity	OMIM:618977; OMIM:614487; OMIM:610246	optic atrophy 12; spastic ataxia; spastic ataxia 5; spinocerebellar ataxia type 28
Vps53	Proximity	OMIM:615851	pontocerebellar hypoplasia type 2E
Gemin4	Proximity	OMIM:617913	neurodevelopmental disorder with microcephaly, cataracts, and renal abnormalities
Nxn	Proximity		Robinow syndrome
Zfp513	Proximity		retinitis pigmentosa 58
Ppm1g	Proximity	OMIM:181500	schizophrenia
Setd1a	Proximity	OMIM:619056; OMIM:181500	neurodevelopmental disorder with speech impairment and dysmorphic facies; schizophrenia
Hsd3b7	Proximity	OMIM:607765	congenital bile acid synthesis defect 1; intrahepatic cholestasis
Stx1b	Proximity	OMIM:616172	generalized epilepsy with febrile seizures plus 9
Fli1	Proximity	OMIM:181750; OMIM:188000|OMIM:273900|OMIM:300367|OMIM:313900|OMIM:612004	blood platelet disease; systemic scleroderma; thrombocytopenia
Ets1	Proximity	OMIM:222100	type 1 diabetes mellitus
Fgf8	Proximity	OMIM:188400; OMIM:612702; OMIM:187500	DiGeorge syndrome; hypogonadotropic hypogonadism 6 with or without anosmia; prostate carcinoma in situ; tetralogy of Fallot
Nppb	Proximity	OMIM:608557; OMIM:601665	atherosclerosis; hypertension; myocardial infarction; obesity; systolic heart failure
Nppa	Proximity	OMIM:615745; OMIM:300464|OMIM:607339|OMIM:608316|OMIM:608318|OMIM:608320|OMIM:610947|OMIM:611139|OMIM:612030|OMIM:614293; OMIM:607554|OMIM:608583|OMIM:608988|OMIM:611493|OMIM:611494|OMIM:612201|OMIM:612240|OMIM:613055|OMIM:613980|OMIM:614022|OMIM:614049|OMIM:614050|OMIM:615377|OMIM:615378|OMIM:615770; OMIM:608557	atrial standstill 2; coronary artery disease; familial atrial fibrillation; hypertension; myocardial infarction; peritonitis; renal hypertension
Clcn6	Proximity	OMIM:300464|OMIM:607339|OMIM:608316|OMIM:608318|OMIM:608320|OMIM:610947|OMIM:611139|OMIM:612030|OMIM:614293; OMIM:204200	coronary artery disease; neuronal ceroid lipofuscinosis 3
Lmx1b	Proximity	OMIM:161200	nail-patella syndrome
Rpl30	Promoter, Proximity		herpes simplex
Pop1	Proximity	OMIM:617396	anauxetic dysplasia 2
Chp1	Promoter, Proximity		spastic ataxia
Tgif1	Proximity	OMIM:142946	holoprosencephaly; holoprosencephaly 4; otitis media
Xdh	Proximity	OMIM:300322; OMIM:109800; OMIM:278300	cardiovascular system disease; carotid artery disease; chronic kidney disease; hypertension; hyperuricemia; Lesch-Nyhan syndrome; urinary bladder cancer; xanthinuria type I
Wdr45	Proximity	OMIM:300894	neurodegeneration with brain iron accumulation 5
Rab39b	Proximity	OMIM:300271; OMIM:311510	non-syndromic X-linked intellectual disability 72; syndromic X-linked intellectual disability; Waisman syndrome
Ddx3x	Promoter, Proximity	OMIM:114500	colorectal cancer; syndromic X-linked intellectual disability
Usp9x	Proximity	OMIM:300968; OMIM:300919	female-restricted syndromic X-linked intellectual disability 99; non-syndromic X-linked intellectual disability 99
Foxp3	Proximity	OMIM:114500; OMIM:304790; OMIM:222100; OMIM:301000	colorectal cancer; Human papillomavirus infectious disease; immune dysregulation-polyendocrinopathy-enteropathy-X-linked syndrome; pulmonary tuberculosis; type 1 diabetes mellitus; Wiskott-Aldrich syndrome
Ccdc22	Proximity	OMIM:300963	Ritscher-Schinzel syndrome 2
Cacna1f	Proximity	OMIM:300600; OMIM:300071; OMIM:300476	Aland Island eye disease; congenital stationary night blindness; congenital stationary night blindness 2A; X-linked cone-rod dystrophy 3
Syp	Proximity	OMIM:300802	non-syndromic X-linked intellectual disability 96
Prickle3	Proximity		Leber plus disease
Smpx	Proximity	OMIM:300066	X-linked deafness 4
Cnksr2	Proximity	OMIM:301008	syndromic X-linked mental retardation Hough type
Cfp	Proximity	OMIM:312060	X-linked properdin deficiency

## Sheet: NonDom_Trans
Gene	Association(s)	OMIM	Phenotype(s)
Alpl	Proximity	OMIM:146300; OMIM:241510; OMIM:241500	adult hypophosphatasia; childhood hypophosphatasia; hypophosphatasia; infantile hypophosphatasia
Gigyf2	Proximity		Parkinson's disease
Kcnj13	Proximity	OMIM:614186; OMIM:193230	Leber congenital amaurosis 16; snowflake vitreoretinal degeneration
Tnfrsf13b	Proximity	OMIM:240500; OMIM:152700|OMIM:300809|OMIM:605480|OMIM:608437|OMIM:609903|OMIM:609939|OMIM:610065|OMIM:610066|OMIM:612254|OMIM:612378|OMIM:613145|OMIM:614420	common variable immunodeficiency 2; systemic lupus erythematosus
Usp48	Proximity		autosomal dominant nonsyndromic deafness

## Sheet: Dom_Trans|Transvec|Para
Gene	Association(s)	OMIM	Phenotype(s)
Catsper1	Proximity	OMIM:612997	spermatogenic failure 7
Cst6	Proximity	OMIM:242500; OMIM:618535	autosomal recessive congenital ichthyosis 4B; ectodermal dysplasia 15
Banf1	Proximity	OMIM:614008	Nestor-Guillermo progeria syndrome
Fosl1	Proximity	OMIM:613659	stomach cancer
Efemp2	Proximity	OMIM:208050; OMIM:614437; OMIM:608089; OMIM:259500	aortic aneurysm; arterial tortuosity syndrome; autosomal recessive cutis laxa type IB; cutis laxa; endometrial cancer; osteosarcoma
Mus81	Proximity	OMIM:208050; OMIM:154700; OMIM:130700	arterial tortuosity syndrome; Marfan syndrome; pulmonary emphysema
Akr1d1	Proximity	OMIM:235555	congenital bile acid synthesis defect 2

## Sheet: Biallelic_Emergent
Gene	Association(s)	OMIM	Phenotype(s)
Mir31	Proximity	OMIM:114500; OMIM:161550|OMIM:607107	colorectal cancer; nasopharynx carcinoma
Psph	Proximity	OMIM:614023	PSPH deficiency
Chchd2	Proximity	OMIM:616710	Parkinson's disease 22

## Sheet: Imprinted
Gene	Association(s)	OMIM	Phenotype(s)
Ndufs1	Enhancer	OMIM:252010; OMIM:618226	inherited metabolic disorder; mitochondrial complex I deficiency; nuclear type mitochondrial complex I deficiency 5
Ghrh	Enhancer	OMIM:240300; OMIM:608089; OMIM:262400; OMIM:167000|OMIM:607893; OMIM:300854	autoimmune polyendocrine syndrome type 1; endometrial cancer; isolated growth hormone deficiency type IA; ovarian cancer; renal cell carcinoma
Ctnnbl1	Enhancer	OMIM:114500; OMIM:242850	colorectal cancer; morbid obesity; primary immunodeficiency disease
Src	Enhancer	OMIM:114500; OMIM:176807|OMIM:300147|OMIM:300704|OMIM:601518|OMIM:602759|OMIM:608656|OMIM:608658|OMIM:609299|OMIM:609558|OMIM:610321|OMIM:610997|OMIM:611100|OMIM:611868|OMIM:611928|OMIM:611955|OMIM:611958|OMIM:611959; OMIM:188000|OMIM:273900|OMIM:300367|OMIM:313900|OMIM:612004; OMIM:125853|OMIM:601283|OMIM:601407|OMIM:603694|OMIM:608036; OMIM:194050	colon adenocarcinoma; colon cancer; colorectal cancer; ductal carcinoma in situ; prostate cancer; thrombocytopenia; type 2 diabetes mellitus; Williams-Beuren syndrome
Magel2	Promoter, Proximity	OMIM:176270; OMIM:615547	Prader-Willi syndrome; Schaaf-Yang syndrome
Mkrn3	Promoter, Proximity	OMIM:615346	central precocious puberty 2
Sgce	Promoter, Enhancer, Proximity	OMIM:159900	myoclonic dystonia 11
Col1a2	Enhancer	OMIM:617821; OMIM:225320; OMIM:166210; OMIM:259420; OMIM:166220; OMIM:166710	Ehlers-Danlos syndrome; Ehlers-Danlos syndrome arthrochalasia type 2; Ehlers-Danlos syndrome cardiac valvular type; heart valve disease; intracranial aneurysm; osteogenesis imperfecta; osteogenesis imperfecta type 2; osteogenesis imperfecta type 3; osteogenesis imperfecta type 4; osteoporosis
Igf2r	Proximity	OMIM:114550; OMIM:194070; OMIM:222100; OMIM:125853|OMIM:601283|OMIM:601407|OMIM:603694|OMIM:608036	breast carcinoma in situ; hepatocellular carcinoma; in situ carcinoma; nephroblastoma; type 1 diabetes mellitus; type 2 diabetes mellitus
Snrpn	Promoter, Proximity	OMIM:105830; OMIM:176270	Angelman syndrome; Prader-Willi syndrome
Ndn	Promoter, Proximity	OMIM:176270	Prader-Willi syndrome
Asb4	Promoter, Proximity	OMIM:189800|OMIM:609402|OMIM:609403|OMIM:609404|OMIM:614592	pre-eclampsia
Mir665	Proximity	OMIM:114550	hepatocellular carcinoma; lung non-small cell carcinoma
Mir127	Proximity		lung adenocarcinoma
Mir432	Proximity	OMIM:114550	hepatocellular carcinoma; lung adenocarcinoma
Wnk4	Proximity	OMIM:263800	Gitelman syndrome; hypertension; pseudohypoaldosteronism
Ramp2	Proximity		hypertension
Nhlrc1	Proximity	OMIM:254780	Lafora disease
Tpmt	Proximity	OMIM:247640|OMIM:613065; OMIM:610460	acute lymphoblastic leukemia; alopecia; leukopenia; thiopurine S-methyltransferase deficiency
Ddc	Proximity	OMIM:608643	aromatic L-amino acid decarboxylase deficiency; bipolar disorder; inherited metabolic disorder; Parkinson's disease
Robo1	Proximity	OMIM:257400; OMIM:211980|OMIM:608935|OMIM:612571|OMIM:612593|OMIM:614210; OMIM:254500	autosomal recessive congenital nystagmus; congenital nystagmus; cystic kidney disease; lung cancer; multiple myeloma; panhypopituitarism; plasmacytoma
Cntnap1	Promoter, Proximity		lethal congenital contracture syndrome
Tubg1	Proximity	OMIM:615412; OMIM:147421	complex cortical dysplasia with other brain malformations 4; inclusion body myositis; muscular disease

## Sheet: Skewed_XCI
Gene	Association(s)	OMIM	Phenotype(s)
Hdac8	Proximity	OMIM:300882; OMIM:309585	Cornelia de Lange syndrome 5; Wilson-Turner syndrome
Fgf16	Promoter, Proximity	OMIM:309630	syndactyly type 8
Atrx	Enhancer, Proximity	OMIM:300448; OMIM:301040; OMIM:182280	alpha-thalassemia myelodysplasia syndrome; alpha thalassemia-X-linked intellectual disability syndrome; high grade glioma; lung small cell carcinoma; X-linked mental retardation-hypotonic facies syndrome-1
Arx	Promoter, Proximity	OMIM:300004; OMIM:308350; OMIM:300419; OMIM:309510; OMIM:300423; OMIM:300215	corpus callosum agenesis-abnormal genitalia syndrome; developmental and epileptic encephalopathy 1; early infantile epileptic encephalopathy; lissencephaly; non-syndromic X-linked intellectual disability ARX-related; Partington syndrome; syndromic X-linked intellectual disability; syndromic X-linked intellectual disability Hedera type; X-linked lissencephaly 2
Huwe1	Promoter, Enhancer, Proximity	OMIM:309590	syndromic X-linked intellectual disability Turner type
Fgf13	Promoter, Proximity	OMIM:301058; OMIM:300716	developmental and epileptic encephalopathy 90; intellectual disability; non-syndromic X-linked intellectual disability
Mamld1	Promoter, Proximity	OMIM:146450|OMIM:300633|OMIM:300758|OMIM:300856	hypospadias
Irak1	Promoter, Proximity		ankylosing spondylitis; diffuse scleroderma; psoriatic arthritis; squamous cell carcinoma
Hcfc1	Promoter, Proximity	OMIM:309541	methylmalonic acidemia and homocysteinemia cblX type
Mecp2	Proximity	OMIM:209850; OMIM:312750|OMIM:613454; OMIM:300673; OMIM:300260; OMIM:300055	autistic disorder; gastrointestinal system disease; Rett syndrome; severe congenital encephalopathy due to MECP2 mutation; syndromic X-linked intellectual disability Lubs type; X-linked intellectual disability-psychosis-macroorchidism syndrome
Tbl1x	Promoter, Proximity	OMIM:301033	congenital nongoitrous hypothyroidism 8
Nono	Promoter, Enhancer, Proximity	OMIM:300967	cardiomyopathy; intellectual disability; syndromic X-linked intellectual disability 34
Nlgn3	Promoter, Enhancer, Proximity	OMIM:209850	autism spectrum disorder; autistic disorder
Il2rg	Enhancer, Proximity	OMIM:300400	combined T cell and B cell immunodeficiency; severe combined immunodeficiency; X-linked severe combined immunodeficiency
Zmym3	Promoter, Enhancer, Proximity	OMIM:300716	non-syndromic X-linked intellectual disability
Ogt	Promoter, Enhancer, Proximity	OMIM:300997	non-syndromic X-linked intellectual disability 106
Med12	Enhancer, Proximity	OMIM:300321|OMIM:300406|OMIM:300422|OMIM:300581|OMIM:305450; OMIM:608520|OMIM:608691; OMIM:309520	FG syndrome; leiomyosarcoma; major depressive disorder; phobic disorder; syndromic X-linked intellectual disorder Lujan-Fryns-type
Gjb1	Enhancer, Proximity	OMIM:302800	Charcot-Marie-Tooth disease X-linked dominant 1
Slc35a2	Promoter, Proximity	OMIM:300896	congenital disorder of glycosylation type IIm
Pqbp1	Proximity	OMIM:309500	Renpenning syndrome
Hdac6	Promoter, Proximity	OMIM:300863	chondrodysplasia with platyspondyly, distinctive brachydactyly, hydrocephaly, and microphthalmia
Gata1	Proximity	OMIM:613985; OMIM:190685; OMIM:614286; OMIM:254450; OMIM:188000|OMIM:273900|OMIM:300367|OMIM:313900|OMIM:612004; OMIM:159595; OMIM:300835; OMIM:314050	beta thalassemia; colon adenocarcinoma; depressive disorder; Down syndrome; myelodysplastic syndrome; myelofibrosis; myeloid leukemia associated with Down Syndrome; thrombocytopenia; transient myeloproliferative syndrome; X-linked dyserythropoietic anemia; X-linked thrombocytopenia with beta-thalassemia
Zic3	Promoter, Proximity	OMIM:164210; OMIM:270100; OMIM:306955|OMIM:605376|OMIM:606325|OMIM:613751|OMIM:614779; OMIM:314390	Goldenhar syndrome; situs inversus; visceral heterotaxy; X-linked VACTERL association
Bcap31	Promoter, Enhancer, Proximity	OMIM:300475	deafness, dystonia, and cerebral hypomyelination; sensorineural hearing loss
Abcd1	Promoter, Enhancer, Proximity	OMIM:300100	adrenoleukodystrophy
Ssr4	Promoter, Enhancer, Proximity	OMIM:300934	congenital disorder of glycosylation Iy
Slc6a8	Enhancer, Proximity	OMIM:300352	cerebral creatine deficiency syndrome 1; intellectual disability
Bgn	Enhancer, Proximity	OMIM:300989; OMIM:300106	Meester-Loeys syndrome; X-linked spondyloepimetaphyseal dysplasia
Fhl1	Promoter, Enhancer, Proximity	OMIM:300717; OMIM:300718; OMIM:300695; OMIM:300280; OMIM:300696	reducing body myopathy 1A; reducing body myopathy 1B; scapuloperoneal myopathy; Uruguay faciocardiomusculoskeletal syndrome; X-linked Emery-Dreifuss muscular dystrophy 6
Slc9a6	Promoter, Enhancer, Proximity	OMIM:300243	Christianson syndrome
L1cam	Proximity	OMIM:123155|OMIM:236600|OMIM:236635|OMIM:307000|OMIM:615219; OMIM:303350; OMIM:181500	hydrocephalus; MASA syndrome; ovarian carcinoma; pancreatic cancer; schizophrenia
Avpr2	Proximity	OMIM:300539; OMIM:304800	nephrogenic diabetes insipidus; nephrogenic syndrome of inappropriate antidiuresis; X-linked nephrogenic diabetes insipidus
Naa10	Proximity	OMIM:300855; OMIM:309800	Ogden syndrome; syndromic microphthalmia 1
Sox3	Promoter, Proximity	OMIM:312000	X-linked panhypopituitarism
Irs4	Promoter, Proximity	OMIM:301035; OMIM:211980|OMIM:608935|OMIM:612571|OMIM:612593|OMIM:614210	congenital nongoitrous hypothyroidism 9; lung cancer
Col4a5	Proximity	OMIM:301050	Alport syndrome; X-linked Alport syndrome
Ube2a	Promoter, Proximity	OMIM:300860	syndromic X-linked intellectual disability Nascimento type
Nkap	Enhancer, Proximity		syndromic X-linked intellectual disability
Ndufa1	Enhancer	OMIM:252010; OMIM:301020	mitochondrial complex I deficiency; nuclear type mitochondrial complex I deficiency 12
Flna	Promoter, Enhancer, Proximity	OMIM:123100|OMIM:182212|OMIM:600593|OMIM:600775|OMIM:604757|OMIM:615314; OMIM:300321|OMIM:300406|OMIM:300422|OMIM:300581|OMIM:305450; OMIM:305620; OMIM:309350; OMIM:157700|OMIM:607829|OMIM:610840; OMIM:311300; OMIM:304120; OMIM:300049|OMIM:608097|OMIM:608098|OMIM:612881|OMIM:615544; OMIM:300244; OMIM:314400; OMIM:300048	craniosynostosis; FG syndrome; frontometaphyseal dysplasia 1; Melnick-Needles syndrome; mitral valve prolapse; osteochondrodysplasia; otopalatodigital syndrome spectrum disorder; otopalatodigital syndrome type 1; otopalatodigital syndrome type 2; periventricular nodular heterotopia; terminal osseous dysplasia; X-linked cardiac valvular dysplasia; X-linked chronic idiopathic intestinal pseudo-obst…
Emd	Enhancer, Proximity	OMIM:310300	dilated cardiomyopathy; Emery-Dreifuss muscular dystrophy; X-linked Emery-Dreifuss muscular dystrophy 1
Rpl10	Enhancer, Proximity	OMIM:209850; OMIM:300998	autistic disorder; syndromic X-linked mental retardation 35
Atp6ap1	Promoter, Enhancer, Proximity	OMIM:300972	immunodeficiency 47
Gdi1	Promoter, Enhancer, Proximity	OMIM:300716; OMIM:300849	non-syndromic X-linked intellectual disability; non-syndromic X-linked intellectual disability 41; psychotic disorder
Fam50a	Promoter, Proximity	OMIM:300261	Armfield syndrome
Ikbkg	Promoter, Enhancer, Proximity	OMIM:109650; OMIM:308300; OMIM:300291; OMIM:300636; OMIM:228100	Behcet's disease; Bloch-Sulzberger syndrome; ectodermal dysplasia and immunodeficiency 1; immunodeficiency 33; learning disability; liver cancer; steatotic liver disease
G6pdx	Promoter, Enhancer, Proximity		favism
Lage3	Enhancer, Proximity	OMIM:301006	Galloway-Mowat syndrome 2
Kdm5c	Enhancer, Proximity	OMIM:300534	descending colon cancer; syndromic X-linked intellectual disability Claes-Jensen type
Amer1	Promoter, Proximity	OMIM:114500; OMIM:300373	colorectal cancer; osteopathia striata with cranial sclerosis
Pdha1	Promoter, Proximity	OMIM:245348|OMIM:245349|OMIM:312170|OMIM:608782|OMIM:614111	pyruvate decarboxylase deficiency
Ofd1	Enhancer, Proximity	OMIM:300804; OMIM:311200; OMIM:300424; OMIM:300209	Joubert syndrome 10; orofaciodigital syndrome I; retinitis pigmentosa; retinitis pigmentosa 23; Simpson-Golabi-Behmel syndrome type 2
Trappc2	Enhancer, Proximity	OMIM:313400	X-linked spondyloepiphyseal dysplasia tarda
Dlg3	Promoter, Proximity	OMIM:300716; OMIM:300850	non-syndromic X-linked intellectual disability; non-syndromic X-linked intellectual disability 90
Tex11	Proximity	OMIM:309120	X-linked spermatogenic failure 2
Rps6ka3	Promoter, Enhancer, Proximity	OMIM:303600; OMIM:300844	Coffin-Lowry syndrome; intellectual disability; non-syndromic X-linked intellectual disability 19
Tfe3	Promoter, Proximity	OMIM:300854	renal cell carcinoma
Wdr45	Proximity	OMIM:300894	neurodegeneration with brain iron accumulation 5
Ammecr1	Promoter, Enhancer, Proximity	OMIM:300990	midface hypoplasia, hearing impairment, elliptocytosis, and nephrocalcinosis
Smc1a	Promoter, Enhancer, Proximity	OMIM:300590; OMIM:301044	congestive heart failure; Cornelia de Lange syndrome 2; developmental and epileptic encephalopathy 85
Hsd17b10	Promoter, Enhancer, Proximity	OMIM:171300; OMIM:300438	pheochromocytoma; syndromic X-linked intellectual disability type 10
Iqsec2	Enhancer	OMIM:300716; OMIM:309530	non-syndromic X-linked intellectual disability; non-syndromic X-linked intellectual disability 1
Alas2	Proximity	OMIM:263700; OMIM:177000|OMIM:300752; OMIM:231100; OMIM:300751	cutaneous porphyria; erythropoietic protoporphyria; hemochromatosis; sideroblastic anemia; sideroblastic anemia 1
Ocrl	Promoter, Enhancer, Proximity	OMIM:300009|OMIM:300555; OMIM:309000	Dent disease; oculocerebrorenal syndrome
Phf6	Promoter, Proximity	OMIM:601626; OMIM:301900	acute myeloid leukemia; Borjeson-Forssman-Lehmann syndrome; congestive heart failure
Atp2b3	Promoter, Enhancer, Proximity	OMIM:302500	X-linked spinocerebellar ataxia 1
Igbp1	Promoter, Enhancer, Proximity	OMIM:300472	corpus callosum agenesis-intellectual disability-coloboma-micrognathia syndrome
Awat2	Enhancer, Proximity		dry eye syndrome
Arr3	Enhancer	OMIM:160700|OMIM:255500|OMIM:300613|OMIM:310460|OMIM:603221|OMIM:608367|OMIM:608474|OMIM:608908|OMIM:609256|OMIM:609257|OMIM:609258|OMIM:609259|OMIM:609994|OMIM:609995|OMIM:610320|OMIM:612554|OMIM:612717|OMIM:613959|OMIM:613969|OMIM:614166|OMIM:614167|OMIM:615420|OMIM:615431|OMIM:615946	myopia
Eda	Proximity	OMIM:305100; OMIM:106600|OMIM:150400|OMIM:313500|OMIM:602639|OMIM:604625|OMIM:610926	ectodermal dysplasia 1; hypohidrotic ectodermal dysplasia; tooth agenesis
Taf1	Promoter, Enhancer, Proximity	OMIM:314250	syndromic X-linked intellectual disability; X-linked dystonia-parkinsonism
Gpc3	Promoter, Enhancer, Proximity	OMIM:194070; OMIM:312870	nephroblastoma; Simpson-Golabi-Behmel syndrome type 1
Tlr8	Enhancer, Proximity	OMIM:242850	primary immunodeficiency disease
Cxcr3	Promoter, Proximity	OMIM:600807	asthma
Frmd7	Proximity	OMIM:310700	congenital nystagmus 1
Prps1	Proximity	OMIM:301835; OMIM:311070; OMIM:300661; OMIM:304500	Arts syndrome; Charcot-Marie-Tooth disease X-linked recessive 5; gout; phosphoribosylpyrophosphate synthetase superactivity; retinitis pigmentosa; X-linked deafness 1
Bcorl1	Promoter, Enhancer, Proximity	OMIM:301029	Shukla-Vernon syndrome
Klhl15	Promoter, Proximity	OMIM:300982	non-syndromic X-linked intellectual disability 103
Tsr2	Promoter, Enhancer, Proximity	OMIM:300946	Diamond-Blackfan anemia 14 with mandibulofacial dysostosis
Fgd1	Promoter, Enhancer, Proximity	OMIM:300716; OMIM:305400	non-syndromic X-linked intellectual disability; X-linked Aarskog syndrome
Rpl21	Enhancer	OMIM:615885	hypotrichosis 12
Rlim	Promoter, Proximity	OMIM:300978	Tonne-Kalscheuer syndrome
Zdhhc9	Promoter, Enhancer, Proximity	OMIM:300799	syndromic X-linked intellectual disability Raymond type
Xpnpep2	Proximity		acquired angioedema
Sash3	Enhancer, Proximity	OMIM:242850	primary immunodeficiency disease
Efnb1	Proximity	OMIM:304110	craniofrontonasal syndrome; dysostosis
Fmr1	Promoter, Proximity	OMIM:300623; OMIM:300624; OMIM:311360	autism spectrum disorder; fragile X-associated tremor/ataxia syndrome; fragile X syndrome; primary ovarian insufficiency 1
Slc9a7	Promoter, Proximity	OMIM:301024	X-linked intellectual developmental disorder 108
Rab39b	Proximity	OMIM:300271; OMIM:311510	non-syndromic X-linked intellectual disability 72; syndromic X-linked intellectual disability; Waisman syndrome
Mtm1	Promoter, Proximity		centronuclear myopathy; congenital structural myopathy
Dkc1	Proximity	OMIM:609135; OMIM:305000	aplastic anemia; dyskeratosis congenita; X-linked dyskeratosis congenita
F8	Proximity	OMIM:306700	factor VIII deficiency
Clcn5	Promoter, Proximity	OMIM:300009|OMIM:300555; OMIM:308990; OMIM:310468; OMIM:300554	Dent disease; low molecular weight proteinuria with hypercalciuric nephrocalcinosis; X-linked nephrolithiasis type I; X-linked recessive hypophosphatemic rickets
Usp27x	Proximity	OMIM:300984	non-syndromic X-linked intellectual disability 105
Bcor	Promoter, Enhancer, Proximity	OMIM:601371; OMIM:114500; OMIM:613659; OMIM:309800; OMIM:300166	cataract; colorectal cancer; dental caries; proliferative diabetic retinopathy; stomach cancer; stomach carcinoma; syndromic microphthalmia 1; syndromic microphthalmia 2
Thoc2	Promoter, Proximity	OMIM:300957	X-linked intellectual disability-short stature-overweight syndrome
Msn	Promoter, Proximity	OMIM:300988	immunodeficiency 50
Phf8	Promoter, Proximity	OMIM:300263	syndromic X-linked intellectual disability Siderius type
Aifm1	Promoter, Enhancer, Proximity	OMIM:310490; OMIM:300816; OMIM:252010; OMIM:300614	Charcot-Marie-Tooth disease X-linked recessive 4; combined oxidative phosphorylation deficiency 6; mitochondrial complex I deficiency; X-linked deafness 5
Tspan7	Promoter, Proximity	OMIM:300210	non-syndromic X-linked intellectual disability 58
Maged2	Promoter, Enhancer, Proximity	OMIM:300971	Bartter disease type 5
Mid2	Promoter, Enhancer, Proximity	OMIM:300928	non-syndromic X-linked intellectual disability 101
Cul4b	Enhancer, Proximity	OMIM:300354	intellectual disability; syndromic X-linked intellectual disability Cabezas type
C1galt1c1	Enhancer, Proximity	OMIM:300622	Tn polyagglutination syndrome
Pls3	Promoter, Enhancer, Proximity	OMIM:166710	osteoporosis
Ubqln2	Promoter, Proximity	OMIM:300857	amyotrophic lateral sclerosis; amyotrophic lateral sclerosis type 15
Arhgef9	Proximity	OMIM:300607	developmental and epileptic encephalopathy 8
Arhgap6	Promoter, Proximity		microphthalmia
Acsl4	Proximity	OMIM:300387	intellectual disability; non-syndromic X-linked intellectual disability 63
Foxp3	Proximity	OMIM:114500; OMIM:304790; OMIM:222100; OMIM:301000	colorectal cancer; Human papillomavirus infectious disease; immune dysregulation-polyendocrinopathy-enteropathy-X-linked syndrome; pulmonary tuberculosis; type 1 diabetes mellitus; Wiskott-Aldrich syndrome
Ccdc22	Proximity	OMIM:300963	Ritscher-Schinzel syndrome 2
Cacna1f	Proximity	OMIM:300600; OMIM:300071; OMIM:300476	Aland Island eye disease; congenital stationary night blindness; congenital stationary night blindness 2A; X-linked cone-rod dystrophy 3
Syp	Promoter, Proximity	OMIM:300802	non-syndromic X-linked intellectual disability 96
Prickle3	Promoter, Proximity		Leber plus disease
Pak3	Promoter, Proximity	OMIM:300558	non-syndromic X-linked intellectual disability 30
Arhgef6	Promoter, Proximity		intellectual disability
Rbmx	Enhancer, Proximity	OMIM:300238	syndromic X-linked intellectual disability Shashi type
Frmpd4	Promoter, Proximity	OMIM:300983	non-syndromic X-linked intellectual disability 104
Pola1	Enhancer	OMIM:301030; OMIM:301220	Van Esch-O'Driscoll syndrome; X-linked reticulate pigmentary disorder
Pdk3	Enhancer	OMIM:300905	Charcot-Marie-Tooth disease X-linked dominant 6
Hccs	Promoter, Proximity	OMIM:309801	linear skin defects with multiple congenital anomalies 1; microphthalmia
Gpr101	Promoter, Proximity	OMIM:300943	growth hormone secreting pituitary adenoma 2
Rp2	Proximity	OMIM:312600	retinitis pigmentosa; retinitis pigmentosa 2
Smpx	Proximity	OMIM:300066	X-linked deafness 4
Cnksr2	Proximity	OMIM:301008	syndromic X-linked mental retardation Hough type
Zc4h2	Proximity	OMIM:314580	Miles-Carpenter syndrome
Las1l	Proximity	OMIM:309585	Wilson-Turner syndrome
Hmgb3	Promoter, Proximity	OMIM:300915	syndromic microphthalmia 13
Gria3	Proximity	OMIM:300699	syndromic X-linked intellectual disability 94
Maoa	Proximity	OMIM:300615; OMIM:167870|OMIM:607853|OMIM:609985	alcohol use disorder; Alzheimer's disease; autism spectrum disorder; Brunner Syndrome; panic disorder
Maob	Proximity		Alzheimer's disease; Parkinson's disease
Xiap	Promoter, Proximity	OMIM:176807|OMIM:300147|OMIM:300704|OMIM:601518|OMIM:602759|OMIM:608656|OMIM:608658|OMIM:609299|OMIM:609558|OMIM:610321|OMIM:610997|OMIM:611100|OMIM:611868|OMIM:611928|OMIM:611955|OMIM:611958|OMIM:611959; OMIM:300635	prostate cancer; X-linked lymphoproliferative syndrome 2
Stag2	Proximity	OMIM:301022	holoprosencephaly; Mullegama-Klein-Martinez syndrome
Cox7b	Enhancer	OMIM:300887	linear skin defects with multiple congenital anomalies 2
Magt1	Enhancer	OMIM:301031; OMIM:242850; OMIM:300853	congenital disorder of glycosylation Icc; primary immunodeficiency disease; X-linked immunodeficiency with magnesium defect, Epstein-Barr virus infection, and neoplasia
Pgk1	Enhancer, Proximity	OMIM:266120|OMIM:612631; OMIM:300653	hemolytic anemia; phosphoglycerate kinase 1 deficiency
Abcb7	Proximity	OMIM:301310	X-linked sideroblastic anemia with ataxia
Atp7a	Enhancer	OMIM:309400; OMIM:304150; OMIM:300489	aortic aneurysm; cutis laxa; Menkes disease; occipital horn syndrome; osteoarthritis; X-linked distal spinal muscular atrophy 3
Brwd3	Promoter, Proximity	OMIM:300659	non-syndromic X-linked intellectual disability 93
Pgrmc1	Promoter, Enhancer, Proximity	OMIM:613282|OMIM:613387	metabolic dysfunction-associated steatotic liver disease
